# Supplementary material for: Identification of Novel Single-Nucleotide Variants With Potential of Mediating Malfunction of MicroRNA in Congenital Heart Disease
Source: Front Cardiovasc Med. 2021 Sep 10;8:739598. doi: 10.3389/fcvm.2021.739598 (PMC8460875; doi:10.3389/fcvm.2021.739598)
Supplement: Supplementary file 1 [file Table_1.XLSX]

## Sheet: Sheet1
ProbeSet Name	Cardiac NCC_(miRNA-1_0_2Xgain).CEL	p-value (Cardiac NCC_(miRNA-1_0_2Xgain).CEL)	Detection (Cardiac NCC_(miRNA-1_0_2Xgain).CEL)	Non-NCC_(miRNA-1_0_2Xgain).CEL	p-value (Non-NCC_(miRNA-1_0_2Xgain).CEL)	Detection (Non-NCC_(miRNA-1_0_2Xgain).CEL)	Sequence	Genomic location	Sequence Length
mmu-let-7g_st	3.80336	0.84342	FALSE	3.53321	0.900212	FALSE	UGAGGUAGUAGUUUGUACAGUU	9:106081171-106081258 (+)	22
mmu-let-7i_st	4.52772	0.0733721	FALSE	4.00956	0.368638	FALSE	UGAGGUAGUAGUUUGUGCUGUU	10:122422696-122422780 (-)	22
mmu-miR-1_st	3.78041	0.768595	FALSE	3.59814	0.984226	FALSE	UGGAAUGUAAAGAAGUAUGUAU	18:10785479-10785550 (-) // 2:180123753-180123829 (+)	22
mmu-miR-15b_st	7.42732	2.74126e-07	TRUE	7.47887	2.05282e-08	TRUE	UAGCAGCACAUCAUGGUUUACA	3:68813694-68813757 (+)	22
mmu-miR-23b_st	8.35837	2.05282e-08	TRUE	9.42078	2.05282e-08	TRUE	AUCACAUUGCCAGGGAUUACC	13:63401792-63401865 (+)	21
mmu-miR-27b_st	5.71711	0.000406791	TRUE	6.17783	1.06029e-05	TRUE	UUCACAGUGGCUAAGUUCUGC	13:63402020-63402092 (+)	21
mmu-miR-29b_st	3.67747	0.731394	FALSE	3.70027	0.890547	FALSE	UAGCACCAUUUGAAAUCAGUGUU	1:196863234-196863314 (+) // 6:31013023-31013093 (-)	23
mmu-miR-30a_st	5.54386	0.000609876	TRUE	5.25229	0.00484998	TRUE	UGUAAACAUCCUCGACUGGAAG	1:23279108-23279178 (+)	22
mmu-miR-30b_st	4.93792	0.00139464	TRUE	5.25361	0.00039475	TRUE	UGUAAACAUCCUACACUCAGCU	15:68168977-68169072 (-)	22
mmu-miR-99a_st	7.43084	7.14726e-08	TRUE	7.20195	3.83409e-08	TRUE	AACCCGUAGAUCCGAUCUUGUG	16:77599181-77599245 (+)	22
mmu-miR-99b_st	10.1204	2.05282e-08	TRUE	10.8572	2.05282e-08	TRUE	CACCCGUAGAACCGACCUUGCG	17:17967152-17967221 (+)	22
mmu-miR-101a_st	3.7353	0.786637	FALSE	4.03414	0.726773	FALSE	UACAGUACUGUGAUAACUGAA	4:101019550-101019632 (-)	21
mmu-miR-124_st	4.87392	0.0259831	TRUE	5.66185	5.30978e-05	TRUE	UAAGGCACGCGGUGAAUGCC	14:65209494-65209578 (+) // 2:180628745-180628812 (+) // 3:17695662-17695770 (+)	20
mmu-miR-125a-5p_st	9.36137	2.05282e-08	TRUE	9.92369	2.05282e-08	TRUE	UCCCUGAGACCCUUUAACCUGUGA	17:17967776-17967843 (+)	24
mmu-miR-125a-3p_st	5.05761	0.00815237	TRUE	5.48699	0.000585517	TRUE	ACAGGUGAGGUUCUUGGGAGCC	17:17967776-17967843 (+)	22
mmu-miR-125b-5p_st	9.15829	2.05282e-08	TRUE	9.3161	2.05282e-08	TRUE	UCCCUGAGACCCUAACUUGUGA	16:77646518-77646588 (+) // 9:41390009-41390085 (+)	22
mmu-miR-126-5p_st	4.20945	0.314981	FALSE	3.76457	0.815077	FALSE	CAUUAUUACUUUUGGUACGCG	2:26446877-26446949 (+)	21
mmu-miR-126-3p_st	6.07346	2.87866e-05	TRUE	7.59977	2.05282e-08	TRUE	UCGUACCGUGAGUAAUAAUGCG	2:26446877-26446949 (+)	22
mmu-miR-127_st	8.63574	2.05282e-08	TRUE	9.77802	2.05282e-08	TRUE	UCGGAUCCGUCUGAGCUUGGCU	12:110831056-110831125 (+)	22
mmu-miR-128_st	4.4565	0.129936	FALSE	4.41971	0.0403467	TRUE	UCACAGUGAACCGGUCUCUUU	1:130098938-130099007 (+) // 9:112021140-112021215 (-)	21
mmu-miR-130a_st	9.1318	2.05282e-08	TRUE	9.06873	2.05282e-08	TRUE	CAGUGCAAUGUUAAAAGGGCAU	2:84581272-84581335 (-)	22
mmu-miR-9_st	3.73377	0.91884	FALSE	3.74703	0.874417	FALSE	UCUUUGGUUAUCUAGCUGUAUGA	13:83878419-83878490 (+) // 3:88019520-88019608 (+) // 7:86650150-86650239 (+)	23
mmu-miR-132_st	4.78348	0.0225537	TRUE	4.71699	0.0123798	TRUE	UAACAGUCUACAGCCAUGGUCG	11:74987184-74987249 (+)	22
mmu-miR-133a_st	4.17884	0.463169	FALSE	5.21341	0.00179532	TRUE	UUUGGUCCCCUUCAACCAGCUG	18:10782907-10782974 (-) // 2:180133084-180133187 (+)	22
mmu-miR-134_st	7.51406	2.05282e-08	TRUE	7.87563	2.46828e-07	TRUE	UGUGACUGGUUGACCAGAGGGG	12:110972349-110972419 (+)	22
mmu-miR-135a_st	4.09767	0.41348	FALSE	3.86278	0.923423	FALSE	UAUGGCUUUUUAUUCCUAUGUGA	10:91534831-91534930 (-) // 9:106056455-106056544 (+)	23
mmu-miR-136_st	3.62109	0.776709	FALSE	3.90541	0.365006	FALSE	ACUCCAUUUGUUUUGAUGAUGG	12:110833537-110833598 (+)	22
mmu-miR-137_st	3.71074	0.886531	FALSE	3.70001	0.705807	FALSE	UUAUUGCUUAAGAAUACGCGUAG	3:118136775-118136847 (+)	23
mmu-miR-138_st	4.9022	0.00868735	TRUE	5.48401	0.00136001	TRUE	AGCUGGUGUUGUGAAUCAGGCCG	8:96848211-96848281 (+) // 9:122591994-122592092 (+)	23
mmu-miR-140_st	3.98334	0.393464	FALSE	4.08609	0.438416	FALSE	CAGUGGUUUUACCCUAUGGUAG	8:110075144-110075213 (+)	22
mmu-miR-141_st	3.81633	0.743353	FALSE	4.10023	0.197873	FALSE	UAACACUGUCUGGUAAAGAUGG	6:124667932-124668003 (-)	22
mmu-miR-142-5p_st	3.79327	0.773869	FALSE	3.85772	0.593981	FALSE	CAUAAAGUAGAAAGCACUACU	11:87570366-87570429 (+)	21
mmu-miR-142-3p_st	4.00245	0.259342	FALSE	4.05852	0.180789	FALSE	UGUAGUGUUUCCUACUUUAUGGA	11:87570366-87570429 (+)	23
mmu-miR-144_st	3.99455	0.720056	FALSE	3.8822	0.852468	FALSE	UACAGUAUAGAUGAUGUACU	11:77886507-77886572 (+)	20
mmu-miR-145_st	9.01031	2.05282e-08	TRUE	9.76655	2.05282e-08	TRUE	GUCCAGUUUUCCCAGGAAUCCCU	18:61807479-61807548 (-)	23
mmu-miR-146a_st	3.93127	0.838576	FALSE	4.15654	0.172155	FALSE	UGAGAACUGAAUUCCAUGGGUU	11:43187899-43187963 (-)	22
mmu-miR-149_st	7.89144	2.05282e-08	TRUE	7.57573	1.47725e-07	TRUE	UCUGGCUCCGUGUCUUCACUCCC	1:94746955-94747020 (+)	23
mmu-miR-150_st	4.34356	0.172497	FALSE	4.24913	0.203898	FALSE	UCUCCCAACCCUUGUACCAGUG	7:52377127-52377191 (+)	22
mmu-miR-151-5p_st	7.4513	1.32964e-07	TRUE	7.11264	1.32964e-07	TRUE	UCGAGGAGCUCACAGUCUAGU	15:73085245-73085312 (-)	21
mmu-miR-151-3p_st	6.77911	5.52059e-08	TRUE	6.8223	2.05282e-08	TRUE	CUAGACUGAGGCUCCUUGAGG	15:73085245-73085312 (-)	21
mmu-miR-152_st	5.73755	0.000213505	TRUE	6.03155	1.00265e-05	TRUE	UCAGUGCAUGACAGAACUUGG	11:96711707-96711779 (+)	21
mmu-miR-153_st	3.85143	0.682786	FALSE	3.86015	0.704827	FALSE	UUGCAUAGUCACAAAAGUGAUC	12:118489290-118489358 (+)	22
mmu-miR-154_st	5.09327	0.00859746	TRUE	5.12219	0.00236496	TRUE	UAGGUUAUCCGUGUUGCCUUCG	12:110976643-110976708 (+)	22
mmu-miR-155_st	4.15883	0.24977	FALSE	4.52536	0.104613	FALSE	UUAAUGCUAAUUGUGAUAGGGGU	16:84714385-84714449 (+)	23
mmu-miR-10b_st	4.23043	0.222051	FALSE	4.00529	0.094552	FALSE	UACCCUGUAGAACCGAAUUUGUG	2:74564127-74564194 (+)	23
mmu-miR-129-5p_st	3.63164	0.898744	FALSE	3.70763	0.847239	FALSE	CUUUUUGCGGUCUGGGCUUGC	2:94081521-94081610 (-) // 6:28972619-28972691 (+)	21
mmu-miR-181a_st	9.76318	2.05282e-08	TRUE	9.41145	2.05282e-08	TRUE	AACAUUCAACGCUGUCGGUGAGU	1:139863032-139863118 (+) // 2:38708255-38708330 (+)	23
mmu-miR-182_st	5.05602	0.0150835	TRUE	10.0756	2.05282e-08	TRUE	UUUGGCAAUGGUAGAACUCACACCG	6:30115918-30115992 (-)	25
mmu-miR-183_st	4.05598	0.416858	FALSE	7.44987	2.05282e-08	TRUE	UAUGGCACUGGUAGAAUUCACU	6:30119668-30119737 (-)	22
mmu-miR-184_st	3.91291	0.628815	FALSE	4.37833	0.189372	FALSE	UGGACGGAGAACUGAUAAGGGU	9:89697098-89697166 (-)	22
mmu-miR-185_st	5.64842	0.000140803	TRUE	5.5397	0.000190629	TRUE	UGGAGAGAAAGGCAGUUCCUGA	16:18327494-18327558 (-)	22
mmu-miR-186_st	3.74177	0.600381	FALSE	3.95744	0.179957	FALSE	CAAAGAAUUCUCCUUUUGGGCU	3:157207243-157207313 (+)	22
mmu-miR-187_st	3.88576	0.734338	FALSE	4.03348	0.262051	FALSE	UCGUGUCUUGUGUUGCAGCCGG	18:24587611-24587671 (-)	22
mmu-miR-188-5p_st	4.55228	0.051711	TRUE	4.26375	0.0887746	FALSE	CAUCCCUUGCAUGGUGGAGGG	X:6825115-6825182 (-)	21
mmu-miR-188-3p_st	4.58196	0.0620262	FALSE	4.17994	0.114491	FALSE	CUCCCACAUGCAGGGUUUGCA	X:6825115-6825182 (-)	21
mmu-miR-24_st	8.54316	2.05282e-08	TRUE	9.31417	2.05282e-08	TRUE	UGGCUCAGUUCAGCAGGAACAG	13:63402516-63402583 (+) // 8:86732714-86732820 (+)	22
mmu-miR-190_st	4.29936	0.284574	FALSE	3.90726	0.698415	FALSE	UGAUAUGUUUGAUAUAUUAGGU	9:67084467-67084533 (-)	22
mmu-miR-191_st	8.45506	2.05282e-08	TRUE	9.02401	2.05282e-08	TRUE	CAACGGAAUCCCAAAAGCAGCUG	9:108470650-108470723 (+)	23
mmu-miR-193_st	4.15752	0.536483	FALSE	4.25529	0.439379	FALSE	AACUGGCCUACAAAGUCCCAGU	11:79525471-79525536 (+)	22
mmu-miR-194_st	4.72249	0.0436894	TRUE	4.49518	0.0205296	TRUE	UGUAACAGCAACUCCAUGUGGA	19:6264643-6264728 (+) // 1:187137198-187137264 (+)	22
mmu-miR-195_st	4.00096	0.365582	FALSE	4.28486	0.221411	FALSE	UAGCAGCACAGAAAUAUUGGC	11:70048544-70048637 (+)	21
mmu-miR-199a-5p_st	9.43748	2.05282e-08	TRUE	7.97889	2.05282e-08	TRUE	CCCAGUGUUCAGACUACCUGUUC	1:164147945-164148054 (+) // 9:21300939-21301008 (-)	23
mmu-miR-199a-3p_st	9.16706	2.05282e-08	TRUE	8.32627	2.05282e-08	TRUE	ACAGUAGUCUGCACAUUGGUUA	1:164147945-164148054 (+) // 9:21300939-21301008 (-)	22
mmu-miR-200b_st	3.84299	0.694563	FALSE	4.53043	0.0294221	TRUE	UAAUACUGCCUGGUAAUGAUGA	4:155429790-155429859 (-)	22
mmu-miR-201_st	4.5587	0.068759	FALSE	4.24554	0.131703	FALSE	UACUCAGUAAGGCAUUGUUCUU	X:65241271-65241336 (-)	22
mmu-miR-202-5p_st	4.17904	0.096048	FALSE	4.30989	0.250886	FALSE	UUCCUAUGCAUAUACUUCUUU	7:147143588-147143659 (-)	21
mmu-miR-202-3p_st	3.89562	0.830918	FALSE	4.20843	0.38078	FALSE	AGAGGUAUAGCGCAUGGGAAGA	7:147143588-147143659 (-)	22
mmu-miR-203_st	3.95101	0.290069	FALSE	3.84838	0.276073	FALSE	GUGAAAUGUUUAGGACCACUAG	12:113369091-113369166 (+)	22
mmu-miR-204_st	4.18194	0.22582	FALSE	4.66089	0.0303654	TRUE	UUCCCUUUGUCAUCCUAUGCCU	19:22825095-22825162 (+)	22
mmu-miR-205_st	4.36453	0.272049	FALSE	7.95002	2.05282e-08	TRUE	UCCUUCAUUCCACCGGAGUCUG	1:195333657-195333724 (-)	22
mmu-miR-206_st	4.23046	0.314479	FALSE	4.7075	0.0484624	TRUE	UGGAAUGUAAGGAAGUGUGUGG	1:20669091-20669163 (+)	22
mmu-miR-207_st	4.53453	0.214869	FALSE	4.14341	0.511408	FALSE	GCUUCUCCUGGCUCUCCUCCCUC	4:40669950-40670028 (+)	23
mmu-miR-122_st	3.7772	0.338736	FALSE	3.87915	0.213474	FALSE	UGGAGUGUGACAAUGGUGUUUG	18:65408515-65408580 (+)	22
mmu-miR-143_st	8.05014	2.05282e-08	TRUE	7.85473	2.05282e-08	TRUE	UGAGAUGAAGCACUGUAGCUC	18:61808850-61808912 (-)	21
mmu-miR-30e_st	4.13656	0.149577	FALSE	3.36982	0.536968	FALSE	UGUAAACAUCCUUGACUGGAAG	4:120445211-120445302 (-)	22
mmu-miR-290-5p_st	4.42611	0.0424825	TRUE	4.85417	0.0023178	TRUE	ACUCAAACUAUGGGGGCACUUU	7:3218627-3218709 (+)	22
mmu-miR-290-3p_st	4.94694	0.00552061	TRUE	4.57304	0.0392171	TRUE	AAAGUGCCGCCUAGUUUUAAGCCC	7:3218627-3218709 (+)	24
mmu-miR-291a-5p_st	4.03731	0.345387	FALSE	3.97127	0.23066	FALSE	CAUCAAAGUGGAGGCCCUCUCU	7:3218920-3219001 (+)	22
mmu-miR-291a-3p_st	4.21112	0.288604	FALSE	4.01378	0.278576	FALSE	AAAGUGCUUCCACUUUGUGUGC	7:3218920-3219001 (+)	22
mmu-miR-292-5p_st	3.82632	0.589928	FALSE	4.1246	0.278769	FALSE	ACUCAAACUGGGGGCUCUUUUG	7:3219190-3219271 (+)	22
mmu-miR-292-3p_st	4.03001	0.514813	FALSE	4.38245	0.0877838	FALSE	AAAGUGCCGCCAGGUUUUGAGUGU	7:3219190-3219271 (+)	24
mmu-miR-293_st	3.92699	0.702671	FALSE	4.32324	0.202322	FALSE	AGUGCCGCAGAGUUUGUAGUGU	7:3220344-3220423 (+)	22
mmu-miR-294_st	3.86088	0.798107	FALSE	3.85217	0.692454	FALSE	AAAGUGCUUCCCUUUUGUGUGU	7:3220642-3220725 (+)	22
mmu-miR-295_st	4.2043	0.148421	FALSE	4.41949	0.192792	FALSE	AAAGUGCUACUACUUUUGAGUCU	7:3220774-3220842 (+)	23
mmu-miR-296-5p_st	4.31287	0.192447	FALSE	3.99622	0.554872	FALSE	AGGGCCCCCCCUCAAUCCUGU	2:174092548-174092626 (-)	21
mmu-miR-296-3p_st	7.52671	1.13369e-05	TRUE	6.95158	9.0544e-06	TRUE	GAGGGUUGGGUGGAGGCUCUCC	2:174092548-174092626 (-)	22
mmu-miR-297a_st	4.26533	0.342643	FALSE	4.06212	0.449568	FALSE	AUGUAUGUGUGCAUGUGCAUGU	10:42855276-42855339 (+) // 2:10393881-10393970 (+) // 2:10437447-10437548 (+) // 2:10438694-10438791 (+) // 2:169144385-169144466 (-) // 7:11543786-11543861 (-)	22
mmu-miR-298_st	7.49754	9.92028e-06	TRUE	7.2606	1.89424e-06	TRUE	GGCAGAGGAGGGCUGUUCUUCCC	2:174093005-174093086 (-)	23
mmu-miR-299_st	4.88951	0.0208228	TRUE	4.85147	0.0208741	TRUE	UAUGUGGGACGGUAAACCGCUU	12:110948848-110948910 (+)	22
mmu-miR-300_st	6.60794	1.30919e-05	TRUE	5.88427	0.000107446	TRUE	UAUGCAAGGGCAAGCUCUCUUC	12:110962523-110962601 (+)	22
mmu-miR-301a_st	5.93882	8.56047e-06	TRUE	5.2805	0.00142181	TRUE	CAGUGCAAUAGUAUUGUCAAAGC	11:86926506-86926591 (+)	23
mmu-miR-302a_st	4.65066	0.045525	TRUE	4.08739	0.192861	FALSE	UAAGUGCUUCCAUGUUUUGGUGA	3:127248414-127248482 (+)	23
mmu-miR-34c_st	4.36952	0.115542	FALSE	4.12486	0.580253	FALSE	AGGCAGUGUAGUUAGCUGAUUGC	9:50911139-50911215 (-)	23
mmu-miR-34b-5p_st	3.81069	0.725181	FALSE	4.05596	0.380198	FALSE	AGGCAGUGUAAUUAGCUGAUUGU	9:50911667-50911750 (-)	23
mmu-miR-34b-3p_st	4.47811	0.0390542	TRUE	4.48786	0.089717	FALSE	AAUCACUAACUCCACUGCCAUC	9:50911667-50911750 (-)	22
mmu-let-7d_st	5.64151	2.08359e-05	TRUE	5.49683	0.000101037	TRUE	AGAGGUAGUAGGUUGCAUAGUU	13:48631381-48631483 (-)	22
mmu-miR-106a_st	10.5168	2.05282e-08	TRUE	9.94953	2.05282e-08	TRUE	CAAAGUGCUAACAGUGCAGGUAG	X:50095680-50095744 (-)	23
mmu-miR-106b_st	8.85767	2.05282e-08	TRUE	8.42657	2.05282e-08	TRUE	UAAAGUGCUGACAGUGCAGAU	5:138606965-138607046 (-)	21
mmu-miR-130b_st	9.5726	2.05282e-08	TRUE	9.42875	2.05282e-08	TRUE	CAGUGCAAUGAUGAAAGGGCAU	16:17124154-17124235 (-)	22
mmu-miR-19b_st	9.52582	2.05282e-08	TRUE	8.89089	2.05282e-08	TRUE	UGUGCAAAUCCAUGCAAAACUGA	14:115443527-115443613 (+) // X:50095160-50095243 (-)	23
mmu-miR-30c_st	7.73916	2.05282e-08	TRUE	7.6186	2.05282e-08	TRUE	UGUAAACAUCCUACACUCUCAGC	1:23298540-23298623 (+) // 4:120442139-120442227 (-)	23
mmu-miR-30d_st	5.29997	0.000927169	TRUE	5.07785	0.00108046	TRUE	UGUAAACAUCCCCGACUGGAAG	15:68172770-68172851 (-)	22
mmu-miR-148a_st	4.45357	0.166853	FALSE	4.32024	0.099155	FALSE	UCAGUGCACUACAGAACUUUGU	6:51219811-51219909 (-)	22
mmu-miR-192_st	4.04016	0.356727	FALSE	4.16758	0.308379	FALSE	CUGACCUAUGAAUUGACAGCC	19:6264844-6264932 (+)	21
mmu-miR-196a_st	4.04104	0.593287	FALSE	3.36387	0.991228	FALSE	UAGGUAGUUUCAUGUUGUUGGG	11:96126478-96126579 (+) // 15:102803781-102803865 (+)	22
mmu-miR-200a_st	4.16702	0.522486	FALSE	4.13571	0.210607	FALSE	UAACACUGUCUGGUAACGAUGU	4:155429005-155429094 (-)	22
mmu-miR-208a_st	4.05861	0.471261	FALSE	3.9349	0.757325	FALSE	AUAAGACGAGCAAAAAGCUUGU	14:55567897-55567979 (-)	22
mmu-let-7a_st	5.15406	0.00105293	TRUE	5.80171	2.37875e-05	TRUE	UGAGGUAGUAGGUUGUAUAGUU	13:48633548-48633641 (-) // 9:41344799-41344894 (+)	22
mmu-let-7b_st	3.82444	0.486075	FALSE	4.13217	0.133732	FALSE	UGAGGUAGUAGGUUGUGUGGUU	15:85537749-85537833 (+)	22
mmu-let-7c_st	7.32302	1.47725e-07	TRUE	7.18798	2.05282e-08	TRUE	UGAGGUAGUAGGUUGUAUGGUU	15:85537033-85537127 (+) // 16:77599902-77599995 (+)	22
mmu-let-7e_st	8.94905	2.05282e-08	TRUE	9.15226	2.05282e-08	TRUE	UGAGGUAGGAGGUUGUAUAGUU	17:17967316-17967408 (+)	22
mmu-let-7f_st	3.73169	0.518987	FALSE	4.35843	0.265624	FALSE	UGAGGUAGUAGAUUGUAUAGUU	13:48633198-48633286 (-) // X:148346889-148346971 (+)	22
mmu-miR-15a_st	5.89754	3.71702e-05	TRUE	4.97665	0.00192548	TRUE	UAGCAGCACAUAAUGGUUUGUG	14:62250864-62250947 (-)	22
mmu-miR-16_st	9.909	2.05282e-08	TRUE	10.0338	2.05282e-08	TRUE	UAGCAGCACGUAAAUAUUGGCG	14:62250717-62250809 (-) // 3:68813824-68813918 (+)	22
mmu-miR-18a_st	10.2012	2.05282e-08	TRUE	9.26911	2.05282e-08	TRUE	UAAGGUGCAUCUAGUGCAGAUAG	14:115443073-115443168 (+)	23
mmu-miR-20a_st	11.1955	2.05282e-08	TRUE	10.7311	2.05282e-08	TRUE	UAAAGUGCUUAUAGUGCAGGUAG	14:115443379-115443485 (+)	23
mmu-miR-21_st	4.28588	0.283426	FALSE	3.18578	0.977508	FALSE	UAGCUUAUCAGACUGAUGUUGA	11:86397569-86397660 (-)	22
mmu-miR-22_st	6.00076	0.000159791	TRUE	6.0459	1.46922e-05	TRUE	AAGCUGCCAGUUGAAGAACUGU	11:75277218-75277312 (+)	22
mmu-miR-23a_st	7.92997	2.05282e-08	TRUE	8.2985	2.05282e-08	TRUE	AUCACAUUGCCAGGGAUUUCC	8:86732417-86732491 (+)	21
mmu-miR-26a_st	9.45702	2.05282e-08	TRUE	9.85467	2.05282e-08	TRUE	UUCAAGUAAUCCAGGAUAGGCU	10:126432586-126432669 (+) // 9:118940914-118941003 (+)	22
mmu-miR-26b_st	4.18252	0.369206	FALSE	4.30382	0.212234	FALSE	UUCAAGUAAUUCAGGAUAGGU	1:74440884-74440968 (+)	21
mmu-miR-29a_st	3.81466	0.488059	FALSE	3.85749	0.407679	FALSE	UAGCACCAUCUGAAAUCGGUUA	6:31012660-31012747 (-)	22
mmu-miR-29c_st	3.58211	0.977397	FALSE	3.67131	0.879219	FALSE	UAGCACCAUUUGAAAUCGGUUA	1:196863741-196863828 (+)	22
mmu-miR-27a_st	6.08209	0.000154286	TRUE	5.49551	0.00112512	TRUE	UUCACAGUGGCUAAGUUCCGC	8:86732571-86732657 (+)	21
mmu-miR-31_st	4.62563	0.00925484	TRUE	6.57625	1.17996e-07	TRUE	AGGCAAGAUGCUGGCAUAGCUG	4:88556461-88556566 (-)	22
mmu-miR-92a_st	10.6891	2.05282e-08	TRUE	10.6689	2.05282e-08	TRUE	UAUUGCACUUGUCCCGGCCUG	14:115443649-115443728 (+) // X:50095015-50095105 (-)	21
mmu-miR-93_st	10.3739	2.05282e-08	TRUE	10.255	2.05282e-08	TRUE	CAAAGUGCUGUUCGUGCAGGUAG	5:138606751-138606838 (-)	23
mmu-miR-96_st	3.95671	0.485792	FALSE	3.83034	0.770286	FALSE	UUUGGCACUAGCACAUUUUUGCU	6:30119446-30119551 (-)	23
mmu-miR-34a_st	4.00566	0.277132	FALSE	3.96533	0.551981	FALSE	UGGCAGUGUCUUAGCUGGUUGU	4:149442563-149442664 (+)	22
mmu-miR-129-3p_st	4.59227	0.0418771	TRUE	4.75997	0.00418831	TRUE	AAGCCCUUACCCCAAAAAGCAU	2:94081521-94081610 (-) // 6:28972619-28972691 (+)	22
mmu-miR-98_st	3.97952	0.676355	FALSE	4.2192	0.267835	FALSE	UGAGGUAGUAAGUUGUAUUGUU	X:148347757-148347864 (+)	22
mmu-miR-103_st	10.3133	2.05282e-08	TRUE	10.1681	2.05282e-08	TRUE	AGCAGCAUUGUACAGGGCUAUGA	11:35595898-35595983 (+) // 2:131113788-131113873 (+)	23
mmu-miR-322_st	4.38961	0.0719164	FALSE	3.76457	0.914696	FALSE	CAGCAGCAAUUCAUGUUUUGGA	X:50407432-50407526 (-)	22
mmu-miR-323-5p_st	3.41137	0.955778	FALSE	3.85772	0.776204	FALSE	AGGUGGUCCGUGGCGCGUUCGC	12:110950718-110950803 (+)	22
mmu-miR-323-3p_st	3.98542	0.38118	FALSE	4.65948	0.0346474	TRUE	CACAUUACACGGUCGACCUCU	12:110950718-110950803 (+)	21
mmu-miR-324-5p_st	5.90087	0.000136889	TRUE	5.24417	0.00143552	TRUE	CGCAUCCCCUAGGGCAUUGGUGU	11:69825545-69825633 (+)	23
mmu-miR-324-3p_st	4.64016	0.0340122	TRUE	4.92626	0.0151315	TRUE	CCACUGCCCCAGGUGCUGCU	11:69825545-69825633 (+)	20
mmu-miR-325_st	4.27497	0.189946	FALSE	4.19655	0.120811	FALSE	UUUAUUGAGCACCUCCUAUCAA	X:102574421-102574518 (-)	22
mmu-miR-326_st	3.81107	0.537558	FALSE	4.21874	0.100239	FALSE	CCUCUGGGCCCUUCCUCCAGU	7:106700779-106700873 (+)	21
mmu-miR-328_st	4.33233	0.319328	FALSE	4.52035	0.202215	FALSE	CUGGCCCUCUCUGCCCUUCCGU	8:107832264-107832360 (-)	22
mmu-miR-329_st	4.7456	0.00349567	TRUE	5.9496	3.17137e-06	TRUE	AACACACCCAGCUAACCUUUUU	12:110951691-110951787 (+)	22
mmu-miR-330_st	3.90244	0.776514	FALSE	4.36175	0.258312	FALSE	UCUCUGGGCCUGUGUCUUAGGC	7:19766814-19766911 (+)	22
mmu-miR-331-5p_st	4.49912	0.0279488	TRUE	4.18884	0.0210882	TRUE	CUAGGUAUGGUCCCAGGGAUCC	10:93426513-93426608 (-)	22
mmu-miR-331-3p_st	5.00612	0.0109315	TRUE	4.12842	0.517898	FALSE	GCCCCUGGGCCUAUCCUAGAA	10:93426513-93426608 (-)	21
mmu-miR-337-5p_st	6.11533	2.08359e-05	TRUE	6.54317	8.73028e-08	TRUE	GAACGGCGUCAUGCAGGAGUU	12:110823999-110824095 (+)	21
mmu-miR-337-3p_st	4.11297	0.378702	FALSE	4.14593	0.398278	FALSE	UUCAGCUCCUAUAUGAUGCCU	12:110823999-110824095 (+)	21
mmu-miR-148b_st	4.08301	0.450303	FALSE	3.69804	0.739282	FALSE	UCAGUGCAUCACAGAACUUUGU	15:103115556-103115652 (+)	22
mmu-miR-338-5p_st	3.73802	0.840386	FALSE	4.64279	0.0349353	TRUE	AACAAUAUCCUGGUGCUGAGUG	11:119876079-119876176 (-)	22
mmu-miR-338-3p_st	3.9209	0.277765	FALSE	3.72044	0.227182	FALSE	UCCAGCAUCAGUGAUUUUGUUG	11:119876079-119876176 (-)	22
mmu-miR-339-5p_st	5.24043	0.0162331	TRUE	4.72896	0.0542369	TRUE	UCCCUGUCCUCCAGGAGCUCACG	5:139845604-139845699 (-)	23
mmu-miR-339-3p_st	3.6128	0.581902	FALSE	4.13882	0.259073	FALSE	UGAGCGCCUCGGCGACAGAGCCG	5:139845604-139845699 (-)	23
mmu-miR-340-5p_st	4.16134	0.351566	FALSE	4.32067	0.162374	FALSE	UUAUAAAGCAAUGAGACUGAUU	11:49883204-49883301 (+)	22
mmu-miR-340-3p_st	3.53053	0.236151	FALSE	4.1644	0.0832703	FALSE	UCCGUCUCAGUUACUUUAUAGC	11:49883204-49883301 (+)	22
mmu-miR-341_st	4.32353	0.188359	FALSE	4.191	0.280961	FALSE	UCGGUCGAUCGGUCGGUCGGU	12:110849710-110849805 (+)	21
mmu-miR-342-5p_st	5.56931	0.000709645	TRUE	5.83506	5.97518e-05	TRUE	AGGGGUGCUAUCUGUGAUUGAG	12:109896830-109896928 (+)	22
mmu-miR-342-3p_st	8.346	2.05282e-08	TRUE	8.84389	2.05282e-08	TRUE	UCUCACACAGAAAUCGCACCCGU	12:109896830-109896928 (+)	23
mmu-miR-344_st	4.70777	0.0187374	TRUE	4.38781	0.0750362	FALSE	UGAUCUAGCCAAAGCCUGACUGU	7:69022656-69022750 (-) // 7:69084913-69084992 (-)	23
mmu-miR-345-5p_st	6.5701	2.112e-05	TRUE	6.16462	2.78161e-05	TRUE	GCUGACCCCUAGUCCAGUGCUU	12:110075183-110075278 (+)	22
mmu-miR-345-3p_st	5.81848	0.000704533	TRUE	5.37693	0.00285061	TRUE	CCUGAACUAGGGGUCUGGAGAC	12:110075183-110075278 (+)	22
mmu-miR-346_st	4.65396	0.0557978	TRUE	5.52217	0.00426303	TRUE	UGUCUGCCCGAGUGCCUGCCUCU	14:35707795-35707892 (+)	23
mmu-miR-350_st	3.6992	0.725759	FALSE	4.36864	0.187154	FALSE	UUCACAAAGCCCAUACACUUUC	1:178702456-178702554 (-)	22
mmu-miR-351_st	8.834	2.92649e-08	TRUE	9.06636	2.92649e-08	TRUE	UCCCUGAGGAGCCCUUUGAGCCUG	X:50406432-50406530 (-)	24
mmu-miR-135b_st	3.91118	0.799995	FALSE	3.95049	0.606043	FALSE	UAUGGCUUUUCAUUCCUAUGUGA	1:134094665-134094761 (+)	23
mmu-miR-101b_st	3.68716	0.930695	FALSE	3.99294	0.498009	FALSE	UACAGUACUGUGAUAGCUGAA	19:29209769-29209865 (+)	21
mmu-miR-107_st	9.76356	2.05282e-08	TRUE	9.91635	2.05282e-08	TRUE	AGCAGCAUUGUACAGGGCUAUCA	19:34895177-34895263 (-)	23
mmu-miR-10a_st	4.619	0.0382119	TRUE	4.18731	0.351435	FALSE	UACCCUGUAGAUCCGAAUUUGUG	11:96178479-96178588 (+)	23
mmu-miR-17_st	12.2143	2.05282e-08	TRUE	12.0635	2.05282e-08	TRUE	CAAAGUGCUUACAGUGCAGGUAG	14:115442893-115442976 (+)	23
mmu-miR-19a_st	4.84327	0.0158064	TRUE	4.17778	0.0870312	FALSE	UGUGCAAAUCUAUGCAAAACUGA	14:115443222-115443303 (+)	23
mmu-miR-25_st	7.72453	3.83409e-08	TRUE	7.58804	2.05282e-08	TRUE	CAUUGCACUUGUCUCGGUCUGA	5:138606549-138606632 (-)	22
mmu-miR-28_st	6.54066	5.91327e-06	TRUE	6.13926	7.05242e-06	TRUE	AAGGAGCUCACAGUCUAUUGAG	16:24827941-24828026 (+)	22
mmu-miR-32_st	4.16279	0.161199	FALSE	4.11367	0.136646	FALSE	UAUUGCACAUUACUAAGUUGCA	4:56908101-56908170 (-)	22
mmu-miR-100_st	6.30906	1.98074e-05	TRUE	6.48432	1.40862e-05	TRUE	AACCCGUAGAUCCGAACUUGUG	9:41339508-41339587 (+)	22
mmu-miR-139-5p_st	4.65231	0.0615936	FALSE	5.00328	0.00672309	TRUE	UCUACAGUGCACGUGUCUCCAG	7:108623890-108623957 (+)	22
mmu-miR-139-3p_st	3.86313	0.78248	FALSE	3.50248	0.949088	FALSE	UGGAGACGCGGCCCUGUUGGAG	7:108623890-108623957 (+)	22
mmu-miR-200c_st	4.26871	0.262779	FALSE	8.7364	2.05282e-08	TRUE	UAAUACUGCCGGGUAAUGAUGGA	6:124668340-124668408 (-)	23
mmu-miR-210_st	5.51035	0.000384161	TRUE	5.50099	0.000815837	TRUE	CUGUGCGUGUGACAGCGGCUGA	7:148407283-148407392 (-)	22
mmu-miR-212_st	4.56476	0.107674	FALSE	4.4421	0.130851	FALSE	UAACAGUCUCCAGUCACGGCCA	11:74986890-74986980 (+)	22
mmu-miR-214_st	10.203	2.05282e-08	TRUE	9.59093	2.05282e-08	TRUE	ACAGCAGGCACAGACAGGCAGU	1:164153499-164153608 (+)	22
mmu-miR-216a_st	3.89562	0.468574	FALSE	4.27539	0.163331	FALSE	UAAUCUCAGCUGGCAACUGUGA	11:28657012-28657083 (+)	22
mmu-miR-218_st	4.19882	0.0881537	FALSE	3.66605	0.845	FALSE	UUGUGCUUGAUCUAACCAUGU	11:35430318-35430427 (+) // 5:48615181-48615290 (+)	21
mmu-miR-219_st	3.84209	0.831052	FALSE	3.83965	0.872889	FALSE	UGAUUGUCCAAACGCAAUUCU	17:34161928-34162037 (-) // 2:29701151-29701247 (-)	21
mmu-miR-223_st	4.69315	0.0283683	TRUE	4.59248	0.0347008	TRUE	UGUCAGUUUGUCAAAUACCCCA	X:93438156-93438265 (+)	22
mmu-miR-320_st	7.44811	2.05282e-08	TRUE	7.65905	2.05282e-08	TRUE	AAAAGCUGGGUUGAGAGGGCGA	14:70843317-70843398 (+)	22
mmu-miR-33_st	3.50179	0.932265	FALSE	3.76457	0.94663	FALSE	GUGCAUUGUAGUUGCAUUGCA	15:82028552-82028620 (+)	21
mmu-miR-211_st	4.49756	0.0535356	TRUE	3.8643	0.341462	FALSE	UUCCCUUUGUCAUCCUUUGCCU	7:71350692-71350797 (+)	22
mmu-miR-221_st	5.35682	0.00351124	TRUE	4.95367	0.00953584	TRUE	AGCUACAUUGUCUGCUGGGUUUC	X:18723420-18723514 (-)	23
mmu-miR-222_st	4.54476	0.0718755	FALSE	5.01212	0.0176834	TRUE	AGCUACAUCUGGCUACUGGGU	X:18724019-18724097 (-)	21
mmu-miR-224_st	4.26319	0.089182	FALSE	4.52736	0.0495355	TRUE	UAAGUCACUAGUGGUUCCGUU	X:69506370-69506451 (-)	21
mmu-miR-199b_st	9.15009	2.05282e-08	TRUE	8.03166	2.05282e-08	TRUE	ACAGUAGUCUGCACAUUGGUUA	2:32173980-32174089 (+)	22
mmu-miR-181b_st	9.62232	2.05282e-08	TRUE	9.42993	2.05282e-08	TRUE	AACAUUCAUUGCUGUCGGUGGGU	1:139863216-139863295 (+) // 2:38709350-38709438 (+)	23
mmu-miR-181c_st	4.93181	0.00435455	TRUE	5.0771	0.00036427	TRUE	AACAUUCAACCUGUCGGUGAGU	8:86702772-86702860 (-)	22
mmu-miR-125b-3p_st	5.2032	0.00403181	TRUE	4.04711	0.2983	FALSE	ACGGGUUAGGCUCUUGGGAGCU	16:77646518-77646588 (+) // 9:41390009-41390085 (+)	22
mmu-miR-7a_st	4.2357	0.283907	FALSE	3.77718	0.431388	FALSE	UGGAAGACUAGUGAUUUUGUUGU	13:58494140-58494247 (-) // 7:86033163-86033259 (+)	23
mmu-miR-7b_st	3.7594	0.634437	FALSE	4.07621	0.454661	FALSE	UGGAAGACUUGUGAUUUUGUUGU	17:56382411-56382521 (+)	23
mmu-miR-217_st	4.41228	0.0269524	TRUE	4.12993	0.461029	FALSE	UACUGCAUCAGGAACUGACUGGA	11:28663728-28663835 (+)	23
mmu-miR-361_st	7.62489	2.05282e-08	TRUE	7.43513	2.05282e-08	TRUE	UUAUCAGAAUCUCCAGGGGUAC	X:110188433-110188502 (-)	22
mmu-miR-362-5p_st	5.84068	0.000162312	TRUE	5.71688	0.000125344	TRUE	AAUCCUUGGAACCUAGGUGUGAAU	X:6819108-6819172 (-)	24
mmu-miR-362-3p_st	4.27497	0.188277	FALSE	3.93696	0.258147	FALSE	AACACACCUGUUCAAGGAUUCA	X:6819108-6819172 (-)	22
mmu-miR-363_st	5.81949	8.1486e-05	TRUE	4.18961	0.0776515	FALSE	AAUUGCACGGUAUCCAUCUGUA	X:50094870-50094944 (-)	22
mmu-miR-365_st	4.53327	0.112187	FALSE	4.23695	0.0467577	TRUE	UAAUGCCCCUAAAAAUCCUUAU	11:79539902-79540013 (+) // 16:13453933-13454019 (+)	22
mmu-miR-375_st	4.39825	0.231525	FALSE	4.97364	0.00404398	TRUE	UUUGUUCGUUCGGCUCGCGUGA	1:74947232-74947295 (-)	22
mmu-miR-376a_st	4.71738	0.0192602	TRUE	4.3773	0.258404	FALSE	AUCGUAGAGGAAAAUCCACGU	12:110961991-110962058 (+)	21
mmu-miR-377_st	4.10882	0.239979	FALSE	4.20935	0.165735	FALSE	AUCACACAAAGGCAACUUUUGU	12:110978720-110978787 (+)	22
mmu-miR-378_st	4.30906	0.10684	FALSE	6.01464	4.17411e-05	TRUE	ACUGGACUUGGAGUCAGAAGG	18:61557489-61557554 (-)	21
mmu-miR-379_st	7.81838	2.05282e-08	TRUE	7.68635	2.05282e-08	TRUE	UGGUAGACUAUGGAACGUAGG	12:110947270-110947335 (+)	21
mmu-miR-380-5p_st	4.27538	0.168504	FALSE	4.40005	0.0790405	FALSE	AUGGUUGACCAUAGAACAUGCG	12:110950013-110950073 (+)	22
mmu-miR-380-3p_st	3.98685	0.409388	FALSE	3.69717	0.89424	FALSE	UAUGUAGUAUGGUCCACAUCUU	12:110950013-110950073 (+)	22
mmu-miR-381_st	4.52707	0.0549074	TRUE	4.50874	0.0269319	TRUE	UAUACAAGGGCAAGCUCUCUGU	12:110965032-110965106 (+)	22
mmu-miR-382_st	7.36555	1.90989e-07	TRUE	7.78831	2.05282e-08	TRUE	GAAGUUGUUCGUGGUGGAUUCG	12:110971981-110972056 (+)	22
mmu-miR-383_st	4.22206	0.258826	FALSE	3.4866	0.983772	FALSE	AGAUCAGAAGGUGACUGUGGCU	8:39315187-39315256 (-)	22
mmu-miR-335-5p_st	4.68531	0.019567	TRUE	5.14413	0.00134708	TRUE	UCAAGAGCAAUAACGAAAAAUGU	6:30691299-30691396 (+)	23
mmu-miR-335-3p_st	3.98797	0.542315	FALSE	4.02163	0.553313	FALSE	UUUUUCAUUAUUGCUCCUGACC	6:30691299-30691396 (+)	22
mmu-miR-133b_st	4.08961	0.562903	FALSE	4.58221	0.0470438	TRUE	UUUGGUCCCCUUCAACCAGCUA	1:20672850-20672968 (+)	22
mmu-miR-215_st	3.69613	0.834563	FALSE	3.84914	0.728388	FALSE	AUGACCUAUGAUUUGACAGAC	1:187137460-187137571 (+)	21
mmu-miR-384-5p_st	4.27349	0.253882	FALSE	4.19295	0.40751	FALSE	UGUAAACAAUUCCUAGGCAAUGU	X:102539621-102539708 (-)	23
mmu-miR-384-3p_st	3.87588	0.644128	FALSE	4.14145	0.446162	FALSE	AUUCCUAGAAAUUGUUCACAAU	X:102539621-102539708 (-)	22
mmu-miR-196b_st	3.79438	0.917081	FALSE	3.85524	0.76795	FALSE	UAGGUAGUUUCCUGUUGUUGGG	6:52180080-52180164 (-)	22
mmu-miR-409-5p_st	6.02585	0.000182198	TRUE	6.08572	2.13468e-05	TRUE	AGGUUACCCGAGCAACUUUGCAU	12:110981368-110981446 (+)	23
mmu-miR-409-3p_st	7.87225	2.05282e-08	TRUE	8.61154	2.05282e-08	TRUE	GAAUGUUGCUCGGUGAACCCCU	12:110981368-110981446 (+)	22
mmu-miR-410_st	5.2101	0.0110249	TRUE	4.76906	0.0122142	TRUE	AAUAUAACACAGAUGGCCUGU	12:110981925-110982005 (+)	21
mmu-miR-376b_st	5.61196	0.000162109	TRUE	4.65936	0.0823003	FALSE	AUCAUAGAGGAACAUCCACUU	12:110961668-110961749 (+)	21
mmu-miR-411_st	5.6431	0.000355634	TRUE	5.83986	2.08359e-05	TRUE	UAGUAGACCGUAUAGCGUACG	12:110948385-110948466 (+)	21
mmu-miR-412_st	4.34853	0.122928	FALSE	4.44276	0.15522	FALSE	UUCACCUGGUCCACUAGCCG	12:110981499-110981578 (+)	20
mmu-miR-370_st	6.15954	0.00148818	TRUE	6.58175	8.96236e-05	TRUE	GCCUGCUGGGGUGGAACCUGGU	12:110856468-110856546 (+)	22
mmu-miR-425_st	6.06257	9.19245e-05	TRUE	6.31862	1.28607e-05	TRUE	AAUGACACGAUCACUCCCGUUGA	9:108471108-108471192 (+)	23
mmu-miR-431_st	7.68851	2.05282e-08	TRUE	7.8226	2.05282e-08	TRUE	UGUCUUGCAGGCCGUCAUGCA	12:110828657-110828747 (+)	21
mmu-miR-433_st	7.69397	2.05282e-08	TRUE	8.27261	2.05282e-08	TRUE	AUCAUGAUGGGCUCCUCGGUGU	12:110829925-110830048 (+)	22
mmu-miR-434-5p_st	5.02449	0.00563008	TRUE	4.45424	0.101277	FALSE	GCUCGACUCAUGGUUUGAACCA	12:110832716-110832809 (+)	22
mmu-miR-434-3p_st	5.66438	0.000412781	TRUE	5.76978	8.22826e-05	TRUE	UUUGAACCAUCACUCGACUCCU	12:110832716-110832809 (+)	22
mmu-miR-448_st	4.09998	0.443961	FALSE	3.65326	0.660191	FALSE	UUGCAUAUGUAGGAUGUCCCAU	X:143592753-143592864 (+)	22
mmu-miR-429_st	4.08545	0.426045	FALSE	5.11616	0.000137289	TRUE	UAAUACUGUCUGGUAAUGCCGU	4:155428014-155428096 (-)	22
mmu-miR-449a_st	3.84528	0.734889	FALSE	3.76596	0.571238	FALSE	UGGCAGUGUAUUGUUAGCUGGU	13:113827742-113827832 (+)	22
mmu-miR-450a-5p_st	3.93134	0.634931	FALSE	3.66678	0.878916	FALSE	UUUUGCGAUGUGUUCCUAAUAU	X:50401331-50401421 (-) // X:50401476-50401544 (-)	22
mmu-miR-451_st	4.41392	0.0775144	FALSE	4.42844	0.0855523	FALSE	AAACCGUUACCAUUACUGAGUU	11:77886672-77886743 (+)	22
mmu-miR-452_st	3.31522	0.994001	FALSE	4.12252	0.567115	FALSE	UGUUUGCAGAGGAAACUGAGAC	X:69507563-69507647 (-)	22
mmu-miR-463_st	3.70322	0.969935	FALSE	3.67452	0.958683	FALSE	UGAUAGACACCAUAUAAGGUAG	X:64052398-64052472 (-)	22
mmu-miR-464_st	4.26121	0.278172	FALSE	3.73689	0.946713	FALSE	UACCAAGUUUAUUCUGUGAGAUA	15:74476179-74476249 (+)	23
mmu-miR-465a-5p_st	3.94713	0.341594	FALSE	3.99294	0.762304	FALSE	UAUUUAGAAUGGCACUGAUGUGA	X:64092227-64092300 (-)	23
mmu-miR-465a-3p_st	3.62717	0.458319	FALSE	3.80173	0.516879	FALSE	GAUCAGGGCCUUUCUAAGUAGA	X:64092227-64092300 (-)	22
mmu-miR-466a-5p_st	3.78749	0.840077	FALSE	3.82133	0.546417	FALSE	UAUGUGUGUGUACAUGUACAUA	2:10429545-10429617 (+)	22
mmu-miR-466a-3p_st	4.10448	0.223911	FALSE	3.97328	0.450141	FALSE	UAUACAUACACGCACACAUAAGA	2:10429545-10429617 (+)	23
mmu-miR-467a_st	4.47934	0.054093	TRUE	4.57629	0.0940676	FALSE	UAAGUGCCUGCAUGUAUAUGCG	2:10397973-10398045 (+) // 2:10400430-10400502 (+) // 2:10407767-10407839 (+) // 2:10410231-10410303 (+) // 2:10415142-10415214 (+) // 2:10417612-10417684 (+) // 2:10420025-10420097 (+) // 2:10422454-10422526 (+)	22
mmu-miR-468_st	3.9791	0.683718	FALSE	4.13373	0.344961	FALSE	UAUGACUGAUGUGCGUGUGUCUG	6:81846593-81846670 (-)	23
mmu-miR-469_st	3.95289	0.104744	FALSE	3.81019	0.213999	FALSE	UGCCUCUUUCAUUGAUCUUGGUGUCC	5:113772106-113772179 (+)	26
mmu-miR-470_st	4.2119	0.0287291	TRUE	3.89353	0.0287777	TRUE	UUCUUGGACUGGCACUGGUGAGU	X:64067126-64067200 (-)	23
mmu-miR-471_st	4.38627	0.0790877	FALSE	3.85997	0.643637	FALSE	UACGUAGUAUAGUGCUUUUCAC	X:64045770-64045836 (-)	22
mmu-miR-532-5p_st	7.31677	2.05282e-08	TRUE	6.42915	1.51368e-06	TRUE	CAUGCCUUGAGUGUAGGACCGU	X:6825528-6825623 (-)	22
mmu-miR-532-3p_st	5.24544	0.00502076	TRUE	5.35443	0.00141065	TRUE	CCUCCCACACCCAAGGCUUGCA	X:6825528-6825623 (-)	22
mmu-miR-489_st	4.20438	0.469593	FALSE	4.12907	0.45616	FALSE	AAUGACACCACAUAUAUGGCAGC	6:3671897-3672003 (-)	23
mmu-miR-483_st	4.53549	0.0697794	FALSE	4.41856	0.0700982	FALSE	AAGACGGGAGAAGAGAAGGGAG	7:149840829-149840901 (-)	22
mmu-miR-484_st	4.5938	0.0456953	TRUE	4.51637	0.0496434	TRUE	UCAGGCUCAGUCCCCUCCCGAU	16:14159719-14159785 (+)	22
mmu-miR-485_st	5.30025	0.00456029	TRUE	5.0221	0.00355314	TRUE	AGAGGCUGGCCGUGAUGAAUUC	12:110973112-110973184 (+)	22
mmu-miR-486_st	3.199	0.962955	FALSE	6.77	8.06292e-06	TRUE	UCCUGUACUGAGCUGCCCCGAG	8:24253027-24253154 (+)	22
mmu-miR-546_st	4.017	0.342288	FALSE	3.97525	0.409519	FALSE	AUGGUGGCACGGAGUC	10:126435496-126435616 (+)	16
mmu-miR-540-5p_st	3.71671	0.865347	FALSE	3.92862	0.703763	FALSE	CAAGGGUCACCCUCUGACUCUGU	12:110824290-110824356 (+)	23
mmu-miR-540-3p_st	6.09812	3.96961e-05	TRUE	5.92796	6.84761e-06	TRUE	AGGUCAGAGGUCGAUCCUGG	12:110824290-110824356 (+)	20
mmu-miR-543_st	4.86032	0.00486379	TRUE	4.60732	0.00470389	TRUE	AAACAUUCGCGGUGCACUUCUU	12:110955468-110955543 (+)	22
mmu-miR-539_st	4.34182	0.276014	FALSE	4.15282	0.377935	FALSE	GGAGAAAUUAUCCUUGGUGUGU	12:110966339-110966412 (+)	22
mmu-miR-541_st	8.85551	2.05282e-08	TRUE	9.68259	2.05282e-08	TRUE	AAGGGAUUCUGAUGUUGGUCACACU	12:110980619-110980708 (+)	25
mmu-miR-542-5p_st	4.98252	0.0136115	TRUE	3.55538	0.983785	FALSE	CUCGGGGAUCAUCAUGUCACGA	X:50402580-50402664 (-)	22
mmu-miR-542-3p_st	3.83912	0.880431	FALSE	4.02424	0.278235	FALSE	UGUGACAGAUUGAUAACUGAAA	X:50402580-50402664 (-)	22
mmu-miR-547_st	3.67709	0.781316	FALSE	3.54683	0.908836	FALSE	CUUGGUACAUCUUUGAGUGAG	X:65241549-65241626 (-)	21
mmu-miR-367_st	4.06138	0.473746	FALSE	4.18348	0.380883	FALSE	AAUUGCACUUUAGCAAUGGUGA	3:127248651-127248725 (+)	22
mmu-miR-494_st	7.33775	7.14726e-08	TRUE	7.41939	3.83409e-08	TRUE	UGAAACAUACACGGGAAACCUC	12:110953528-110953612 (+)	22
mmu-miR-376c_st	3.84788	0.930517	FALSE	4.00225	0.462619	FALSE	AACAUAGAGGAAAUUUCACGU	12:110960928-110961013 (+)	21
mmu-miR-487b_st	7.12753	2.46828e-07	TRUE	6.95398	8.73028e-08	TRUE	AAUCGUACAGGGUCAUCCACUU	12:110965543-110965624 (+)	22
mmu-miR-369-5p_st	4.39389	0.339458	FALSE	5.19008	0.00340069	TRUE	AGAUCGACCGUGUUAUAUUCGC	12:110981628-110981706 (+)	22
mmu-miR-369-3p_st	4.3523	0.121006	FALSE	4.02167	0.629209	FALSE	AAUAAUACAUGGUUGAUCUUU	12:110981628-110981706 (+)	21
mmu-miR-20b_st	9.80464	2.05282e-08	TRUE	8.41674	2.05282e-08	TRUE	CAAAGUGCUCAUAGUGCAGGUAG	X:50095290-50095369 (-)	23
mmu-miR-450a-3p_st	4.53858	0.0416204	TRUE	4.4109	0.0495861	TRUE	AUUGGGGAUGCUUUGCAUUCAU	X:50401331-50401421 (-) // X:50401476-50401544 (-)	22
mmu-miR-503_st	7.42868	1.0279e-07	TRUE	6.43784	7.35787e-06	TRUE	UAGCAGCGGGAACAGUACUGCAG	X:50407161-50407231 (-)	23
mmu-miR-291b-5p_st	4.72999	0.0218671	TRUE	4.85079	0.0264681	TRUE	GAUCAAAGUGGAGGCCCUCUCC	7:3219483-3219561 (+)	22
mmu-miR-291b-3p_st	3.93764	0.576935	FALSE	4.0733	0.355098	FALSE	AAAGUGCAUCCAUUUUGUUUGU	7:3219483-3219561 (+)	22
mmu-miR-302b_st	4.10334	0.570615	FALSE	3.3451	0.979467	FALSE	UAAGUGCUUCCAUGUUUUAGUAG	3:127248146-127248219 (+)	23
mmu-miR-302c_st	3.78103	0.49877	FALSE	3.95209	0.771364	FALSE	AAGUGCUUCCAUGUUUCAGUGG	3:127248281-127248348 (+)	22
mmu-miR-302d_st	4.35339	0.281195	FALSE	4.02784	0.214641	FALSE	UAAGUGCUUCCAUGUUUGAGUGU	3:127248542-127248607 (+)	23
mmu-miR-1224_st	6.06693	8.02883e-05	TRUE	6.05726	6.03155e-05	TRUE	GUGAGGACUGGGGAGGUGGAG	16:20604525-20604609 (+)	21
mmu-miR-301b_st	6.91052	1.32964e-07	TRUE	6.64975	1.55657e-06	TRUE	CAGUGCAAUGGUAUUGUCAAAGC	16:17124493-17124589 (-)	23
mmu-miR-675-5p_st	5.00959	0.000582324	TRUE	4.29695	0.027401	TRUE	UGGUGCGGAAAGGGCCCACAGU	7:149762969-149763052 (-)	22
mmu-miR-675-3p_st	4.64307	0.0535657	TRUE	5.5276	0.00072837	TRUE	CUGUAUGCCCUAACCGCUCAGU	7:149762969-149763052 (-)	22
mmu-miR-744_st	8.02506	2.05282e-08	TRUE	7.50014	2.74126e-07	TRUE	UGCGGGGCUAGGGCUAACAGCA	11:65548235-65548334 (-)	22
mmu-miR-374_st	4.09085	0.471698	FALSE	4.04831	0.648196	FALSE	AUAUAAUACAACCUGCUAAGUG	X:100768399-100768493 (-)	22
mmu-miR-216b_st	4.25966	0.35047	FALSE	4.09462	0.460857	FALSE	AAAUCUCUGCAGGCAAAUGUGA	11:28646191-28646276 (+)	22
mmu-miR-592_st	3.56179	0.903115	FALSE	4.1169	0.593531	FALSE	AUUGUGUCAAUAUGCGAUGAUGU	6:27886655-27886750 (-)	23
mmu-miR-758_st	3.86674	0.670818	FALSE	3.43686	0.710412	FALSE	UUUGUGACCUGGUCCACUA	12:110951020-110951100 (+)	19
mmu-miR-551b_st	3.92873	0.537402	FALSE	3.64951	0.954014	FALSE	GCGACCCAUACUUGGUUUCAG	3:29315745-29315842 (+)	21
mmu-miR-671-5p_st	4.5873	0.182476	FALSE	3.9091	0.437435	FALSE	AGGAAGCCCUGGAGGGGCUGGAG	5:24097932-24098029 (+)	23
mmu-miR-671-3p_st	3.74177	0.763326	FALSE	4.34242	0.182117	FALSE	UCCGGUUCUCAGGGCUCCACC	5:24097932-24098029 (+)	21
mmu-miR-668_st	4.28302	0.190767	FALSE	4.36279	0.230778	FALSE	UGUCACUCGGCUCGGCCCACUACC	12:110972942-110973007 (+)	24
mmu-miR-665_st	5.92762	0.000380802	TRUE	5.08737	0.00960464	TRUE	ACCAGGAGGCUGAGGUCCCU	12:110824524-110824617 (+)	20
mmu-miR-667_st	4.55377	0.228991	FALSE	5.07113	0.0585664	TRUE	UGACACCUGCCACCCAGCCCAAG	12:110958216-110958307 (+)	23
mmu-miR-770-5p_st	4.05411	0.605695	FALSE	4.47931	0.159065	FALSE	AGCACCACGUGUCUGGGCCACG	12:110801902-110801995 (+)	22
mmu-miR-770-3p_st	4.34581	0.371587	FALSE	4.56096	0.159304	FALSE	CGUGGGCCUGACGUGGAGCUGG	12:110801902-110801995 (+)	22
mmu-miR-762_st	8.85796	1.22874e-07	TRUE	9.08302	4.58743e-08	TRUE	GGGGCUGGGGCCGGGACAGAGC	7:134852001-134852076 (+)	22
mmu-miR-802_st	4.40103	0.20781	FALSE	3.98696	0.711935	FALSE	UCAGUAACAAAGAUUCAUCCUU	16:93369965-93370061 (+)	22
mmu-miR-672_st	4.45753	0.047515	TRUE	4.96939	0.00507641	TRUE	UGAGGUUGGUGUACUGUGUGUGA	X:101311514-101311613 (-)	23
mmu-miR-670_st	4.08774	0.285119	FALSE	4.06026	0.52033	FALSE	AUCCCUGAGUGUAUGUGGUGAA	2:94101457-94101556 (-)	22
mmu-miR-761_st	3.99242	0.57824	FALSE	3.9091	0.642887	FALSE	GCAGCAGGGUGAAACUGACACA	4:108690260-108690335 (+)	22
mmu-miR-764-5p_st	4.26952	0.123145	FALSE	4.58995	0.0368021	TRUE	GGUGCUCACAUGUCCUCCU	X:143436802-143436909 (+)	19
mmu-miR-764-3p_st	3.96788	0.690611	FALSE	3.95744	0.466808	FALSE	AGGAGGCCAUAGUGGCAACUGU	X:143436802-143436909 (+)	22
mmu-miR-763_st	4.00866	0.521681	FALSE	3.63969	0.79163	FALSE	CCAGCUGGGAAGAACCAGUGGC	10:119885047-119885166 (-)	22
mmu-miR-669a_st	4.21376	0.398177	FALSE	3.60244	0.900875	FALSE	AGUUGUGUGUGCAUGUUCAUGU	2:10396060-10396168 (+) // 2:10398480-10398576 (+) // 2:10400938-10401034 (+) // 2:10403384-10403480 (+) // 2:10405819-10405915 (+) // 2:10408276-10408372 (+) // 2:10413189-10413285 (+) // 2:10415651-10415747 (+) // 2:10420534-10420630 (+) // 2:10422962-10423058 (+) // 2:10425414-10425510 (+) // 2:10431791-10431887 (+) // 2:10433830-10433926 (+)	22
mmu-miR-666-5p_st	4.04466	0.582323	FALSE	4.21531	0.255639	FALSE	AGCGGGCACAGCUGUGAGAGCC	12:110955295-110955393 (+)	22
mmu-miR-666-3p_st	3.85364	0.262254	FALSE	3.52832	0.492514	FALSE	GGCUGCAGCGUGAUCGCCUGCU	12:110955295-110955393 (+)	22
mmu-miR-759_st	4.74917	0.00718964	TRUE	4.5368	0.00706802	TRUE	GCAGAGUGCAAACAAUUUUGAC	14:80138238-80138335 (+)	22
mmu-miR-496_st	3.67122	0.859092	FALSE	3.87801	0.50998	FALSE	UGAGUAUUACAUGGCCAAUCUC	12:110977329-110977407 (+)	22
mmu-miR-673-5p_st	4.33947	0.075855	FALSE	4.82305	0.020319	TRUE	CUCACAGCUCUGGUCCUUGGAG	12:110810200-110810290 (+)	22
mmu-miR-673-3p_st	3.41137	0.927431	FALSE	4.19655	0.397295	FALSE	UCCGGGGCUGAGUUCUGUGCACC	12:110810200-110810290 (+)	23
mmu-miR-760_st	4.6187	0.136588	FALSE	5.07754	0.0140848	TRUE	CGGCUCUGGGUCUGUGGGGA	3:121996503-121996621 (-)	20
mmu-miR-674_st	8.54217	2.05282e-08	TRUE	8.2754	2.05282e-08	TRUE	GCACUGAGAUGGGAGUGGUGUA	2:117010863-117010962 (+)	22
mmu-miR-488_st	4.35949	0.0283636	TRUE	4.63322	0.00262958	TRUE	UUGAAAGGCUGUUUCUUGGUC	1:160435756-160435864 (+)	21
mmu-miR-677_st	3.81965	0.89048	FALSE	4.12496	0.525391	FALSE	UUCAGUGAUGAUUAGCUUCUGA	10:127522342-127522450 (+)	22
mmu-miR-678_st	3.98765	0.370173	FALSE	3.42471	0.694855	FALSE	GUCUCGGUGCAAGGACUGGAGG	10:75670071-75670154 (-)	22
mmu-miR-497_st	4.14562	0.487152	FALSE	3.83431	0.839483	FALSE	CAGCAGCACACUGUGGUUUGUA	11:70048219-70048302 (+)	22
mmu-miR-423-5p_st	4.6879	0.0151318	TRUE	4.80079	0.0130519	TRUE	UGAGGGGCAGAGAGCGAGACUUU	11:76891566-76891674 (-)	23
mmu-miR-423-3p_st	6.80909	0.000205143	TRUE	6.55975	0.000125622	TRUE	AGCUCGGUCUGAGGCCCCUCAGU	11:76891566-76891674 (-)	23
mmu-miR-679_st	5.38162	0.00190257	TRUE	4.7866	0.0251606	TRUE	GGACUGUGAGGUGACUCUUGGU	12:110953787-110953860 (+)	22
mmu-miR-495_st	4.89141	0.00593772	TRUE	5.14661	0.000557506	TRUE	AAACAAACAUGGUGCACUUCUU	12:110956964-110957026 (+)	22
mmu-miR-680_st	4.25784	0.264534	FALSE	4.72958	0.0368976	TRUE	GGGCAUCUGCUGACAUGGGGG	12:35879483-35879569 (-) // 6:129641553-129641661 (+) // X:140732333-140732442 (+)	21
mmu-miR-681_st	3.69208	0.663131	FALSE	4.46835	0.305926	FALSE	CAGCCUCGCUGGCAGGCAGCU	12:70864822-70864931 (-)	21
mmu-miR-682_st	3.40231	0.884162	FALSE	3.63141	0.896242	FALSE	CUGCAGUCACAGUGAAGUCUG	13:75782494-75782589 (+)	21
mmu-miR-449c_st	3.9321	0.776926	FALSE	3.4814	0.944696	FALSE	AGGCAGUGCAUUGCUAGCUGG	13:113826191-113826299 (+)	21
mmu-miR-683_st	3.66701	0.946552	FALSE	3.70769	0.921913	FALSE	CCUGCUGUAAGCUGUGUCCUC	13:50639995-50640103 (-) // 13:50696341-50696449 (-)	21
mmu-miR-684_st	4.17756	0.277042	FALSE	3.93485	0.446322	FALSE	AGUUUUCCCUUCAAGUCAA	2:80468862-80468947 (-) // 4:11061244-11061329 (+)	19
mmu-miR-685_st	7.01725	5.52059e-08	TRUE	6.3452	3.01075e-07	TRUE	UCAAUGGCUGAGGUGAGGCAC	14:51427159-51427267 (-)	21
mmu-miR-686_st	4.01857	0.200144	FALSE	3.95877	0.423482	FALSE	AUUGCUUCCCAGACGGUGAAGA	14:55235514-55235622 (-)	22
mmu-miR-719_st	4.63439	0.0111685	TRUE	4.01579	0.0703204	FALSE	AUCUCGGCUACAGAAAAAUGUU	14:60847643-60847752 (-)	22
mmu-miR-687_st	3.83383	0.738394	FALSE	3.34039	0.651515	FALSE	CUAUCCUGGAAUGCAGCAAUGA	14:73606570-73606658 (-)	22
mmu-miR-688_st	4.3476	0.223582	FALSE	3.84808	0.489715	FALSE	UCGCAGGCGACUACUUAUUC	15:102502223-102502297 (-)	20
mmu-miR-689_st	4.61957	0.196441	FALSE	4.0127	0.588808	FALSE	CGUCCCCGCUCGGCGGGGUCC	16:11144133-11144241 (+) // 1:169270532-169270640 (-)	21
mmu-miR-690_st	10.6511	2.05282e-08	TRUE	11.3713	2.05282e-08	TRUE	AAAGGCUAGGCUCACAACCAAA	16:28600021-28600129 (-)	22
mmu-miR-691_st	4.20399	0.206615	FALSE	4.23001	0.105194	FALSE	AUUCCUGAAGAGAGGCAGAAAA	16:74342235-74342312 (-)	22
mmu-miR-692_st	3.59649	0.897908	FALSE	4.03156	0.55001	FALSE	AUCUCUUUGAGCGCCUCACUC	13:74544513-74544621 (+) // 17:7099578-7099686 (-) // 4:125181993-125182101 (+)	21
mmu-miR-693-5p_st	3.86073	0.938951	FALSE	3.77802	0.878468	FALSE	CAGCCACAUCCGAAAGUUUUC	17:46368480-46368568 (+)	21
mmu-miR-693-3p_st	3.83018	0.707973	FALSE	3.96924	0.593365	FALSE	GCAGCUUUCAGAUGUGGCUGUAA	17:46368480-46368568 (+)	23
mmu-miR-694_st	3.97737	0.674962	FALSE	3.62827	0.920844	FALSE	CUGAAAAUGUUGCCUGAAG	18:66378918-66378987 (-)	19
mmu-miR-146b_st	4.32262	0.172866	FALSE	3.68859	0.568288	FALSE	UGAGAACUGAAUUCCAUAGGCU	19:46417252-46417360 (+)	22
mmu-miR-669b_st	4.28379	0.193432	FALSE	4.04437	0.54554	FALSE	AGUUUUGUGUGCAUGUGCAUGU	2:10389417-10389513 (+)	22
mmu-miR-467b_st	4.0551	0.140511	FALSE	4.20012	0.0829187	FALSE	GUAAGUGCCUGCAUGUAUAUG	2:10402875-10402947 (+)	21
mmu-miR-669c_st	4.0097	0.158972	FALSE	3.79326	0.412586	FALSE	AUAGUUGUGUGUGGAUGUGUGU	2:10430923-10431031 (+)	22
mmu-miR-297b-5p_st	4.116	0.50024	FALSE	3.79138	0.880796	FALSE	AUGUAUGUGUGCAUGAACAUGU	2:10433294-10433402 (+)	22
mmu-miR-297b-3p_st	4.09603	0.349751	FALSE	4.27362	0.362678	FALSE	UAUACAUACACACAUACCCAUA	2:10433294-10433402 (+)	22
mmu-miR-695_st	4.75913	0.0203853	TRUE	4.40338	0.0826718	FALSE	AGAUUGGGCAUAGGUGACUGAA	2:155182553-155182661 (+)	22
mmu-miR-499_st	4.00038	0.410491	FALSE	4.16209	0.58256	FALSE	UUAAGACUUGCAGUGAUGUUU	2:155448616-155448694 (+)	21
mmu-miR-696_st	3.45247	0.722786	FALSE	3.52448	0.842679	FALSE	GCGUGUGCUUGCUGUGGG		18
mmu-miR-720_st	4.68773	0.0221176	TRUE	5.21183	0.000975861	TRUE	AUCUCGCUGGGGCCUCCA	3:88920531-88920594 (-)	18
mmu-miR-455_st	6.32811	1.47061e-06	TRUE	6.74791	2.05282e-08	TRUE	GCAGUCCACGGGCAUAUACAC	4:62917885-62917966 (+)	21
mmu-miR-491_st	4.88743	0.0123943	TRUE	4.77219	0.0248888	TRUE	AGUGGGGAACCCUUCCAUGAGG	4:87767944-87768029 (+)	22
mmu-miR-697_st	3.69916	0.909967	FALSE	3.84296	0.693168	FALSE	AACAUCCUGGUCCUGUGGAGA	4:124408938-124409046 (+)	21
mmu-miR-698_st	4.18594	0.219202	FALSE	4.46391	0.0674154	FALSE	CAUUCUCGUUUCCUUCCCU	4:124421025-124421133 (+)	19
mmu-miR-699_st	6.24203	6.60376e-05	TRUE	6.36213	4.91034e-05	TRUE	AGGCAGUGCGACCUGGCUCG	4:43505690-43505752 (-)	20
mmu-miR-700_st	4.80767	0.0928361	FALSE	4.56493	0.19967	FALSE	CACGCGGGAACCGAGUCCACC	4:134972470-134972548 (-)	21
mmu-miR-701_st	3.89857	0.654427	FALSE	3.31595	0.998614	FALSE	UUAGCCGCUGAAAUAGAUGGA	5:111433163-111433271 (+)	21
mmu-miR-702_st	4.82274	0.0406396	TRUE	4.59464	0.0634818	FALSE	UGCCCACCCUUUACCCCGCUC	5:137467303-137467411 (+)	21
mmu-miR-703_st	4.56152	0.00908937	TRUE	4.39816	0.009326	TRUE	AAAACCUUCAGAAGGAAAGAA	5:98904575-98904683 (-)	21
mmu-miR-704_st	3.74177	0.661786	FALSE	4.28925	0.303882	FALSE	AGACAUGUGCUCUGCUCCUAG	6:47753575-47753651 (-)	21
mmu-miR-705_st	5.71956	0.00592483	TRUE	5.52498	0.00567723	TRUE	GGUGGGAGGUGGGGUGGGCA	6:85286286-85286367 (-)	20
mmu-miR-706_st	5.40313	0.000151709	TRUE	5.3193	8.7228e-05	TRUE	AGAGAAACCCUGUCUCAAAAAA	6:119984246-119984329 (-)	22
mmu-miR-707_st	3.93906	0.281381	FALSE	3.91111	0.231576	FALSE	CAGUCAUGCCGCUUGCCUACG	7:52105069-52105141 (+)	21
mmu-miR-708_st	5.45975	0.000665839	TRUE	6.6931	3.8547e-06	TRUE	AAGGAGCUUACAAUCUAGCUGGG	7:103397934-103398042 (+)	23
mmu-miR-709_st	13.2748	2.05282e-08	TRUE	13.3806	2.05282e-08	TRUE	GGAGGCAGAGGCAGGAGGA	8:86609998-86610085 (+)	19
mmu-miR-710_st	4.87629	0.0150405	TRUE	4.89053	0.0156358	TRUE	CCAAGUCUUGGGGAGAGUUGAG	8:66993129-66993238 (-)	22
mmu-miR-711_st	5.79054	0.000687905	TRUE	5.3185	0.00195542	TRUE	GGGACCCGGGGAGAGAUGUAAG	9:108871967-108872048 (+)	22
mmu-miR-712_st	4.50836	0.24781	FALSE	4.03001	0.414188	FALSE	CUCCUUCACCCGGGCGGUACC		21
mmu-miR-713_st	4.40942	0.120556	FALSE	4.10575	0.400609	FALSE	UGCACUGAAGGCACACAGC	13:62862099-62862206 (+)	19
mmu-miR-714_st	5.34281	0.0471402	TRUE	4.9932	0.0993493	FALSE	CGACGAGGGCCGGUCGGUCGC		21
mmu-miR-715_st	3.58801	0.81009	FALSE	4.16072	0.494885	FALSE	CUCCGUGCACACCCCCGCGUG	17:39981081-39981190 (+)	21
mmu-miR-500_st	6.3669	1.91481e-06	TRUE	5.16034	0.00543022	TRUE	AAUGCACCUGGGCAAGGGUUCA	X:6814809-6814900 (-)	22
mmu-miR-501-5p_st	4.66073	0.010371	TRUE	4.62806	0.00758713	TRUE	AAUCCUUUGUCCCUGGGUGAAA	X:6818369-6818477 (-)	22
mmu-miR-501-3p_st	5.17588	0.00301682	TRUE	5.04768	0.00417087	TRUE	AAUGCACCCGGGCAAGGAUUUG	X:6818369-6818477 (-)	22
mmu-miR-717_st	4.16096	0.229044	FALSE	4.18292	0.23828	FALSE	CUCAGACAGAGAUACCUUCUCU	X:49775584-49775692 (-)	22
mmu-miR-450b-5p_st	3.91803	0.676262	FALSE	4.1022	0.273058	FALSE	UUUUGCAGUAUGUUCCUGAAUA	X:50401174-50401255 (-)	22
mmu-miR-450b-3p_st	3.6808	0.751034	FALSE	4.57051	0.0319093	TRUE	AUUGGGAACAUUUUGCAUGCAU	X:50401174-50401255 (-)	22
mmu-miR-505_st	3.85581	0.755421	FALSE	3.88585	0.62802	FALSE	CGUCAACACUUGCUGGUUUUCU	X:57647578-57647667 (-)	22
mmu-miR-718_st	3.7858	0.424574	FALSE	3.02401	0.616391	FALSE	CUUCCGCCCGGCCGGGUGUCG	X:71269188-71269275 (-)	21
mmu-miR-721_st	4.6377	0.0877109	FALSE	4.67235	0.0179737	TRUE	CAGUGCAAUUAAAAGGGGGAA	5:136851586-136851673 (-)	21
mmu-miR-652_st	7.77544	2.05282e-08	TRUE	8.03732	2.05282e-08	TRUE	AAUGGCGCCACUAGGGUUGUG	X:139173543-139173640 (+)	21
mmu-miR-490_st	3.06717	0.957529	FALSE	4.02664	0.406186	FALSE	CAACCUGGAGGACUCCAUGCUG	6:36371742-36371825 (+)	22
mmu-miR-676_st	5.53897	0.000212194	TRUE	6.30142	1.72649e-06	TRUE	CCGUCCUGAGGUUGUUGAGCU	X:97576436-97576524 (+)	21
mmu-miR-615-5p_st	3.73489	0.508327	FALSE	3.80323	0.498252	FALSE	GGGGGUCCCCGGUGCUCGGAUC	15:102845341-102845432 (+)	22
mmu-miR-615-3p_st	3.78103	0.200366	FALSE	4.24128	0.031615	TRUE	UCCGAGCCUGGGUCUCCCUCUU	15:102845341-102845432 (+)	22
mmu-miR-804_st	3.85177	0.806784	FALSE	3.76821	0.886651	FALSE	UGUGAGUUGUUCCUCACCUGGA	11:50171287-50171381 (-)	22
mmu-miR-805_st	7.60413	2.05282e-08	TRUE	7.27013	2.05282e-08	TRUE	GAAUUGAUCAGGACAUAGGG	MT:16115-16209 (-)	20
mmu-miR-741_st	4.40129	0.151482	FALSE	3.99653	0.593128	FALSE	UGAGAGAUGCCAUUCUAUGUAGA	X:64049980-64050050 (-)	23
mmu-miR-742_st	3.93184	0.223533	FALSE	4.16633	0.120336	FALSE	GAAAGCCACCAUGCUGGGUAAA	X:64033548-64033612 (-)	22
mmu-miR-743a_st	3.77308	0.923393	FALSE	4.0354	0.603163	FALSE	GAAAGACACCAAGCUGAGUAGA	X:64029932-64029993 (-)	22
mmu-miR-181d_st	7.06663	1.62304e-07	TRUE	7.06513	3.83409e-08	TRUE	AACAUUCAUUGUUGUCGGUGGGU	8:86702615-86702686 (-)	23
mmu-miR-743b-5p_st	3.74284	0.758836	FALSE	3.71827	0.881573	FALSE	UGUUCAGACUGGUGUCCAUCA	X:64030431-64030507 (-)	21
mmu-miR-743b-3p_st	3.87093	0.744532	FALSE	4.00313	0.478024	FALSE	GAAAGACAUCAUGCUGAAUAGA	X:64030431-64030507 (-)	22
mmu-miR-871_st	4.2361	0.171717	FALSE	4.4923	0.0773523	FALSE	UAUUCAGAUUAGUGCCAGUCAUG	X:64063603-64063679 (-)	23
mmu-miR-879_st	3.78103	0.939098	FALSE	3.41814	0.951693	FALSE	AGAGGCUUAUAGCUCUAAGCC	5:9375704-9375779 (+)	21
mmu-miR-880_st	4.01147	0.503798	FALSE	3.83854	0.699719	FALSE	UACUCCAUCCUCUCUGAGUAGA	X:64053705-64053782 (-)	22
mmu-miR-881_st	4.19523	0.0936697	FALSE	3.58986	0.582895	FALSE	AACUGUGUCUUUUCUGAAUAGA	X:64055119-64055196 (-)	22
mmu-miR-882_st	3.58464	0.948987	FALSE	3.61145	0.881297	FALSE	AGGAGAGAGUUAGCGCAUUAGU	12:110920407-110920483 (+)	22
mmu-miR-883a-5p_st	4.27729	0.0953968	FALSE	4.19069	0.141124	FALSE	UGCUGAGAGAAGUAGCAGUUAC	X:64033933-64034008 (-)	22
mmu-miR-883a-3p_st	4.13203	0.326952	FALSE	4.08058	0.474001	FALSE	UAACUGCAACAGCUCUCAGUAU	X:64033933-64034008 (-)	22
mmu-miR-883b-5p_st	3.80336	0.442171	FALSE	3.75693	0.885802	FALSE	UACUGAGAAUGGGUAGCAGUCA	X:64043065-64043142 (-)	22
mmu-miR-883b-3p_st	3.76327	0.689725	FALSE	4.06156	0.304392	FALSE	UAACUGCAACAUCUCUCAGUAU	X:64043065-64043142 (-)	22
mmu-miR-190b_st	4.21258	0.242993	FALSE	4.19684	0.243828	FALSE	UGAUAUGUUUGAUAUUGGGUU	3:89873942-89874021 (+)	21
mmu-miR-874_st	3.70151	0.715438	FALSE	4.10417	0.371505	FALSE	CUGCCCUGGCCCGAGGGACCGA	13:58124486-58124561 (-)	22
mmu-miR-876-5p_st	3.80103	0.901849	FALSE	3.71634	0.907886	FALSE	UGGAUUUCUCUGUGAAUCACUA	4:36592406-36592486 (-)	22
mmu-miR-876-3p_st	4.09077	0.515517	FALSE	4.1012	0.575065	FALSE	UAGUGGUUUACAAAGUAAUUCA	4:36592406-36592486 (-)	22
mmu-miR-105_st	4.08259	0.458656	FALSE	3.60121	0.657593	FALSE	CCAAGUGCUCAGAUGCUUGUGGU	X:69836839-69836918 (-)	23
mmu-miR-147_st	3.29801	0.598276	FALSE	4.08401	0.151993	FALSE	GUGUGCGGAAAUGCUUCUGCUA	2:122466539-122466617 (+)	22
mmu-miR-18b_st	4.6937	0.0236596	TRUE	3.92206	0.457438	FALSE	UAAGGUGCAUCUAGUGCUGUUAG	X:50095508-50095590 (-)	23
mmu-miR-193b_st	4.86376	0.0462663	TRUE	5.68264	0.000682876	TRUE	AACUGGCCCACAAAGUCCCGCU	16:13449616-13449694 (+)	22
mmu-miR-197_st	3.9709	0.607808	FALSE	4.41746	0.151458	FALSE	UUCACCACCUUCUCCACCCAGC		22
mmu-miR-220_st	3.78208	0.752975	FALSE	3.9271	0.773113	FALSE	CCACCACAGUGUCAGACACUU	6:136348946-136349031 (-)	21
mmu-miR-297c_st	4.02248	0.619168	FALSE	3.91264	0.741718	FALSE	AUGUAUGUGUGCAUGUACAUGU	2:10430643-10430740 (+)	22
mmu-miR-327_st	4.3075	0.122342	FALSE	4.91549	0.0074581	TRUE	ACUUGAGGGGCAUGAGGAU	14:45567118-45567186 (-)	19
mmu-miR-343_st	4.18079	0.532498	FALSE	4.02602	0.484917	FALSE	UCUCCCUUCAUGUGCCCAGA	7:19971992-19972066 (+)	20
mmu-miR-421_st	6.63474	4.02255e-06	TRUE	5.71615	2.21092e-05	TRUE	AUCAACAGACAUUAAUUGGGCGC	X:100768260-100768335 (-)	23
mmu-miR-453_st	3.71449	0.796882	FALSE	3.93376	0.694015	FALSE	AGGUUGCCUCAUAGUGAGCUUGCA	12:110973829-110973910 (+)	24
mmu-miR-465b-5p_st	3.56718	0.983781	FALSE	3.70858	0.881698	FALSE	UAUUUAGAAUGGUGCUGAUCUG	X:64082377-64082455 (-) // X:64088939-64089017 (-)	22
mmu-miR-465b-3p_st	3.64868	0.758313	FALSE	3.6818	0.755528	FALSE	GAUCAGGGCCUUUCUAAGUAGA	X:64082377-64082455 (-) // X:64088939-64089017 (-)	22
mmu-miR-465c-5p_st	3.50179	0.987856	FALSE	3.54214	0.986414	FALSE	UAUUUAGAAUGGCGCUGAUCUG	X:64079130-64079210 (-) // X:64085692-64085772 (-)	22
mmu-miR-465c-3p_st	3.79183	0.487378	FALSE	3.62123	0.930653	FALSE	GAUCAGGGCCUUUCUAAGUAGA	X:64079130-64079210 (-) // X:64085692-64085772 (-)	22
mmu-miR-466b-5p_st	4.1512	0.398545	FALSE	4.02447	0.526375	FALSE	GAUGUGUGUGUACAUGUACAUG	2:10395846-10395927 (+) // 2:10408054-10408135 (+) // 2:10410516-10410597 (+) // 2:10415429-10415510 (+) // 2:10417897-10417978 (+) // 2:10420312-10420393 (+) // 2:10422740-10422821 (+) // 2:10425192-10425272 (+)	22
mmu-miR-466b-3p_st	4.08545	0.299533	FALSE	4.18406	0.316272	FALSE	UAUACAUACACGCACACAUAAGA	2:10395846-10395927 (+) // 2:10408054-10408135 (+) // 2:10410516-10410597 (+) // 2:10415429-10415510 (+) // 2:10417897-10417978 (+) // 2:10420312-10420393 (+) // 2:10422740-10422821 (+) // 2:10425192-10425272 (+)	23
mmu-miR-466b-3-3p_st	3.95838	0.319102	FALSE	4.28516	0.0426233	TRUE	AAUACAUACACGCACACAUAAGA		23
mmu-miR-466c-5p_st	3.88297	0.249039	FALSE	4.02808	0.827954	FALSE	GAUGUGUGUGUGCAUGUACAUA	2:10403161-10403244 (+) // 2:10405596-10405679 (+) // 2:10412966-10413049 (+)	22
mmu-miR-466c-3p_st	4.37289	0.145819	FALSE	4.27787	0.187734	FALSE	UAUACAUACACGCACACAUAAGA	2:10403161-10403244 (+) // 2:10405596-10405679 (+) // 2:10412966-10413049 (+)	23
mmu-miR-466e-5p_st	4.12788	0.345938	FALSE	3.85772	0.730533	FALSE	GAUGUGUGUGUACAUGUACAUA	2:10398257-10398340 (+) // 2:10400715-10400798 (+)	22
mmu-miR-466e-3p_st	4.20596	0.37436	FALSE	3.9805	0.375997	FALSE	UAUACAUACACGCACACAUAAGA	2:10398257-10398340 (+) // 2:10400715-10400798 (+)	23
mmu-miR-466f-5p_st	4.5243	0.0623586	FALSE	3.53321	0.833816	FALSE	UACGUGUGUGUGCAUGUGCAUG	13:71245967-71246087 (+) // 2:10388571-10388664 (+) // 2:10390302-10390395 (+) // 2:10393580-10393673 (+)	22
mmu-miR-466f-3p_st	4.94001	0.0075337	TRUE	3.49448	0.99597	FALSE	CAUACACACACACAUACACAC	13:71245967-71246087 (+) // 2:10388571-10388664 (+) // 2:10390302-10390395 (+) // 2:10393580-10393673 (+)	21
mmu-miR-466g_st	4.36247	0.0858177	FALSE	4.06702	0.575512	FALSE	AUACAGACACAUGCACACACA	2:10436222-10436301 (+)	21
mmu-miR-466h_st	4.19338	0.263394	FALSE	4.02862	0.613203	FALSE	UGUGUGCAUGUGCUUGUGUGUA	2:10436518-10436598 (+)	22
mmu-miR-467c_st	3.93411	0.659962	FALSE	3.82133	0.831892	FALSE	UAAGUGCGUGCAUGUAUAUGUG	2:10395558-10395654 (+)	22
mmu-miR-467d_st	4.32298	0.254176	FALSE	4.29175	0.352484	FALSE	UAAGUGCGCGCAUGUAUAUGCG	2:10429257-10429341 (+)	22
mmu-miR-493_st	5.04518	0.00644027	TRUE	4.84248	0.0280649	TRUE	UGAAGGUCCUACUGUGUGCCAGG	12:110818443-110818525 (+)	23
mmu-miR-504_st	5.34463	0.00317705	TRUE	4.77288	0.0484073	TRUE	AGACCCUGGUCUGCACUCUAUC	X:56350835-56350913 (-)	22
mmu-miR-509-5p_st	3.83536	0.442361	FALSE	4.16884	0.116617	FALSE	UACUCCAGAAUGUGGCAAUCAU	X:65263280-65263354 (-)	22
mmu-miR-509-3p_st	3.82881	0.693292	FALSE	4.24303	0.176084	FALSE	UGAUUGACAUUUCUGUAAUGG	X:65263280-65263354 (-)	21
mmu-miR-568_st	4.15785	0.293248	FALSE	4.09176	0.30651	FALSE	AUGUAUAAAUGUAUACACAC	16:43640768-43640850 (+)	20
mmu-miR-574-5p_st	5.03972	0.00615323	TRUE	4.79625	0.023836	TRUE	UGAGUGUGUGUGUGUGAGUGUGU	5:65361557-65361634 (+)	23
mmu-miR-574-3p_st	4.17557	0.190106	FALSE	5.23492	0.00196285	TRUE	CACGCUCAUGCACACACCCACA	5:65361557-65361634 (+)	22
mmu-miR-590-5p_st	3.85348	0.759188	FALSE	3.82938	0.797936	FALSE	GAGCUUAUUCAUAAAAGUGCAG		22
mmu-miR-590-3p_st	3.89922	0.374596	FALSE	3.91564	0.711731	FALSE	UAAUUUUAUGUAUAAGCUAGU		21
mmu-miR-654-5p_st	3.34477	0.987459	FALSE	3.60455	0.893188	FALSE	UGGUAAGCUGCAGAACAUGUGU	12:110961428-110961511 (+)	22
mmu-miR-654-3p_st	4.04016	0.604428	FALSE	4.45547	0.0931015	FALSE	UAUGUCUGCUGACCAUCACCUU	12:110961428-110961511 (+)	22
mmu-miR-92b_st	5.59137	0.000430167	TRUE	5.81963	0.000297077	TRUE	UAUUGCACUCGUCCCGGCCUCC	3:89031038-89031120 (-)	22
mmu-miR-466d-5p_st	3.82255	0.612472	FALSE	3.4778	0.854788	FALSE	UGUGUGUGCGUACAUGUACAUG	2:10433594-10433689 (+)	22
mmu-miR-466d-3p_st	4.05056	0.0233882	TRUE	3.58761	0.117352	FALSE	UAUACAUACACGCACACAUAG	2:10433594-10433689 (+)	21
mmu-miR-449b_st	4.11559	0.605409	FALSE	4.39794	0.175562	FALSE	AGGCAGUGUUGUUAGCUGGC	13:113827627-113827706 (+)	20
mmu-miR-878-5p_st	3.35362	0.806965	FALSE	4.37458	0.17661	FALSE	UAUCUAGUUGGAUGUCAAGACA	X:64054683-64054760 (-)	22
mmu-miR-878-3p_st	4.00895	0.691199	FALSE	4.53876	0.0867843	FALSE	GCAUGACACCACACUGGGUAGA	X:64054683-64054760 (-)	22
mmu-miR-872_st	3.99487	0.54475	FALSE	3.70858	0.83895	FALSE	AAGGUUACUUGUUAGUUCAGG	4:94331848-94331928 (+)	21
mmu-miR-873_st	3.99134	0.695328	FALSE	3.74845	0.984081	FALSE	GCAGGAACUUGUGAGUCUCCU	4:36615543-36615619 (-)	21
mmu-miR-875-5p_st	3.89774	0.370296	FALSE	3.76306	0.446265	FALSE	UAUACCUCAGUUUUAUCAGGUG	15:35590725-35590802 (-)	22
mmu-miR-875-3p_st	3.72243	0.807691	FALSE	3.6607	0.960348	FALSE	CCUGAAAAUACUGAGGCUAUG	15:35590725-35590802 (-)	21
mmu-miR-208b_st	4.13932	0.25693	FALSE	3.77809	0.835161	FALSE	AUAAGACGAACAAAAGGUUUGU	14:55594537-55594613 (-)	22
mmu-miR-877_st	3.98643	0.592622	FALSE	5.12528	0.00691342	TRUE	GUAGAGGAGAUGGCGCAGGG	17:36097675-36097759 (-)	20
mmu-miR-511_st	3.5857	0.907822	FALSE	4.00376	0.668438	FALSE	AUGCCUUUUGCUCUGCACUCA	2:14182630-14182708 (+)	21
mmu-miR-544_st	3.26057	0.999316	FALSE	3.90529	0.698876	FALSE	AUUCUGCAUUUUUAGCAAGCUC	12:110967535-110967612 (+)	22
mmu-miR-598_st	4.48811	0.0736183	FALSE	4.50545	0.0555327	TRUE	UACGUCAUCGUCGUCAUCGUUA	14:64346026-64346104 (+)	22
mmu-miR-653_st	4.15215	0.260898	FALSE	3.99522	0.41047	FALSE	GUGUUGAAACAAUCUCUACUG	6:3671301-3671385 (-)	21
mmu-miR-582-5p_st	4.02002	0.575614	FALSE	4.09994	0.460963	FALSE	UACAGUUGUUCAACCAGUUACU	13:110114938-110115018 (+)	22
mmu-miR-582-3p_st	3.94056	0.167278	FALSE	4.03598	0.118423	FALSE	CCUGUUGAACAACUGAACCCAA	13:110114938-110115018 (+)	22
mmu-miR-467e_st	4.08545	0.525953	FALSE	4.26011	0.166525	FALSE	AUAAGUGUGAGCAUGUAUAUGU	2:10427348-10427434 (+)	22
mmu-miR-466l_st	4.26511	0.273481	FALSE	4.16868	0.433269	FALSE	UAUAAAUACAUGCACACAUAUU	2:10437724-10437844 (+)	22
mmu-miR-669k_st	3.692	0.964485	FALSE	3.67375	0.96311	FALSE	UAUGCAUAUACACGCAUGCAA	2:10396927-10397053 (+)	21
mmu-miR-669g_st	3.99242	0.59094	FALSE	3.80173	0.938526	FALSE	UGCAUUGUAUGUGUUGACAUGAU	2:10398777-10398899 (+)	23
mmu-miR-669d_st	3.97198	0.711909	FALSE	3.84855	0.71593	FALSE	ACUUGUGUGUGCAUGUAUAUGU	2:10389970-10390090 (+)	22
mmu-miR-466i_st	3.96229	0.553623	FALSE	3.76393	0.7952	FALSE	AUACACACACACAUACACACUA	13:17839307-17839427 (+)	22
mmu-miR-1-2-as_st	3.97655	0.546792	FALSE	4.00043	0.558935	FALSE	UACAUACUUCUUUACAUUCCA	18:10785444-10785565 (+)	21
mmu-miR-1186_st	4.79217	0.0161135	TRUE	4.61504	0.0950342	FALSE	GAGUGCUGGAAUUAAAGGCAUG	8:32213393-32213514 (-)	22
mmu-miR-1187_st	4.0995	0.397872	FALSE	4.64938	0.0600747	FALSE	UAUGUGUGUGUGUAUGUGUGUAA	5:83227969-83228090 (-)	23
mmu-miR-669j_st	4.12164	0.12528	FALSE	3.87738	0.235363	FALSE	UGCAUAUACUCACAUGCAAACA	2:10399537-10399657 (+)	22
mmu-miR-669f_st	4.00646	0.170806	FALSE	3.87834	0.256478	FALSE	CAUAUACAUACACACACACGUAU	2:10388856-10388976 (+)	23
mmu-miR-669i_st	4.03484	0.409628	FALSE	3.90071	0.613615	FALSE	UGCAUAUACACACAUGCAUAC	2:10439231-10439357 (+)	21
mmu-miR-669h-5p_st	3.76555	0.590477	FALSE	4.14928	0.351154	FALSE	AUGCAUGGGUGUAUAGUUGAGUGC	2:10439782-10439906 (+)	24
mmu-miR-669h-3p_st	3.82632	0.837177	FALSE	4.08434	0.352034	FALSE	UAUGCAUAUACACACAUGCACA	2:10439782-10439906 (+)	22
mmu-miR-1188_st	4.08545	0.504252	FALSE	4.16758	0.293069	FALSE	UGGUGUGAGGUUGGGCCAGGA	12:110850032-110850151 (+)	21
mmu-miR-466f_st	3.68035	0.734327	FALSE	4.22783	0.229319	FALSE	ACGUGUGUGUGCAUGUGCAUGU	13:71245967-71246087 (+) // 2:10388571-10388664 (+) // 2:10390302-10390395 (+) // 2:10393580-10393673 (+)	22
mmu-miR-466k_st	4.01823	0.515261	FALSE	3.84859	0.70353	FALSE	UGUGUGUGUACAUGUACAUGUGA	3:85271299-85271420 (+)	23
mmu-miR-467f_st	3.94639	0.370296	FALSE	4.48098	0.0346446	TRUE	AUAUACACACACACACCUACA	11:69448902-69449021 (-)	21
mmu-miR-1190_st	3.89107	0.142159	FALSE	4.12438	0.147867	FALSE	UCAGCUGAGGUUCCCCUCUGUC	12:102259883-102260003 (-)	22
mmu-miR-466j_st	4.22423	0.190268	FALSE	4.06251	0.337139	FALSE	UGUGUGCAUGUGCAUGUGUGUAA	10:60423471-60423592 (+)	23
mmu-miR-1191_st	3.99465	0.495241	FALSE	3.55061	0.933256	FALSE	CAGUCUUACUAUGUAGCCCUA	7:27990555-27990674 (+)	21
mmu-miR-1192_st	3.95046	0.313241	FALSE	4.51071	0.0226229	TRUE	AAACAAACAAACAGACCAAAUU	19:23223921-23224041 (+)	22
mmu-miR-1193_st	4.47187	0.0562713	TRUE	4.17045	0.077202	FALSE	UAGGUCACCCGUUUUACUAUC	12:110953881-110954001 (+)	21
mmu-miR-1194_st	4.26171	0.425299	FALSE	3.91168	0.454706	FALSE	GAAUGAGUAACUGCUAGAUCCU		22
mmu-miR-669e_st	3.39557	0.98652	FALSE	3.43394	0.922204	FALSE	UGUCUUGUGUGUGCAUGUUCAU	2:10389122-10389240 (+)	22
mmu-miR-467g_st	3.93316	0.231903	FALSE	4.19509	0.0489228	TRUE	UAUACAUACACACACAUAUAU	5:35075502-35075621 (-)	21
mmu-miR-467h_st	3.6681	0.925133	FALSE	4.10135	0.517482	FALSE	AUAAGUGUGUGCAUGUAUAUGU	9:115290937-115291057 (+)	22
mmu-miR-1195_st	8.75151	2.05282e-08	TRUE	9.08108	2.05282e-08	TRUE	UGAGUUCGAGGCCAGCCUGCUCA	17:71209818-71209940 (-)	23
mmu-miR-1196_st	7.06111	1.32964e-07	TRUE	6.63109	7.26821e-07	TRUE	AAAUCUACCUGCCUCUGCCU	14:62371057-62371175 (-)	20
mmu-miR-1197_st	3.93142	0.646922	FALSE	3.65107	0.872055	FALSE	UAGGACACAUGGUCUACUUCU	12:110950527-110950646 (+)	21
mmu-miR-1198_st	5.82374	5.3254e-05	TRUE	5.5892	9.67155e-06	TRUE	UAUGUGUUCCUGGCUGGCUUGG	X:7384227-7384347 (+)	22
mmu-miR-1199_st	4.22175	0.441586	FALSE	4.13683	0.288228	FALSE	UCUGAGUCCCGGUCGCGCGG	8:86535414-86535532 (-)	20
mmu-let-7g-star_st	3.96633	0.352403	FALSE	4.34397	0.100763	FALSE	ACUGUACAGGCCACUGCCUUGC	9:106081171-106081258 (+)	22
mmu-let-7i-star_st	4.02072	0.327266	FALSE	4.13102	0.274336	FALSE	CUGCGCAAGCUACUGCCUUGCU	10:122422696-122422780 (-)	22
mmu-miR-15b-star_st	3.69481	0.960649	FALSE	3.79632	0.640636	FALSE	CGAAUCAUUAUUUGCUGCUCUA	3:68813694-68813757 (+)	22
mmu-miR-27b-star_st	3.99242	0.481529	FALSE	4.16758	0.362616	FALSE	AGAGCUUAGCUGAUUGGUGAAC	13:63402020-63402092 (+)	22
mmu-miR-29b-star_st	3.89782	0.222557	FALSE	3.89403	0.167833	FALSE	GCUGGUUUCAUAUGGUGGUUUA	1:196863234-196863314 (+) // 6:31013023-31013093 (-)	22
mmu-miR-30a-star_st	4.22968	0.28456	FALSE	4.60564	0.0545981	TRUE	CUUUCAGUCGGAUGUUUGCAGC	1:23279108-23279178 (+)	22
mmu-miR-30b-star_st	3.59156	0.907133	FALSE	3.56698	0.880972	FALSE	CUGGGAUGUGGAUGUUUACGUC	15:68168977-68169072 (-)	22
mmu-miR-99b-star_st	6.67646	5.80806e-06	TRUE	6.48696	1.92897e-05	TRUE	CAAGCUCGUGUCUGUGGGUCCG	17:17967152-17967221 (+)	22
mmu-miR-101a-star_st	4.09659	0.386613	FALSE	4.1818	0.552678	FALSE	UCAGUUAUCACAGUGCUGAUGC	4:101019550-101019632 (-)	22
mmu-miR-124-star_st	4.0782	0.528936	FALSE	4.32883	0.410828	FALSE	CGUGUUCACAGCGGACCUUGAU	14:65209494-65209578 (+) // 2:180628745-180628812 (+) // 3:17695662-17695770 (+)	22
mmu-miR-125b-star_st	3.9172	0.279844	FALSE	3.99954	0.159373	FALSE	ACAAGUCAGGUUCUUGGGACCU	16:77646518-77646588 (+) // 9:41390009-41390085 (+)	22
mmu-miR-127-star_st	4.5167	0.0959134	FALSE	4.87433	0.0355771	TRUE	CUGAAGCUCAGAGGGCUCUGAU	12:110831056-110831125 (+)	22
mmu-miR-9-star_st	4.1968	0.465547	FALSE	3.47335	0.973025	FALSE	AUAAAGCUAGAUAACCGAAAGU	13:83878419-83878490 (+) // 3:88019520-88019608 (+) // 7:86650150-86650239 (+)	22
mmu-miR-133a-star_st	3.99242	0.505445	FALSE	4.20843	0.287458	FALSE	GCUGGUAAAAUGGAACCAAAU	18:10782907-10782974 (-) // 2:180133084-180133187 (+)	21
mmu-miR-135a-star_st	4.1061	0.51565	FALSE	4.20338	0.27704	FALSE	UAUAGGGAUUGGAGCCGUGGCG	10:91534831-91534930 (-) // 9:106056455-106056544 (+)	22
mmu-miR-136-star_st	4.26151	0.267578	FALSE	4.10226	0.433086	FALSE	AUCAUCGUCUCAAAUGAGUCUU	12:110833537-110833598 (+)	22
mmu-miR-140-star_st	8.0175	2.05282e-08	TRUE	7.37774	2.05282e-08	TRUE	UACCACAGGGUAGAACCACGG	8:110075144-110075213 (+)	21
mmu-miR-141-star_st	3.81476	0.847739	FALSE	4.27911	0.272378	FALSE	CAUCUUCCAGUGCAGUGUUGGA	6:124667932-124668003 (-)	22
mmu-miR-145-star_st	3.199	0.984938	FALSE	3.48307	0.991683	FALSE	AUUCCUGGAAAUACUGUUCUUG	18:61807479-61807548 (-)	22
mmu-miR-150-star_st	3.61639	0.783647	FALSE	4.37462	0.266125	FALSE	CUGGUACAGGCCUGGGGGAUAG	7:52377127-52377191 (+)	22
mmu-miR-154-star_st	4.4231	0.0213916	TRUE	4.23434	0.186577	FALSE	AAUCAUACACGGUUGACCUAUU	12:110976643-110976708 (+)	22
mmu-miR-10b-star_st	3.92118	0.470949	FALSE	3.8713	0.473854	FALSE	CAGAUUCGAUUCUAGGGGAAUA	2:74564127-74564194 (+)	22
mmu-miR-181a-2-star_st	4.97445	0.00363483	TRUE	4.77215	0.00209542	TRUE	ACCGACCGUUGACUGUACCUUG	1:139863032-139863118 (+) // 2:38708255-38708330 (+)	22
mmu-miR-183-star_st	4.51785	0.09058	FALSE	4.9672	0.00478594	TRUE	GUGAAUUACCGAAGGGCCAUAA	6:30119668-30119737 (-)	22
mmu-miR-186-star_st	4.02019	0.379888	FALSE	4.04384	0.198225	FALSE	GCCCUAAGGUGAAUUUUUUGGG	3:157207243-157207313 (+)	22
mmu-miR-24-1-star_st	3.94091	0.492807	FALSE	3.59814	0.8494	FALSE	GUGCCUACUGAGCUGAUAUCAGU	13:63402516-63402583 (+) // 8:86732714-86732820 (+)	23
mmu-miR-191-star_st	4.16991	0.528934	FALSE	4.22752	0.309519	FALSE	GCUGCACUUGGAUUUCGUUCCC	9:108470650-108470723 (+)	22
mmu-miR-193-star_st	4.13043	0.398051	FALSE	4.08609	0.486191	FALSE	UGGGUCUUUGCGGGCAAGAUGA	11:79525471-79525536 (+)	22
mmu-miR-200b-star_st	4.09021	0.116522	FALSE	4.38925	0.0548141	TRUE	CAUCUUACUGGGCAGCAUUGGA	4:155429790-155429859 (-)	22
mmu-miR-203-star_st	3.79327	0.953603	FALSE	3.53321	0.792339	FALSE	AGUGGUUCUUGACAGUUCAACA	12:113369091-113369166 (+)	22
mmu-miR-30e-star_st	4.14252	0.344757	FALSE	4.08775	0.251942	FALSE	CUUUCAGUCGGAUGUUUACAGC	4:120445211-120445302 (-)	22
mmu-miR-293-star_st	4.25791	0.372258	FALSE	4.10748	0.391344	FALSE	ACUCAAACUGUGUGACAUUUUG	7:3220344-3220423 (+)	22
mmu-miR-294-star_st	4.43759	0.076949	FALSE	4.34761	0.0752087	FALSE	ACUCAAAAUGGAGGCCCUAUCU	7:3220642-3220725 (+)	22
mmu-miR-295-star_st	4.27582	0.0661763	FALSE	4.30447	0.0835227	FALSE	ACUCAAAUGUGGGGCACACUUC	7:3220774-3220842 (+)	22
mmu-miR-299-star_st	4.41176	0.0682104	FALSE	4.63171	0.0451216	TRUE	UGGUUUACCGUCCCACAUACAU	12:110948848-110948910 (+)	22
mmu-miR-300-star_st	3.97921	0.344635	FALSE	4.04871	0.431346	FALSE	UUGAAGAGAGGUUAUCCUUUGU	12:110962523-110962601 (+)	22
mmu-miR-302a-star_st	4.35346	0.192837	FALSE	3.51862	0.954791	FALSE	ACUUAAACGUGGUUGUACUUGC	3:127248414-127248482 (+)	22
mmu-miR-34c-star_st	4.2309	0.234053	FALSE	5.12344	0.00539123	TRUE	AAUCACUAACCACACAGCCAGG	9:50911139-50911215 (-)	22
mmu-let-7d-star_st	4.67723	0.0484424	TRUE	4.59725	0.115474	FALSE	CUAUACGACCUGCUGCCUUUCU	13:48631381-48631483 (-)	22
mmu-miR-106b-star_st	7.61361	2.05282e-08	TRUE	7.42295	9.37285e-07	TRUE	CCGCACUGUGGGUACUUGCUGC	5:138606965-138607046 (-)	22
mmu-miR-130b-star_st	4.53777	0.0631187	FALSE	3.79829	0.735136	FALSE	ACUCUUUCCCUGUUGCACUACU	16:17124154-17124235 (-)	22
mmu-miR-30c-1-star_st	4.08545	0.757123	FALSE	3.65721	0.867714	FALSE	CUGGGAGAGGGUUGUUUACUCC	1:23298540-23298623 (+) // 4:120442139-120442227 (-)	22
mmu-miR-30c-2-star_st	4.59177	0.0439633	TRUE	4.33245	0.11713	FALSE	CUGGGAGAAGGCUGUUUACUCU	1:23298540-23298623 (+) // 4:120442139-120442227 (-)	22
mmu-miR-148a-star_st	3.64229	0.595867	FALSE	4.3796	0.0624789	FALSE	AAAGUUCUGAGACACUCCGACU	6:51219811-51219909 (-)	22
mmu-miR-196a-star_st	3.81565	0.666819	FALSE	4.34133	0.210981	FALSE	UCGGCAACAAGAAACUGCCUGA	11:96126478-96126579 (+) // 15:102803781-102803865 (+)	22
mmu-miR-200a-star_st	3.70784	0.796674	FALSE	4.01131	0.693691	FALSE	CAUCUUACCGGACAGUGCUGGA	4:155429005-155429094 (-)	22
mmu-let-7a-star_st	3.8703	0.804679	FALSE	4.02468	0.556594	FALSE	CUAUACAAUCUACUGUCUUUCC	13:48633548-48633641 (-) // 9:41344799-41344894 (+)	22
mmu-let-7b-star_st	5.09368	0.00635208	TRUE	4.72795	0.0399646	TRUE	CUAUACAACCUACUGCCUUCCC	15:85537749-85537833 (+)	22
mmu-let-7c-1-star_st	3.82808	0.416111	FALSE	4.1724	0.211585	FALSE	CUGUACAACCUUCUAGCUUUCC	15:85537033-85537127 (+) // 16:77599902-77599995 (+)	22
mmu-let-7c-2-star_st	3.73433	0.965966	FALSE	3.70576	0.951886	FALSE	CUAUACAAUCUACUGUCUUUCC	15:85537033-85537127 (+) // 16:77599902-77599995 (+)	22
mmu-let-7f-star_st	4.61127	0.0344959	TRUE	4.42573	0.0494854	TRUE	CUAUACAAUCUAUUGCCUUCCC	13:48633198-48633286 (-) // X:148346889-148346971 (+)	22
mmu-miR-15a-star_st	4.36496	0.298759	FALSE	4.44868	0.149055	FALSE	CAGGCCAUACUGUGCUGCCUCA	14:62250864-62250947 (-)	22
mmu-miR-16-star_st	3.56136	0.94119	FALSE	3.80998	0.801751	FALSE	CCAGUAUUGACUGUGCUGCUGA	14:62250717-62250809 (-) // 3:68813824-68813918 (+)	22
mmu-miR-18a-star_st	5.75274	0.000489241	TRUE	5.50385	0.00122048	TRUE	ACUGCCCUAAGUGCUCCUUCUG	14:115443073-115443168 (+)	22
mmu-miR-20a-star_st	4.27572	0.0689978	FALSE	3.73634	0.407612	FALSE	ACUGCAUUACGAGCACUUAAAG	14:115443379-115443485 (+)	22
mmu-miR-21-star_st	4.44861	0.0673533	FALSE	4.80663	0.0152997	TRUE	CAACAGCAGUCGAUGGGCUGUC	11:86397569-86397660 (-)	22
mmu-miR-22-star_st	4.16321	0.328949	FALSE	3.70908	0.956593	FALSE	AGUUCUUCAGUGGCAAGCUUUA	11:75277218-75277312 (+)	22
mmu-miR-24-2-star_st	3.68896	0.90053	FALSE	3.75872	0.93417	FALSE	GUGCCUACUGAGCUGAAACAGU	13:63402516-63402583 (+) // 8:86732714-86732820 (+)	22
mmu-miR-26b-star_st	4.50535	0.109479	FALSE	3.87478	0.575062	FALSE	CCUGUUCUCCAUUACUUGGCUC	1:74440884-74440968 (+)	22
mmu-miR-29a-star_st	4.40315	0.149314	FALSE	4.0271	0.347763	FALSE	ACUGAUUUCUUUUGGUGUUCAG	6:31012660-31012747 (-)	22
mmu-miR-29c-star_st	4.03484	0.142695	FALSE	4.08609	0.124256	FALSE	UGACCGAUUUCUCCUGGUGUUC	1:196863741-196863828 (+)	22
mmu-miR-27a-star_st	4.23008	0.317309	FALSE	3.61413	0.75385	FALSE	AGGGCUUAGCUGCUUGUGAGCA	8:86732571-86732657 (+)	22
mmu-miR-31-star_st	3.59178	0.850882	FALSE	3.71174	0.870157	FALSE	UGCUAUGCCAACAUAUUGCCAUC	4:88556461-88556566 (-)	23
mmu-miR-92a-star_st	4.85099	0.0193528	TRUE	5.10142	0.0132666	TRUE	AGGUGGGGAUUGGUGGCAUUAC	14:115443649-115443728 (+) // X:50095015-50095105 (-)	22
mmu-miR-93-star_st	6.24206	0.000132833	TRUE	5.88085	0.000148299	TRUE	ACUGCUGAGCUAGCACUUCCCG	5:138606751-138606838 (-)	22
mmu-miR-322-star_st	6.56492	3.09413e-06	TRUE	6.1053	1.46922e-05	TRUE	AAACAUGAAGCGCUGCAACAC	X:50407432-50407526 (-)	21
mmu-miR-325-star_st	4.87603	0.0112	TRUE	4.65733	0.0396758	TRUE	CCUAGUAGGUGCUCAGUAAGUGU	X:102574421-102574518 (-)	23
mmu-miR-330-star_st	4.49458	0.102204	FALSE	4.56993	0.0524064	TRUE	GCAAAGCACAGGGCCUGCAGAGA	7:19766814-19766911 (+)	23
mmu-miR-10a-star_st	3.82359	0.767579	FALSE	4.01705	0.405708	FALSE	CAAAUUCGUAUCUAGGGGAAUA	11:96178479-96178588 (+)	22
mmu-miR-17-star_st	7.84972	2.05282e-08	TRUE	6.94947	2.05282e-08	TRUE	ACUGCAGUGAGGGCACUUGUAG	14:115442893-115442976 (+)	22
mmu-miR-19a-star_st	3.44087	0.969253	FALSE	3.97905	0.552076	FALSE	UAGUUUUGCAUAGUUGCACUAC	14:115443222-115443303 (+)	22
mmu-miR-28-star_st	5.96744	7.09847e-05	TRUE	5.72547	0.000165084	TRUE	CACUAGAUUGUGAGCUGCUGGA	16:24827941-24828026 (+)	22
mmu-miR-200c-star_st	3.76679	0.538332	FALSE	3.8157	0.596119	FALSE	CGUCUUACCCAGCAGUGUUUGG	6:124668340-124668408 (-)	22
mmu-miR-181a-1-star_st	4.70732	0.00816691	TRUE	5.32541	0.000495021	TRUE	ACCAUCGACCGUUGAUUGUACC	1:139863032-139863118 (+) // 2:38708255-38708330 (+)	22
mmu-miR-214-star_st	7.90757	2.05282e-08	TRUE	6.29361	4.31702e-07	TRUE	UGCCUGUCUACACUUGCUGUGC	1:164153499-164153608 (+)	22
mmu-miR-218-1-star_st	4.16234	0.257524	FALSE	4.4652	0.0584699	TRUE	AAACAUGGUUCCGUCAAGCACC	11:35430318-35430427 (+) // 5:48615181-48615290 (+)	22
mmu-miR-218-2-star_st	3.66089	0.608946	FALSE	3.86024	0.365972	FALSE	CAUGGUUCUGUCAAGCACCGCG	11:35430318-35430427 (+) // 5:48615181-48615290 (+)	22
mmu-miR-33-star_st	3.7215	0.50408	FALSE	4.0393	0.276953	FALSE	CAAUGUUUCCACAGUGCAUCAC	15:82028552-82028620 (+)	22
mmu-miR-199b-star_st	6.62844	5.72896e-06	TRUE	5.70998	0.000511257	TRUE	CCCAGUGUUUAGACUACCUGUUC	2:32173980-32174089 (+)	23
mmu-miR-138-star_st	3.79067	0.601973	FALSE	4.54931	0.0763481	FALSE	CGGCUACUUCACAACACCAGGG	8:96848211-96848281 (+) // 9:122591994-122592092 (+)	22
mmu-miR-7a-star_st	3.71913	0.919154	FALSE	4.0226	0.664431	FALSE	CAACAAAUCACAGUCUGCCAUA	13:58494140-58494247 (-) // 7:86033163-86033259 (+)	22
mmu-miR-376a-star_st	3.99487	0.540888	FALSE	4.04523	0.526375	FALSE	GGUAGAUUCUCCUUCUAUGAGU	12:110961991-110962058 (+)	22
mmu-miR-378-star_st	3.58438	0.487048	FALSE	4.53284	0.334123	FALSE	CUCCUGACUCCAGGUCCUGUGU	18:61557489-61557554 (-)	22
mmu-miR-382-star_st	3.99627	0.351369	FALSE	4.3023	0.398861	FALSE	UCAUUCACGGACAACACUUUUU	12:110971981-110972056 (+)	22
mmu-miR-376b-star_st	4.35949	0.0193256	TRUE	3.95744	0.139866	FALSE	GUGGAUAUUCCUUCUAUGGUUA	12:110961668-110961749 (+)	22
mmu-miR-411-star_st	4.9995	0.00821905	TRUE	4.86959	0.00965738	TRUE	UAUGUAACACGGUCCACUAACC	12:110948385-110948466 (+)	22
mmu-miR-425-star_st	3.91538	0.338854	FALSE	3.87923	0.401362	FALSE	AUCGGGAAUGUCGUGUCCGCC	9:108471108-108471192 (+)	21
mmu-miR-431-star_st	4.7395	0.0802941	FALSE	5.17414	0.0069175	TRUE	CAGGUCGUCUUGCAGGGCUUCU	12:110828657-110828747 (+)	22
mmu-miR-433-star_st	3.98334	0.368963	FALSE	3.8643	0.466488	FALSE	UACGGUGAGCCUGUCAUUAUUC	12:110829925-110830048 (+)	22
mmu-miR-463-star_st	3.7805	0.823871	FALSE	3.8247	0.672145	FALSE	UACCUAAUUUGUUGUCCAUCAU	X:64052398-64052472 (-)	22
mmu-miR-467a-star_st	4.17963	0.101574	FALSE	4.51623	0.0348048	TRUE	AUAUACAUACACACACCUACAC	2:10397973-10398045 (+) // 2:10400430-10400502 (+) // 2:10407767-10407839 (+) // 2:10410231-10410303 (+) // 2:10415142-10415214 (+) // 2:10417612-10417684 (+) // 2:10420025-10420097 (+) // 2:10422454-10422526 (+)	22
mmu-miR-470-star_st	3.80986	0.91084	FALSE	4.14912	0.283417	FALSE	AACCAGUACCUUUCUGAGAAGA	X:64067126-64067200 (-)	22
mmu-miR-483-star_st	4.53062	0.0914102	FALSE	4.74403	0.0487744	TRUE	UCACUCCUCCCCUCCCGUCUU	7:149840829-149840901 (-)	21
mmu-miR-485-star_st	4.1536	0.222339	FALSE	4.37539	0.122139	FALSE	AGUCAUACACGGCUCUCCUCUC	12:110973112-110973184 (+)	22
mmu-miR-376c-star_st	3.99242	0.197165	FALSE	3.95209	0.2357	FALSE	GUGGAUAUUCCUUCUAUGUUUA	12:110960928-110961013 (+)	22
mmu-miR-20b-star_st	3.70512	0.925191	FALSE	3.9341	0.749203	FALSE	ACUGCAGUGUGAGCACUUCUAG	X:50095290-50095369 (-)	22
mmu-miR-503-star_st	4.82658	0.0109354	TRUE	4.35563	0.0337731	TRUE	GAGUAUUGUUUCCACUGCCUGG	X:50407161-50407231 (-)	22
mmu-miR-302b-star_st	4.15562	0.356303	FALSE	4.06948	0.404022	FALSE	ACUUUAACAUGGGAAUGCUUUCU	3:127248146-127248219 (+)	23
mmu-miR-302c-star_st	3.68716	0.106583	FALSE	3.76457	0.0608456	FALSE	GCUUUAACAUGGGGUUACCUGC	3:127248281-127248348 (+)	22
mmu-miR-744-star_st	3.99275	0.327855	FALSE	4.72757	0.0708631	FALSE	CUGUUGCCACUAACCUCAACCU	11:65548235-65548334 (-)	22
mmu-miR-374-star_st	4.05156	0.265396	FALSE	3.70925	0.367526	FALSE	GGUUGUAUUAUCAUUGUCCGAG	X:100768399-100768493 (-)	22
mmu-miR-674-star_st	5.69893	0.0005962	TRUE	5.59223	0.000218734	TRUE	CACAGCUCCCAUCUCAGAACAA	2:117010863-117010962 (+)	22
mmu-miR-488-star_st	4.30681	0.136334	FALSE	4.37822	0.254747	FALSE	CCCAGAUAAUAGCACUCUCAA	1:160435756-160435864 (+)	21
mmu-miR-146b-star_st	3.58572	0.793799	FALSE	3.73251	0.574546	FALSE	GCCCUAGGGACUCAGUUCUGGU	19:46417252-46417360 (+)	22
mmu-miR-467b-star_st	4.4402	0.118522	FALSE	4.1617	0.160691	FALSE	AUAUACAUACACACACCAACAC	2:10402875-10402947 (+)	22
mmu-miR-455-star_st	3.54126	0.748431	FALSE	4.47661	0.0962017	FALSE	UAUGUGCCUUUGGACUACAUCG	4:62917885-62917966 (+)	22
mmu-miR-708-star_st	4.32709	0.121438	FALSE	4.29906	0.140315	FALSE	CAACUAGACUGUGAGCUUCUAG	7:103397934-103398042 (+)	22
mmu-miR-712-star_st	4.68151	0.154043	FALSE	4.67778	0.111062	FALSE	UGCGAGUCACCCCCGGGUGUUG		22
mmu-miR-676-star_st	3.96039	0.341791	FALSE	3.97204	0.19525	FALSE	ACUCUACAACCUUAGGACUUGC	X:97576436-97576524 (+)	22
mmu-miR-742-star_st	3.64857	0.878263	FALSE	3.68169	0.950112	FALSE	UACUCACAUGGUUGCUAAUCA	X:64033548-64033612 (-)	21
mmu-miR-879-star_st	4.11762	0.287581	FALSE	4.0859	0.165744	FALSE	GCUUAUGGCUUCAAGCUUUCGG	5:9375704-9375779 (+)	22
mmu-miR-881-star_st	3.9917	0.485148	FALSE	3.80204	0.876517	FALSE	CAGAGAGAUAACAGUCACAUCU	X:64055119-64055196 (-)	22
mmu-miR-297a-star_st	4.29622	0.242843	FALSE	3.90859	0.770986	FALSE	UAUACAUACACACAUACCCAUA	10:42855276-42855339 (+) // 2:10393881-10393970 (+) // 2:10437447-10437548 (+) // 2:10438694-10438791 (+) // 2:169144385-169144466 (-) // 7:11543786-11543861 (-)	22
mmu-miR-297c-star_st	4.49087	0.109085	FALSE	3.95438	0.688997	FALSE	UAUACAUACACACAUACCCAUA	2:10430643-10430740 (+)	22
mmu-miR-467d-star_st	4.12599	0.244274	FALSE	4.41649	0.0723721	FALSE	AUAUACAUACACACACCUACAC	2:10429257-10429341 (+)	22
mmu-miR-872-star_st	4.2048	0.164485	FALSE	4.56699	0.0228662	TRUE	UGAACUAUUGCAGUAGCCUCCU	4:94331848-94331928 (+)	22
mmu-miR-877-star_st	4.28404	0.254353	FALSE	4.57573	0.0766821	FALSE	UGUCCUCUUCUCCCUCCUCCCA	17:36097675-36097759 (-)	22
mmu-miR-467e-star_st	4.07765	0.519791	FALSE	4.39502	0.0848487	FALSE	AUAUACAUACACACACCUAUAU	2:10427348-10427434 (+)	22
