# Supplementary material for: Identification of Novel Single-Nucleotide Variants With Potential of Mediating Malfunction of MicroRNA in Congenital Heart Disease
Source: Front Cardiovasc Med. 2021 Sep 10;8:739598. doi: 10.3389/fcvm.2021.739598 (PMC8460875; doi:10.3389/fcvm.2021.739598)
Supplement: Supplementary file 2 [file Data_Sheet_1.ZIP]

Archive with 14 entries (14 files):
- cardiac NCC and non-NCC sorting raw data.ppt
- Cardiac NCC_(miRNA-1_0_2Xgain) array file.CEL
- image for dissection of cardiac neural crest derivatives.tif
- image for dissection of cranail neural crest derivatives.tif
- image for Rosa-only embryo.tif
- image for Wnt1-Cre-Rosa embryo.tif
- Luciferase reporter raw data.xlsx
- miRNA microarray raw data-Affymetrix miRNA chip_v1.xls
- non-NCC_(miRNA-1_0_2Xgain)-array file.CEL
- Patient 1-NFATC1-3UTR-sequencing file.ab1
- Patient 2-FGFRL1-3UTR-sequencing file.ab1
- Patient 3-CTNNB1-3UTR-sequencing file.ab1
- Patient 4-SMAD2-3UTR-sequencing file.ab1
- Patient 5-SMAD2-3UTR-sequencing file.ab1
