# Supplementary material for: Identification of Novel Single-Nucleotide Variants With Potential of Mediating Malfunction of MicroRNA in Congenital Heart Disease
Source: Front Cardiovasc Med. 2021 Sep 10;8:739598. doi: 10.3389/fcvm.2021.739598 (PMC8460875; doi:10.3389/fcvm.2021.739598)
Supplement: Supplementary file 2 [file Data_Sheet_1.ZIP › Luciferase reporter raw data.xlsx]

## Sheet: Sheet1
		NFATC1
			NC mimic			miR-143 mimic
	WT-UTR	43053	30563	32269	23107	23432	26508	Firefly luciferase activity
		47782	37542	37814	45796	45382	52077	Renilla luciferase activity
	Mut-UTR	28168	23406	18799	24699	24306	29710	Firefly luciferase activity
		44051	38088	34750	39851	40103	47213	Renilla luciferase activity
		FGFRL1
			NC mimic			miR-210 mimic
	WT-UTR	29153	39893	27216	20484	22733	25439	Firefly luciferase activity
		38392	45620	36715	42180	44921	44777	Renilla luciferase activity
	Mut-UTR	20379	19608	20823	17785	17926	21132	Firefly luciferase activity
		43606	44942	42415	45901	45766	53605	Renilla luciferase activity
		CTNNB1-set1										CTNNB1-set2
			NC mimic			miR-214 mimic							NC mimic			miR-214 mimic
	WT-UTR	169703	169590	162435	134937	128430	153477	Firefly luciferase activity			WT-UTR	65281	66450	59045	51062	46986	52798	Firefly luciferase activity
		84960	84747	86657	86547	83045	90098	Renilla luciferase activity				52154	53825	53384	48650	47373	55838	Renilla luciferase activity
	Mut-UTR	63102	56571	55876	47411	50024	55994	Firefly luciferase activity			Mut-UTR	18445	15315	20430	19900	18058	20463	Firefly luciferase activity
		54180	52197	52560	45417	49298	52972	Renilla luciferase activity				29022	28855	30056	27269	27335	29374	Renilla luciferase activity
		SMAD2
			NC mimic			miR-145 mimic
	WT-UTR	22575	23878	22350	22139	20578	25806	Firefly luciferase activity
		50471	49693	48775	49235	47457	55304	Renilla luciferase activity
	Mut-UTR	25792	25748	26938	24865	34202	28823	Firefly luciferase activity
		42188	43097	44942	44922	55705	48672	Renilla luciferase activity
