# Supplementary material for: Identification of Novel Single-Nucleotide Variants With Potential of Mediating Malfunction of MicroRNA in Congenital Heart Disease
Source: Front Cardiovasc Med. 2021 Sep 10;8:739598. doi: 10.3389/fcvm.2021.739598 (PMC8460875; doi:10.3389/fcvm.2021.739598)
Supplement: Supplementary file 2 [file Data_Sheet_1.ZIP › miRNA microarray raw data-Affymetrix miRNA chip_v1.xls]

## Sheet: Jinghai_Chen_Data_Table
ProbeSet Name	NC346+_(miRNA-1_0_2Xgain).CEL	p-value (NC346+_(miRNA-1_0_2Xgain).CEL)	Detection (NC346+_(miRNA-1_0_2Xgain).CEL)	NC346-_(miRNA-1_0_2Xgain).CEL	p-value (NC346-_(miRNA-1_0_2Xgain).CEL)	Detection (NC346-_(miRNA-1_0_2Xgain).CEL)	ProbeSet Type	Species Scientific Name	Sequence	GeneChip Array	Annotation Date	Sequence Source	Transcript ID(Array Design)	Alignments	Sequence Length
aga-bantam_st	3.79327	0.841983	FALSE	3.95744	0.698876	FALSE	miRNA	Anopheles gambiae	UGAGAUCACUUUGAAAGCUGAUU	miRNA_v1	2010-10-21	2008	Affymetrix Proprietary Database	aga-bantam	2R:33274498-33274608 (+)	23
aga-let-7_st	4.32124	0.372454	FALSE	4.09082	0.603631	FALSE	miRNA	Anopheles gambiae	UGAGGUAGUUGGUUGUAUAGU	miRNA_v1	2010-10-21	2008	Affymetrix Proprietary Database	aga-let-7	3R:10270708-10270797 (-)	21
aga-miR-1_st	4.01774	0.418829	FALSE	4.03615	0.57097	FALSE	miRNA	Anopheles gambiae	UGGAAUGUAAAGAAGUAUGGAG	miRNA_v1	2010-10-21	2008	Affymetrix Proprietary Database	aga-mir-1	3R:10569154-10569251 (-)	22
aga-miR-10_st	4.31635	0.213985	FALSE	4.56546	0.0505004	TRUE	miRNA	Anopheles gambiae	ACCCUGUAGAUCCGAAUUUGU	miRNA_v1	2010-10-21	2008	Affymetrix Proprietary Database	aga-mir-10	2R:59711765-59711866 (-)	21
aga-miR-100_st	6.26708	3.81498e-05	TRUE	6.19834	3.02315e-05	TRUE	miRNA	Anopheles gambiae	AACCCGUAGAUCCGAACUUGUG	miRNA_v1	2010-10-21	2008	Affymetrix Proprietary Database	aga-mir-100	3R:10274677-10274768 (-)	22
aga-miR-124_st	4.83573	0.056213	TRUE	5.74756	0.000214924	TRUE	miRNA	Anopheles gambiae	UAAGGCACGCGGUGAAUGCCAAG	miRNA_v1	2010-10-21	2008	Affymetrix Proprietary Database	aga-mir-124	3R:29001980-29002062 (+)	23
aga-miR-125_st	9.19886	2.05282e-08	TRUE	9.42117	2.05282e-08	TRUE	miRNA	Anopheles gambiae	UCCCUGAGACCCUAACUUGUGA	miRNA_v1	2010-10-21	2008	Affymetrix Proprietary Database	aga-mir-125	3R:10270160-10270271 (-)	22
aga-miR-133_st	4.42795	0.224312	FALSE	4.52954	0.0266662	TRUE	miRNA	Anopheles gambiae	UUGGUCCCCUUCAACCAGCUGU	miRNA_v1	2010-10-21	2008	Affymetrix Proprietary Database	aga-mir-133	3R:15075187-15075263 (-)	22
aga-miR-13b_st	4.06744	0.401706	FALSE	3.98652	0.721063	FALSE	miRNA	Anopheles gambiae	UAUCACAGCCAUUUUGACGAGU	miRNA_v1	2010-10-21	2008	Affymetrix Proprietary Database	aga-mir-13b	2L:37757564-37757657 (-)	22
aga-miR-14_st	3.80604	0.942704	FALSE	3.71958	0.887282	FALSE	miRNA	Anopheles gambiae	UCAGUCUUUUUCUCUCUCCUA	miRNA_v1	2010-10-21	2008	Affymetrix Proprietary Database	aga-mir-14	3R:24898041-24898134 (+)	21
aga-miR-184_st	4.28405	0.164214	FALSE	4.53031	0.0636346	FALSE	miRNA	Anopheles gambiae	UGGACGGAGAACUGAUAAGGG	miRNA_v1	2010-10-21	2008	Affymetrix Proprietary Database	aga-mir-184	3R:42632357-42632438 (+)	21
aga-miR-210_st	4.00695	0.264906	FALSE	4.64621	0.056897	TRUE	miRNA	Anopheles gambiae	UUGUGCGUGUGACAACGGCUA	miRNA_v1	2010-10-21	2008	Affymetrix Proprietary Database	aga-mir-210	X:21450335-21450414 (+)	21
aga-miR-219_st	4.19218	0.23559	FALSE	3.85539	0.613131	FALSE	miRNA	Anopheles gambiae	UGAUUGUCCAAACGCAAUUCUUG	miRNA_v1	2010-10-21	2008	Affymetrix Proprietary Database	aga-mir-219	2L:21839672-21839758 (-)	23
aga-miR-263_st	3.96788	0.426523	FALSE	4.05203	0.453218	FALSE	miRNA	Anopheles gambiae	UGUAAUGGCACUGGAAGAAUUCAC	miRNA_v1	2010-10-21	2008	Affymetrix Proprietary Database	aga-mir-263	3R:12395476-12395561 (+)	24
aga-miR-275_st	4.39032	0.180191	FALSE	4.40286	0.256356	FALSE	miRNA	Anopheles gambiae	UCAGGUACCUGAAGUAGCGCGCG	miRNA_v1	2010-10-21	2008	Affymetrix Proprietary Database	aga-mir-275	3R:38377342-38377436 (+)	23
aga-miR-276_st	3.99003	0.285801	FALSE	3.96898	0.1967	FALSE	miRNA	Anopheles gambiae	CAGCGAGGUAUAGAGUUCCUACG	miRNA_v1	2010-10-21	2008	Affymetrix Proprietary Database	aga-mir-276	2L:18991754-18991845 (+)	23
aga-miR-277_st	4.21721	0.306113	FALSE	3.8227	0.730592	FALSE	miRNA	Anopheles gambiae	UAAAUGCACUAUCUGGUACGACA	miRNA_v1	2010-10-21	2008	Affymetrix Proprietary Database	aga-mir-277	2R:28234523-28234612 (-)	23
aga-miR-278_st	3.80676	0.504024	FALSE	3.46708	0.775935	FALSE	miRNA	Anopheles gambiae	UCGGUGGGACUUUCGUCCGUUU	miRNA_v1	2010-10-21	2008	Affymetrix Proprietary Database	aga-mir-278	3L:34112621-34112703 (-)	22
aga-miR-279_st	3.6673	0.535921	FALSE	3.93351	0.459178	FALSE	miRNA	Anopheles gambiae	UGACUAGAUCCACACUCAUUAA	miRNA_v1	2010-10-21	2008	Affymetrix Proprietary Database	aga-mir-279	2R:55573327-55573415 (-)	22
aga-miR-281_st	3.19896	0.976546	FALSE	3.41184	0.730793	FALSE	miRNA	Anopheles gambiae	UGUCAUGGAAUUGCUCUCUUUAU	miRNA_v1	2010-10-21	2008	Affymetrix Proprietary Database	aga-mir-281	2L:17362421-17362522 (-)	23
aga-miR-282_st	3.96929	0.77357	FALSE	3.74352	0.696499	FALSE	miRNA	Anopheles gambiae	AAUCUAGCCUCUUCUAGGCUUUGUCUGU	miRNA_v1	2010-10-21	2008	Affymetrix Proprietary Database	aga-mir-282	2L:17496155-17496247 (-)	28
aga-miR-283_st	4.11923	0.398947	FALSE	3.88691	0.717831	FALSE	miRNA	Anopheles gambiae	UAAAUAUCAGCUGGUAAUUCU	miRNA_v1	2010-10-21	2008	Affymetrix Proprietary Database	aga-mir-283	2R:37890034-37890125 (-)	21
aga-miR-2_st	4.15771	0.196075	FALSE	3.78546	0.939489	FALSE	miRNA	Anopheles gambiae	GCUCAUCAAAGCUGGCUGUGAUA	miRNA_v1	2010-10-21	2008	Affymetrix Proprietary Database	aga-mir-2-1 // aga-mir-2-2	2L:37757089-37757195 (+) // 2L:37758706-37758788 (+)	23
aga-miR-305_st	4.29289	0.171373	FALSE	3.86214	0.602893	FALSE	miRNA	Anopheles gambiae	AUUGUACUUCAUCAGGUGCUCUG	miRNA_v1	2010-10-21	2008	Affymetrix Proprietary Database	aga-mir-305	3R:38386246-38386335 (+)	23
aga-miR-307_st	4.06375	0.606921	FALSE	4.33146	0.17863	FALSE	miRNA	Anopheles gambiae	UCACAACCUCCUUGAGUGAG	miRNA_v1	2010-10-21	2008	Affymetrix Proprietary Database	aga-mir-307	3L:34537912-34538009 (+)	20
aga-miR-308_st	3.7061	0.947612	FALSE	3.8435	0.770286	FALSE	miRNA	Anopheles gambiae	AAUCACAGGAGUAUACUGUGAG	miRNA_v1	2010-10-21	2008	Affymetrix Proprietary Database	aga-mir-308	3L:40899904-40900003 (-)	22
aga-miR-315_st	3.22862	0.992145	FALSE	3.75026	0.663926	FALSE	miRNA	Anopheles gambiae	UUUUGAUUGUUGCUCAGAAAGC	miRNA_v1	2010-10-21	2008	Affymetrix Proprietary Database	aga-mir-315	2R:33703164-33703239 (+)	22
aga-miR-317_st	3.8013	0.826751	FALSE	3.873	0.607814	FALSE	miRNA	Anopheles gambiae	UGAACACAUCUGGUGGUAUCUCAGU	miRNA_v1	2010-10-21	2008	Affymetrix Proprietary Database	aga-mir-317	2R:28251997-28252086 (-)	25
aga-miR-7_st	3.88313	0.780412	FALSE	3.86546	0.687565	FALSE	miRNA	Anopheles gambiae	UGGAAGACUAGUGAUUUUGUUGU	miRNA_v1	2010-10-21	2008	Affymetrix Proprietary Database	aga-mir-7	2L:8302899-8302985 (-)	23
aga-miR-79_st	4.55317	0.0333494	TRUE	4.40264	0.0741153	FALSE	miRNA	Anopheles gambiae	UAAAGCUAGAUUACCAAAGCAU	miRNA_v1	2010-10-21	2008	Affymetrix Proprietary Database	aga-mir-79	3R:5888298-5888391 (-)	22
aga-miR-8_st	3.80692	0.707857	FALSE	3.75124	0.599543	FALSE	miRNA	Anopheles gambiae	UAAUACUGUCAGGUAAAGAUGUC	miRNA_v1	2010-10-21	2008	Affymetrix Proprietary Database	aga-mir-8	3L:38943045-38943130 (+)	23
aga-miR-9a_st	3.61935	0.971405	FALSE	3.82833	0.790987	FALSE	miRNA	Anopheles gambiae	UCUUUGGUUAUCUAGCUGUAUGA	miRNA_v1	2010-10-21	2008	Affymetrix Proprietary Database	aga-mir-9a	2L:15089290-15089370 (-)	23
aga-miR-92a_st	10.2368	2.05282e-08	TRUE	10.0767	2.05282e-08	TRUE	miRNA	Anopheles gambiae	UAUUGCACUUGUCCCGGCCUAU	miRNA_v1	2010-10-21	2008	Affymetrix Proprietary Database	aga-mir-92a	2R:39181115-39181203 (+)	22
aga-miR-92b_st	11.232	2.05282e-08	TRUE	11.2607	2.05282e-08	TRUE	miRNA	Anopheles gambiae	AAUUGCACUUGUCCCGGCCUGC	miRNA_v1	2010-10-21	2008	Affymetrix Proprietary Database	aga-mir-92b	2R:39200608-39200694 (+)	22
aga-miR-9b_st	3.68724	0.824772	FALSE	3.67853	0.752771	FALSE	miRNA	Anopheles gambiae	ACUUUGGUGAUUUUAGCUGUAUG	miRNA_v1	2010-10-21	2008	Affymetrix Proprietary Database	aga-mir-9b	3R:5887786-5887878 (-)	23
aga-miR-9c_st	3.55733	0.93643	FALSE	3.88276	0.666711	FALSE	miRNA	Anopheles gambiae	UCUUUGGUAUUCUAGCUGUAGA	miRNA_v1	2010-10-21	2008	Affymetrix Proprietary Database	aga-mir-9c	3R:5891167-5891256 (-)	22
aga-miR-iab-4_st	4.3174	0.290728	FALSE	4.1246	0.310097	FALSE	miRNA	Anopheles gambiae	ACGUAUACUGAAUGUAUCCUGA	miRNA_v1	2010-10-21	2008	Affymetrix Proprietary Database	aga-mir-iab-4	2R:60297556-60297639 (+)	22
aga-miR-1174_st	4.06683	0.485792	FALSE	4.11735	0.313464	FALSE	miRNA	Anopheles gambiae	UCAGAUCUACUUCAUACCCAUG	miRNA_v1	2010-10-21	2008	Affymetrix Proprietary Database	aga-mir-1174	2R:9129499-9129675 (+)	22
aga-miR-1175_st	3.75412	0.77899	FALSE	4.03837	0.776153	FALSE	miRNA	Anopheles gambiae	UGAGAUUCUACUUCUCCGACUUAA	miRNA_v1	2010-10-21	2008	Affymetrix Proprietary Database	aga-mir-1175	2R:9129786-9129865 (+)	24
aga-miR-34_st	4.27497	0.201621	FALSE	4.21531	0.326323	FALSE	miRNA	Anopheles gambiae	UGGCAGUGUGGUUAGCUGGU	miRNA_v1	2010-10-21	2008	Affymetrix Proprietary Database	aga-mir-34	2R:28232667-28232756 (-)	20
aga-miR-12_st	4.27054	0.31378	FALSE	4.10067	0.423637	FALSE	miRNA	Anopheles gambiae	UGAGUAUUACAUCAGGUACUGGU	miRNA_v1	2010-10-21	2008	Affymetrix Proprietary Database	aga-mir-12	2R:37888037-37888153 (-)	23
aga-miR-996_st	3.71134	0.85346	FALSE	4.10935	0.39207	FALSE	miRNA	Anopheles gambiae	UGACUAGAUUACAUGCUCGUCU	miRNA_v1	2010-10-21	2008	Affymetrix Proprietary Database	aga-mir-996	2R:55572842-55572910 (-)	22
aga-miR-989_st	3.97035	0.508105	FALSE	3.2975	0.992306	FALSE	miRNA	Anopheles gambiae	UGUGAUGUGACGUAGUGGUAC	miRNA_v1	2010-10-21	2008	Affymetrix Proprietary Database	aga-mir-989	3L:2905395-2905525 (+)	21
aga-miR-306_st	3.93858	0.662364	FALSE	3.44652	0.999672	FALSE	miRNA	Anopheles gambiae	UCAGGUACUGGAUGACUCUCAG	miRNA_v1	2010-10-21	2008	Affymetrix Proprietary Database	aga-mir-306	3R:5888600-5888675 (-)	22
ame-bantam_st	3.95029	0.72456	FALSE	3.96987	0.399627	FALSE	miRNA	Apis mellifera	UGAGAUCAUUGUGAAAGCUGAUU	miRNA_v1	2010-10-21	2008	Affymetrix Proprietary Database	ame-bantam	Group14.24:1302336-1302422 (+)	23
ame-miR-1_st	3.49717	0.987876	FALSE	3.75739	0.818483	FALSE	miRNA	Apis mellifera	UGGAAUGUAAAGAAGUAUGGAG	miRNA_v1	2010-10-21	2008	Affymetrix Proprietary Database	ame-mir-1 // ame-mir-1	Group16.18:5854-5936 (+) // GroupUn.3013:14765-14847 (-)	22
ame-miR-12_st	4.22464	0.0684657	FALSE	3.70858	0.82309	FALSE	miRNA	Apis mellifera	UGAGUAUUACAUCAGGUACUGGU	miRNA_v1	2010-10-21	2008	Affymetrix Proprietary Database	ame-mir-12	Group2.17:22430-22512 (-)	23
ame-miR-124_st	4.43009	0.117199	FALSE	6.02498	0.000105302	TRUE	miRNA	Apis mellifera	UAAGGCACGCGGUGAAUGCCAAG	miRNA_v1	2010-10-21	2008	Affymetrix Proprietary Database	ame-mir-124	Group11.31:1118453-1118529 (+)	23
ame-miR-125_st	7.9073	2.05282e-08	TRUE	8.03721	2.05282e-08	TRUE	miRNA	Apis mellifera	CCCCUGAGACCCUAACUUGUGA	miRNA_v1	2010-10-21	2008	Affymetrix Proprietary Database	ame-mir-125	Group8.27:75729-75835 (+)	22
ame-miR-133_st	4.26208	0.22711	FALSE	5.16735	0.00896408	TRUE	miRNA	Apis mellifera	UUGGUCCCCUUCAACCAGCUGU	miRNA_v1	2010-10-21	2008	Affymetrix Proprietary Database	ame-mir-133	Group16.18:199372-199460 (+)	22
ame-miR-184_st	4.30999	0.079489	FALSE	4.70723	0.0308581	TRUE	miRNA	Apis mellifera	UGGACGGAGAACUGAUAAGGGC	miRNA_v1	2010-10-21	2008	Affymetrix Proprietary Database	ame-mir-184	Group13.5:467376-467467 (-)	22
ame-miR-210_st	5.71362	0.000128295	TRUE	4.93637	0.00630247	TRUE	miRNA	Apis mellifera	UUGUGCGUGUGACAGCGGCUA	miRNA_v1	2010-10-21	2008	Affymetrix Proprietary Database	ame-mir-210	Group2.38:687279-687363 (+)	21
ame-miR-219_st	4.41855	0.178632	FALSE	4.07794	0.353456	FALSE	miRNA	Apis mellifera	UGAUUGUCCAAACGCAAUUCUUG	miRNA_v1	2010-10-21	2008	Affymetrix Proprietary Database	ame-mir-219	Group11.1:42863-42964 (-)	23
ame-miR-263_st	4.03383	0.583672	FALSE	4.21519	0.340919	FALSE	miRNA	Apis mellifera	GUAAAUGGCACUGGAAGAAUUCAC	miRNA_v1	2010-10-21	2008	Affymetrix Proprietary Database	ame-mir-263	Group10.29:368549-368639 (+)	24
ame-miR-276_st	3.78604	0.674448	FALSE	3.69066	0.784173	FALSE	miRNA	Apis mellifera	UAGGAACUUCAUACCGUGCUCU	miRNA_v1	2010-10-21	2008	Affymetrix Proprietary Database	ame-mir-276	Group7.35:693906-693989 (-)	22
ame-miR-277_st	4.98349	0.00545948	TRUE	4.9693	0.00550934	TRUE	miRNA	Apis mellifera	UAAAUGCACUAUCUGGUACGACA	miRNA_v1	2010-10-21	2008	Affymetrix Proprietary Database	ame-mir-277	Group5.13:322869-322952 (+)	23
ame-miR-278_st	4.24452	0.411704	FALSE	3.49527	0.978201	FALSE	miRNA	Apis mellifera	UCGGUGGGACUUUCGUCCGUUU	miRNA_v1	2010-10-21	2008	Affymetrix Proprietary Database	ame-mir-278	Group8.46:128925-129016 (+)	22
ame-miR-281_st	3.78904	0.577546	FALSE	4.06213	0.448742	FALSE	miRNA	Apis mellifera	UGUCAUGGAGUUGCUCUCUUUGU	miRNA_v1	2010-10-21	2008	Affymetrix Proprietary Database	ame-mir-281	Group1.65:143828-143930 (-)	23
ame-miR-282_st	4.06328	0.774488	FALSE	3.54391	0.93041	FALSE	miRNA	Apis mellifera	GAUUUAGCCUCUCCUAGGCUUUGUCUGU	miRNA_v1	2010-10-21	2008	Affymetrix Proprietary Database	ame-mir-282	Group14.23:30948-31039 (+)	28
ame-miR-2_st	3.74178	0.883804	FALSE	4.0861	0.519217	FALSE	miRNA	Apis mellifera	UAUCACAGCCAGCUUUGAUGAGC	miRNA_v1	2010-10-21	2008	Affymetrix Proprietary Database	ame-mir-2-2 // ame-mir-2-1 // ame-mir-2-3	Group1.1:134955-135038 (-) // Group1.1:135899-135987 (-) // Group1.1:136741-136840 (-)	23
ame-miR-305_st	3.92797	0.847451	FALSE	3.58409	0.940925	FALSE	miRNA	Apis mellifera	AUUGUACUUCAUCAGGUGCUCUG	miRNA_v1	2010-10-21	2008	Affymetrix Proprietary Database	ame-mir-305	Group4.22:624609-624698 (+)	23
ame-miR-315_st	3.6915	0.906471	FALSE	4.19814	0.271879	FALSE	miRNA	Apis mellifera	UUUUGAUUGUUGCUCAGAAAGC	miRNA_v1	2010-10-21	2008	Affymetrix Proprietary Database	ame-mir-315	Group2.33:181912-181993 (+)	22
ame-miR-317_st	4.14534	0.558523	FALSE	3.77879	0.801005	FALSE	miRNA	Apis mellifera	UGAACACAGCUGGUGGUAUCUCAGU	miRNA_v1	2010-10-21	2008	Affymetrix Proprietary Database	ame-mir-317	Group5.13:300664-300753 (+)	25
ame-miR-7_st	4.46315	0.0834745	FALSE	4.07979	0.493805	FALSE	miRNA	Apis mellifera	UGGAAGACUAGUGAUUUUGUUGU	miRNA_v1	2010-10-21	2008	Affymetrix Proprietary Database	ame-mir-7	Group9.22:487150-487236 (+)	23
ame-miR-8_st	3.67804	0.922365	FALSE	4.30839	0.165634	FALSE	miRNA	Apis mellifera	UAAUACUGUCAGGUAAAGAUGUC	miRNA_v1	2010-10-21	2008	Affymetrix Proprietary Database	ame-mir-8	Group11.33:642193-642277 (-)	23
ame-miR-9a_st	3.87816	0.551391	FALSE	3.88497	0.323506	FALSE	miRNA	Apis mellifera	UCUUUGGUUAUCUAGCUGUAUGA	miRNA_v1	2010-10-21	2008	Affymetrix Proprietary Database	ame-mir-9a	Group1.64:474359-474445 (-)	23
ame-miR-9b_st	4.30054	0.303495	FALSE	3.93186	0.390445	FALSE	miRNA	Apis mellifera	GCUUUGGUAAUCUAGCUUUAUGA	miRNA_v1	2010-10-21	2008	Affymetrix Proprietary Database	ame-mir-9b	Group15.33:20325-20416 (-)	23
ame-miR-iab-4_st	4.28704	0.13848	FALSE	3.99187	0.225596	FALSE	miRNA	Apis mellifera	ACGUAUACUGAAUGUAUCCUGA	miRNA_v1	2010-10-21	2008	Affymetrix Proprietary Database	ame-mir-iab-4	Group16.9:878073-878157 (-)	22
ame-let-7_st	4.29418	0.0749084	FALSE	4.39692	0.206296	FALSE	miRNA	Apis mellifera	UGAGGUAGUAGGUUGUAUAGU	miRNA_v1	2010-10-21	2008	Affymetrix Proprietary Database	ame-let-7	Group8.27:75201-75300 (+)	21
ame-miR-10_st	3.97053	0.382074	FALSE	3.85767	0.74097	FALSE	miRNA	Apis mellifera	ACCCUGUAGAUCCGAAUUUGU	miRNA_v1	2010-10-21	2008	Affymetrix Proprietary Database	ame-mir-10 // ame-mir-10	Group16.10:82750-82849 (+) // GroupUn.7342:644-743 (-)	21
ame-miR-100_st	6.42891	3.02315e-05	TRUE	6.55838	1.00265e-05	TRUE	miRNA	Apis mellifera	AACCCGUAGAUCCGAACUUGUG	miRNA_v1	2010-10-21	2008	Affymetrix Proprietary Database	ame-mir-100	Group8.27:74561-74660 (+)	22
ame-miR-137_st	3.89938	0.581737	FALSE	4.00225	0.555055	FALSE	miRNA	Apis mellifera	UUAUUGCUUGAGAAUACACGUA	miRNA_v1	2010-10-21	2008	Affymetrix Proprietary Database	ame-mir-137	Group14.17:281270-281369 (+)	22
ame-miR-13a_st	3.68651	0.93643	FALSE	3.86063	0.628091	FALSE	miRNA	Apis mellifera	UAUCACAGCCAUUUUGAUGAG	miRNA_v1	2010-10-21	2008	Affymetrix Proprietary Database	ame-mir-13a	Group1.1:136460-136559 (-)	21
ame-miR-14_st	3.97586	0.524979	FALSE	3.86145	0.763822	FALSE	miRNA	Apis mellifera	UCAGUCUUUUUCUCUCUCCUA	miRNA_v1	2010-10-21	2008	Affymetrix Proprietary Database	ame-mir-14	Group11.14:243977-244076 (-)	21
ame-miR-275_st	3.86163	0.686315	FALSE	3.9001	0.757438	FALSE	miRNA	Apis mellifera	UCAGGUACCUGAAGUAGCGCGCG	miRNA_v1	2010-10-21	2008	Affymetrix Proprietary Database	ame-mir-275	Group4.22:624376-624475 (+)	23
ame-miR-279_st	3.52425	0.63236	FALSE	3.89081	0.604664	FALSE	miRNA	Apis mellifera	UGACUAGAUCCACACUCAUUAA	miRNA_v1	2010-10-21	2008	Affymetrix Proprietary Database	ame-mir-279	Group5.26:103334-103433 (+)	22
ame-miR-283_st	3.72117	0.870008	FALSE	4.49233	0.0653924	FALSE	miRNA	Apis mellifera	AAAUAUCAGCUGGUAAUUCU	miRNA_v1	2010-10-21	2008	Affymetrix Proprietary Database	ame-mir-283	Group2.17:23695-23794 (-)	20
ame-miR-29b_st	3.92234	0.502299	FALSE	4.00275	0.41366	FALSE	miRNA	Apis mellifera	UAGCACCAUUUGAAAUCAGU	miRNA_v1	2010-10-21	2008	Affymetrix Proprietary Database	ame-mir-29b	Group8.25:59468-59567 (-)	20
ame-miR-31a_st	4.58401	0.0894909	FALSE	4.12617	0.345897	FALSE	miRNA	Apis mellifera	GGCAAGAUGUCGGCAUAGCUGA	miRNA_v1	2010-10-21	2008	Affymetrix Proprietary Database	ame-mir-31a	Group8.21:34645-34744 (+)	22
ame-miR-33_st	3.82944	0.736606	FALSE	3.85815	0.760105	FALSE	miRNA	Apis mellifera	GUGCAUUGUAGUUGCAUUG	miRNA_v1	2010-10-21	2008	Affymetrix Proprietary Database	ame-mir-33	GroupUn.1070:1102-1201 (-)	19
ame-miR-34_st	4.2086	0.505204	FALSE	3.81342	0.58015	FALSE	miRNA	Apis mellifera	UGGCAGUGUUGUUAGCUGGUUG	miRNA_v1	2010-10-21	2008	Affymetrix Proprietary Database	ame-mir-34	Group5.13:327528-327627 (+)	22
ame-miR-375_st	4.17986	0.324462	FALSE	3.5853	0.99066	FALSE	miRNA	Apis mellifera	UUUGUUCGUUCGGCUCGAGUUA	miRNA_v1	2010-10-21	2008	Affymetrix Proprietary Database	ame-mir-375	Group3.18:653791-653890 (-)	22
ame-miR-71_st	4.06374	0.303979	FALSE	4.68073	0.0189223	TRUE	miRNA	Apis mellifera	UGAAAGACAUGGGUAGUGA	miRNA_v1	2010-10-21	2008	Affymetrix Proprietary Database	ame-mir-71	Group1.1:137128-137227 (-)	19
ame-miR-79_st	3.84633	0.895231	FALSE	3.90439	0.896879	FALSE	miRNA	Apis mellifera	UAAAGCUAGAUUACCAAAGCA	miRNA_v1	2010-10-21	2008	Affymetrix Proprietary Database	ame-mir-79	Group15.33:20314-20413 (+)	21
ame-miR-87_st	3.70017	0.868562	FALSE	4.14763	0.367047	FALSE	miRNA	Apis mellifera	GUGAGCAAAGUUUCAGGUGU	miRNA_v1	2010-10-21	2008	Affymetrix Proprietary Database	ame-mir-87-1 // ame-mir-87-2	Group13.15:478994-479093 (-) // Group13.15:479592-479691 (-)	20
ame-miR-92a_st	9.85445	2.05282e-08	TRUE	9.4665	2.05282e-08	TRUE	miRNA	Apis mellifera	AUUGCACUUGUCCCGGCCUAU	miRNA_v1	2010-10-21	2008	Affymetrix Proprietary Database	ame-mir-92a	Group15.34:28343-28442 (+)	21
ame-miR-925_st	5.29403	0.003072	TRUE	5.03975	0.00810326	TRUE	miRNA	Apis mellifera	AGGGAUUCGGUUUUGUAACAUUCGC	miRNA_v1	2010-10-21	2008	Affymetrix Proprietary Database	ame-mir-925	Group3.18:481757-481856 (+)	25
ame-miR-926_st	3.50883	0.865175	FALSE	3.34867	0.973623	FALSE	miRNA	Apis mellifera	GCGGCCAGGUUGGCGGUGUACGA	miRNA_v1	2010-10-21	2008	Affymetrix Proprietary Database	ame-mir-926	Group7.33:330085-330184 (-)	23
ame-miR-927_st	4.37725	0.0095386	TRUE	4.45054	0.00474198	TRUE	miRNA	Apis mellifera	UUUUAGAAUUCCUACGCUUUACC	miRNA_v1	2010-10-21	2008	Affymetrix Proprietary Database	ame-mir-927	Group8.29:233058-233157 (+)	23
ame-miR-928_st	3.75154	0.74122	FALSE	4.0931	0.570806	FALSE	miRNA	Apis mellifera	CUGGCUGUGGAAGCUGGCGAA	miRNA_v1	2010-10-21	2008	Affymetrix Proprietary Database	ame-mir-928	Group11.37:204931-205030 (+)	21
ame-miR-190_st	3.93669	0.62376	FALSE	4.41262	0.146369	FALSE	miRNA	Apis mellifera	AGAUAUGUUUGAUAUUCUUGGUUGUU	miRNA_v1	2010-10-21	2008	Affymetrix Proprietary Database	ame-mir-190	Group13.19:152959-153058 (-)	26
ame-miR-929_st	4.16906	0.39032	FALSE	3.83577	0.366502	FALSE	miRNA	Apis mellifera	AUUGACUCUAGUAGGGAGUCC	miRNA_v1	2010-10-21	2008	Affymetrix Proprietary Database	ame-mir-929	Group15.29:779980-780079 (-)	21
ame-miR-930_st	4.0187	0.864425	FALSE	3.4652	0.601533	FALSE	miRNA	Apis mellifera	CAGGUGAAAAUCUGGUUCCAGA	miRNA_v1	2010-10-21	2008	Affymetrix Proprietary Database	ame-mir-930	Group13.10:984238-984337 (+)	22
ame-miR-931_st	5.03576	0.0637742	FALSE	4.89776	0.0607943	FALSE	miRNA	Apis mellifera	GCCGUCACCCAGUCCUGCAGCA	miRNA_v1	2010-10-21	2008	Affymetrix Proprietary Database	ame-mir-931	Group2.2:70225-70324 (+)	22
ame-miR-932_st	3.83836	0.832516	FALSE	4.18675	0.239309	FALSE	miRNA	Apis mellifera	UCAAUUCCGUAGUGCAUUGCAG	miRNA_v1	2010-10-21	2008	Affymetrix Proprietary Database	ame-mir-932	Group1.75:243969-244068 (-)	22
ath-miR156a_st	4.16418	0.341776	FALSE	3.5399	0.79242	FALSE	miRNA	Arabidopsis thaliana	UGACAGAAGAGAGUGAGCAC	miRNA_v1	2010-10-21	2008	Affymetrix Proprietary Database	ath-MIR156a	NC_003071.3:10683530-10683652 (-)	20
ath-miR156b_st	4.28056	0.197908	FALSE	3.90706	0.6604	FALSE	miRNA	Arabidopsis thaliana	UGACAGAAGAGAGUGAGCAC	miRNA_v1	2010-10-21	2008	Affymetrix Proprietary Database	ath-MIR156b	NC_003075.3:15074905-15075087 (+)	20
ath-miR156c_st	4.23396	0.405348	FALSE	4.03817	0.567396	FALSE	miRNA	Arabidopsis thaliana	UGACAGAAGAGAGUGAGCAC	miRNA_v1	2010-10-21	2008	Affymetrix Proprietary Database	ath-MIR156c	NC_003075.3:15415424-15415527 (-)	20
ath-miR156d_st	3.77695	0.856116	FALSE	3.7201	0.741637	FALSE	miRNA	Arabidopsis thaliana	UGACAGAAGAGAGUGAGCAC	miRNA_v1	2010-10-21	2008	Affymetrix Proprietary Database	ath-MIR156d	NC_003076.4:3456633-3456750 (-)	20
ath-miR156e_st	3.34663	0.97084	FALSE	3.88253	0.30173	FALSE	miRNA	Arabidopsis thaliana	UGACAGAAGAGAGUGAGCAC	miRNA_v1	2010-10-21	2008	Affymetrix Proprietary Database	ath-MIR156e	NC_003076.4:3867208-3867314 (+)	20
ath-miR156f_st	3.57081	0.934946	FALSE	3.68167	0.850465	FALSE	miRNA	Arabidopsis thaliana	UGACAGAAGAGAGUGAGCAC	miRNA_v1	2010-10-21	2008	Affymetrix Proprietary Database	ath-MIR156f	NC_003076.4:9136109-9136240 (+)	20
ath-miR157a_st	4.16741	0.443303	FALSE	3.75016	0.860099	FALSE	miRNA	Arabidopsis thaliana	UUGACAGAAGAUAGAGAGCAC	miRNA_v1	2010-10-21	2008	Affymetrix Proprietary Database	ath-MIR157a	NC_003070.5:24916865-24916962 (-)	21
ath-miR157b_st	3.96049	0.605053	FALSE	3.90809	0.746077	FALSE	miRNA	Arabidopsis thaliana	UUGACAGAAGAUAGAGAGCAC	miRNA_v1	2010-10-21	2008	Affymetrix Proprietary Database	ath-MIR157b	NC_003070.5:24924749-24924880 (+)	21
ath-miR157c_st	4.15815	0.509045	FALSE	3.70663	0.796706	FALSE	miRNA	Arabidopsis thaliana	UUGACAGAAGAUAGAGAGCAC	miRNA_v1	2010-10-21	2008	Affymetrix Proprietary Database	ath-MIR157c	NC_003074.4:6244506-6244722 (-)	21
ath-miR157d_st	3.96001	0.649558	FALSE	3.82895	0.875125	FALSE	miRNA	Arabidopsis thaliana	UGACAGAAGAUAGAGAGCAC	miRNA_v1	2010-10-21	2008	Affymetrix Proprietary Database	ath-MIR157d	NC_003070.5:18030479-18030699 (-)	20
ath-miR158a_st	4.65331	0.130061	FALSE	4.1121	0.312978	FALSE	miRNA	Arabidopsis thaliana	UCCCAAAUGUAGACAAAGCA	miRNA_v1	2010-10-21	2008	Affymetrix Proprietary Database	ath-MIR158a	NC_003074.4:3366336-3366435 (-)	20
ath-miR159a_st	3.50724	0.937083	FALSE	3.5686	0.90606	FALSE	miRNA	Arabidopsis thaliana	UUUGGAUUGAAGGGAGCUCUA	miRNA_v1	2010-10-21	2008	Affymetrix Proprietary Database	ath-MIR159a	NC_003070.5:27716894-27717077 (-)	21
ath-miR160a_st	3.62943	0.759919	FALSE	4.47544	0.0743589	FALSE	miRNA	Arabidopsis thaliana	UGCCUGGCUCCCUGUAUGCCA	miRNA_v1	2010-10-21	2008	Affymetrix Proprietary Database	ath-MIR160a	NC_003071.3:16347357-16347441 (+)	21
ath-miR160b_st	4.23112	0.281658	FALSE	3.86782	0.864947	FALSE	miRNA	Arabidopsis thaliana	UGCCUGGCUCCCUGUAUGCCA	miRNA_v1	2010-10-21	2008	Affymetrix Proprietary Database	ath-MIR160b	NC_003075.3:9888995-9889083 (+)	21
ath-miR160c_st	4.36044	0.116444	FALSE	4.24995	0.221833	FALSE	miRNA	Arabidopsis thaliana	UGCCUGGCUCCCUGUAUGCCA	miRNA_v1	2010-10-21	2008	Affymetrix Proprietary Database	ath-MIR160c	NC_003076.4:19026321-19026409 (-)	21
ath-miR161_st	4.25886	0.0219485	TRUE	3.70444	0.129981	FALSE	miRNA	Arabidopsis thaliana	UGAAAGUGACUACAUCGGGGU	miRNA_v1	2010-10-21	2008	Affymetrix Proprietary Database	ath-MIR161	NC_003070.5:17829353-17829525 (+)	21
ath-miR162a_st	4.20066	0.303407	FALSE	4.26813	0.47343	FALSE	miRNA	Arabidopsis thaliana	UCGAUAAACCUCUGCAUCCAG	miRNA_v1	2010-10-21	2008	Affymetrix Proprietary Database	ath-MIR162a	NC_003076.4:2634906-2635045 (-)	21
ath-miR162b_st	4.07751	0.492894	FALSE	3.9935	0.676189	FALSE	miRNA	Arabidopsis thaliana	UCGAUAAACCUCUGCAUCCAG	miRNA_v1	2010-10-21	2008	Affymetrix Proprietary Database	ath-MIR162b	NC_003076.4:7740601-7740711 (-)	21
ath-miR163_st	4.03308	0.315012	FALSE	3.87627	0.65611	FALSE	miRNA	Arabidopsis thaliana	UUGAAGAGGACUUGGAACUUCGAU	miRNA_v1	2010-10-21	2008	Affymetrix Proprietary Database	ath-MIR163	NC_003070.5:24887729-24888059 (+)	24
ath-miR164a_st	3.86568	0.443936	FALSE	3.54714	0.735839	FALSE	miRNA	Arabidopsis thaliana	UGGAGAAGCAGGGCACGUGCA	miRNA_v1	2010-10-21	2008	Affymetrix Proprietary Database	ath-MIR164a	NC_003071.3:19527822-19527934 (+)	21
ath-miR164b_st	3.58218	0.910889	FALSE	4.12342	0.475012	FALSE	miRNA	Arabidopsis thaliana	UGGAGAAGCAGGGCACGUGCA	miRNA_v1	2010-10-21	2008	Affymetrix Proprietary Database	ath-MIR164b	NC_003076.4:287581-287733 (+)	21
ath-miR165a_st	4.33428	0.201942	FALSE	4.77388	0.056403	TRUE	miRNA	Arabidopsis thaliana	UCGGACCAGGCUUCAUCCCCC	miRNA_v1	2010-10-21	2008	Affymetrix Proprietary Database	ath-MIR165a	NC_003070.5:78927-79037 (-)	21
ath-miR165b_st	4.39352	0.186188	FALSE	4.37725	0.122785	FALSE	miRNA	Arabidopsis thaliana	UCGGACCAGGCUUCAUCCCCC	miRNA_v1	2010-10-21	2008	Affymetrix Proprietary Database	ath-MIR165b	NC_003075.3:369831-370012 (-)	21
ath-miR166a_st	4.76428	0.0461118	TRUE	4.24459	0.405977	FALSE	miRNA	Arabidopsis thaliana	UCGGACCAGGCUUCAUUCCCC	miRNA_v1	2010-10-21	2008	Affymetrix Proprietary Database	ath-MIR166a	NC_003071.3:19183178-19183347 (+)	21
ath-miR166b_st	4.0255	0.228342	FALSE	4.47206	0.104269	FALSE	miRNA	Arabidopsis thaliana	UCGGACCAGGCUUCAUUCCCC	miRNA_v1	2010-10-21	2008	Affymetrix Proprietary Database	ath-MIR166b	NC_003074.4:22933181-22933300 (+)	21
ath-miR166c_st	4.66026	0.0694483	FALSE	4.3529	0.155207	FALSE	miRNA	Arabidopsis thaliana	UCGGACCAGGCUUCAUUCCCC	miRNA_v1	2010-10-21	2008	Affymetrix Proprietary Database	ath-MIR166c	NC_003076.4:2838636-2838774 (+)	21
ath-miR166d_st	4.21512	0.232588	FALSE	4.77356	0.0481394	TRUE	miRNA	Arabidopsis thaliana	UCGGACCAGGCUUCAUUCCCC	miRNA_v1	2010-10-21	2008	Affymetrix Proprietary Database	ath-MIR166d	NC_003076.4:2840623-2840735 (+)	21
ath-miR166e_st	4.05275	0.221809	FALSE	4.54108	0.0658991	FALSE	miRNA	Arabidopsis thaliana	UCGGACCAGGCUUCAUUCCCC	miRNA_v1	2010-10-21	2008	Affymetrix Proprietary Database	ath-MIR166e	NC_003076.4:16792748-16792890 (-)	21
ath-miR166f_st	4.56205	0.0713057	FALSE	4.42984	0.115478	FALSE	miRNA	Arabidopsis thaliana	UCGGACCAGGCUUCAUUCCCC	miRNA_v1	2010-10-21	2008	Affymetrix Proprietary Database	ath-MIR166f	NC_003076.4:17533528-17533632 (+)	21
ath-miR166g_st	4.50373	0.129598	FALSE	4.40123	0.2562	FALSE	miRNA	Arabidopsis thaliana	UCGGACCAGGCUUCAUUCCCC	miRNA_v1	2010-10-21	2008	Affymetrix Proprietary Database	ath-MIR166g	NC_003076.4:25522024-25522145 (+)	21
ath-miR167a_st	3.59634	0.966154	FALSE	3.8643	0.706909	FALSE	miRNA	Arabidopsis thaliana	UGAAGCUGCCAGCAUGAUCUA	miRNA_v1	2010-10-21	2008	Affymetrix Proprietary Database	ath-MIR167a	NC_003074.4:8108079-8108216 (+)	21
ath-miR167b_st	3.6894	0.893146	FALSE	3.85636	0.79242	FALSE	miRNA	Arabidopsis thaliana	UGAAGCUGCCAGCAUGAUCUA	miRNA_v1	2010-10-21	2008	Affymetrix Proprietary Database	ath-MIR167b	NC_003074.4:23417143-23417251 (+)	21
ath-miR168a_st	3.94619	0.509037	FALSE	3.51437	0.904584	FALSE	miRNA	Arabidopsis thaliana	UCGCUUGGUGCAGGUCGGGAA	miRNA_v1	2010-10-21	2008	Affymetrix Proprietary Database	ath-MIR168a	NC_003075.3:10578646-10578783 (+)	21
ath-miR168b_st	4.02248	0.344122	FALSE	4.28405	0.232302	FALSE	miRNA	Arabidopsis thaliana	UCGCUUGGUGCAGGUCGGGAA	miRNA_v1	2010-10-21	2008	Affymetrix Proprietary Database	ath-MIR168b	NC_003076.4:18376015-18376138 (-)	21
ath-miR169a_st	4.24526	0.0966719	FALSE	4.26847	0.0804226	FALSE	miRNA	Arabidopsis thaliana	CAGCCAAGGAUGACUUGCCGA	miRNA_v1	2010-10-21	2008	Affymetrix Proprietary Database	ath-MIR169a	NC_003074.4:4359001-4359226 (-)	21
ath-miR170_st	4.04505	0.385149	FALSE	3.9897	0.420613	FALSE	miRNA	Arabidopsis thaliana	UGAUUGAGCCGUGUCAAUAUC	miRNA_v1	2010-10-21	2008	Affymetrix Proprietary Database	ath-MIR170	NC_003076.4:26428806-26428898 (-)	21
ath-miR171a_st	4.16562	0.144269	FALSE	3.9174	0.372712	FALSE	miRNA	Arabidopsis thaliana	UGAUUGAGCCGCGCCAAUAUC	miRNA_v1	2010-10-21	2008	Affymetrix Proprietary Database	ath-MIR171a	NC_003074.4:19084413-19084535 (+)	21
ath-miR172a_st	3.66034	0.900881	FALSE	4.0246	0.556594	FALSE	miRNA	Arabidopsis thaliana	AGAAUCUUGAUGAUGCUGCAU	miRNA_v1	2010-10-21	2008	Affymetrix Proprietary Database	ath-MIR172a	NC_003071.3:11949991-11950092 (-)	21
ath-miR172b_st	4.06121	0.0738838	FALSE	3.77793	0.193855	FALSE	miRNA	Arabidopsis thaliana	AGAAUCUUGAUGAUGCUGCAU	miRNA_v1	2010-10-21	2008	Affymetrix Proprietary Database	ath-MIR172b	NC_003076.4:1188208-1188302 (-)	21
ath-miR173_st	4.14573	0.320015	FALSE	4.0923	0.47117	FALSE	miRNA	Arabidopsis thaliana	UUCGCUUGCAGAGAGAAAUCAC	miRNA_v1	2010-10-21	2008	Affymetrix Proprietary Database	ath-MIR173	NC_003074.4:8236160-8236261 (+)	22
ath-miR159b_st	3.90474	0.584538	FALSE	3.82382	0.633082	FALSE	miRNA	Arabidopsis thaliana	UUUGGAUUGAAGGGAGCUCUU	miRNA_v1	2010-10-21	2008	Affymetrix Proprietary Database	ath-MIR159b	NC_003070.5:6220639-6220834 (+)	21
ath-miR319a_st	4.2538	0.365994	FALSE	4.16411	0.256215	FALSE	miRNA	Arabidopsis thaliana	UUGGACUGAAGGGAGCUCCCU	miRNA_v1	2010-10-21	2008	Affymetrix Proprietary Database	ath-MIR319a	NC_003075.3:12352966-12353141 (+)	21
ath-miR319b_st	3.76548	0.620738	FALSE	4.17046	0.113928	FALSE	miRNA	Arabidopsis thaliana	UUGGACUGAAGGGAGCUCCCU	miRNA_v1	2010-10-21	2008	Affymetrix Proprietary Database	ath-MIR319b	NC_003076.4:16677697-16677868 (-)	21
ath-miR167d_st	3.84016	0.84943	FALSE	3.80575	0.758841	FALSE	miRNA	Arabidopsis thaliana	UGAAGCUGCCAGCAUGAUCUGG	miRNA_v1	2010-10-21	2008	Affymetrix Proprietary Database	ath-MIR167d	NC_003070.5:11137520-11137896 (+)	22
ath-miR169b_st	3.76433	0.747154	FALSE	3.48397	0.964736	FALSE	miRNA	Arabidopsis thaliana	CAGCCAAGGAUGACUUGCCGG	miRNA_v1	2010-10-21	2008	Affymetrix Proprietary Database	ath-MIR169b	NC_003076.4:8527472-8527652 (+)	21
ath-miR169c_st	3.36555	0.968177	FALSE	3.83789	0.777953	FALSE	miRNA	Arabidopsis thaliana	CAGCCAAGGAUGACUUGCCGG	miRNA_v1	2010-10-21	2008	Affymetrix Proprietary Database	ath-MIR169c	NC_003076.4:15887818-15888228 (-)	21
ath-miR169d_st	3.89284	0.442941	FALSE	3.74908	0.471424	FALSE	miRNA	Arabidopsis thaliana	UGAGCCAAGGAUGACUUGCCG	miRNA_v1	2010-10-21	2008	Affymetrix Proprietary Database	ath-MIR169d	NC_003070.5:20043131-20043284 (-)	21
ath-miR169e_st	4.14388	0.440688	FALSE	4.15073	0.362727	FALSE	miRNA	Arabidopsis thaliana	UGAGCCAAGGAUGACUUGCCG	miRNA_v1	2010-10-21	2008	Affymetrix Proprietary Database	ath-MIR169e	NC_003070.5:20045186-20045402 (+)	21
ath-miR169f_st	4.32172	0.228012	FALSE	3.86349	0.804468	FALSE	miRNA	Arabidopsis thaliana	UGAGCCAAGGAUGACUUGCCG	miRNA_v1	2010-10-21	2008	Affymetrix Proprietary Database	ath-MIR169f	NC_003074.4:4805691-4805857 (-)	21
ath-miR169g_st	3.69014	0.890896	FALSE	3.81989	0.791609	FALSE	miRNA	Arabidopsis thaliana	UGAGCCAAGGAUGACUUGCCG	miRNA_v1	2010-10-21	2008	Affymetrix Proprietary Database	ath-MIR169g	NC_003075.3:11482891-11483269 (-)	21
ath-miR169h_st	3.88942	0.293687	FALSE	4.08339	0.0942935	FALSE	miRNA	Arabidopsis thaliana	UAGCCAAGGAUGACUUGCCUG	miRNA_v1	2010-10-21	2008	Affymetrix Proprietary Database	ath-MIR169h	NC_003070.5:6695411-6695600 (-)	21
ath-miR169i_st	3.87147	0.8603	FALSE	3.89827	0.486108	FALSE	miRNA	Arabidopsis thaliana	UAGCCAAGGAUGACUUGCCUG	miRNA_v1	2010-10-21	2008	Affymetrix Proprietary Database	ath-MIR169i	NC_003074.4:9873197-9873402 (-)	21
ath-miR169j_st	3.82434	0.623916	FALSE	4.41892	0.094862	FALSE	miRNA	Arabidopsis thaliana	UAGCCAAGGAUGACUUGCCUG	miRNA_v1	2010-10-21	2008	Affymetrix Proprietary Database	ath-MIR169j	NC_003074.4:9873570-9873790 (-)	21
ath-miR169k_st	4.39098	0.169875	FALSE	4.23492	0.247304	FALSE	miRNA	Arabidopsis thaliana	UAGCCAAGGAUGACUUGCCUG	miRNA_v1	2010-10-21	2008	Affymetrix Proprietary Database	ath-MIR169k	NC_003074.4:9876762-9876974 (-)	21
ath-miR169l_st	4.75062	0.00934486	TRUE	4.61994	0.0291966	TRUE	miRNA	Arabidopsis thaliana	UAGCCAAGGAUGACUUGCCUG	miRNA_v1	2010-10-21	2008	Affymetrix Proprietary Database	ath-MIR169l	NC_003074.4:9877130-9877340 (-)	21
ath-miR169m_st	3.92139	0.33282	FALSE	4.39382	0.364177	FALSE	miRNA	Arabidopsis thaliana	UAGCCAAGGAUGACUUGCCUG	miRNA_v1	2010-10-21	2008	Affymetrix Proprietary Database	ath-MIR169m	NC_003074.4:9879405-9879616 (-)	21
ath-miR169n_st	3.88998	0.715129	FALSE	3.91602	0.678483	FALSE	miRNA	Arabidopsis thaliana	UAGCCAAGGAUGACUUGCCUG	miRNA_v1	2010-10-21	2008	Affymetrix Proprietary Database	ath-MIR169n	NC_003074.4:9879777-9879991 (-)	21
ath-miR171b_st	4.0388	0.481751	FALSE	4.18782	0.361181	FALSE	miRNA	Arabidopsis thaliana	UUGAGCCGUGCCAAUAUCACG	miRNA_v1	2010-10-21	2008	Affymetrix Proprietary Database	ath-MIR171b	NC_003070.5:3961348-3961464 (-)	21
ath-miR171c_st	3.94713	0.789108	FALSE	4.20843	0.329494	FALSE	miRNA	Arabidopsis thaliana	UUGAGCCGUGCCAAUAUCACG	miRNA_v1	2010-10-21	2008	Affymetrix Proprietary Database	ath-MIR171c	NC_003070.5:22933754-22933869 (-)	21
ath-miR172c_st	3.67398	0.632627	FALSE	4.03971	0.333327	FALSE	miRNA	Arabidopsis thaliana	AGAAUCUUGAUGAUGCUGCAG	miRNA_v1	2010-10-21	2008	Affymetrix Proprietary Database	ath-MIR172c	NC_003074.4:3599782-3599914 (-)	21
ath-miR172d_st	3.59431	0.974107	FALSE	3.56561	0.983398	FALSE	miRNA	Arabidopsis thaliana	AGAAUCUUGAUGAUGCUGCAG	miRNA_v1	2010-10-21	2008	Affymetrix Proprietary Database	ath-MIR172d	NC_003074.4:20598883-20599006 (+)	21
ath-miR390a_st	3.50179	0.904996	FALSE	3.81292	0.887159	FALSE	miRNA	Arabidopsis thaliana	AAGCUCAGGAGGGAUAGCGCC	miRNA_v1	2010-10-21	2008	Affymetrix Proprietary Database	ath-MIR390a	NC_003071.3:16069032-16069138 (+)	21
ath-miR390b_st	4.09116	0.377772	FALSE	4.14746	0.3702	FALSE	miRNA	Arabidopsis thaliana	AAGCUCAGGAGGGAUAGCGCC	miRNA_v1	2010-10-21	2008	Affymetrix Proprietary Database	ath-MIR390b	NC_003076.4:23654173-23654292 (+)	21
ath-miR391_st	4.42803	0.0274257	TRUE	4.24188	0.0266222	TRUE	miRNA	Arabidopsis thaliana	UUCGCAGGAGAGAUAGCGCCA	miRNA_v1	2010-10-21	2008	Affymetrix Proprietary Database	ath-MIR391	NC_003076.4:24310319-24310524 (+)	21
ath-miR393a_st	4.0066	0.226674	FALSE	4.44203	0.11781	FALSE	miRNA	Arabidopsis thaliana	UCCAAAGGGAUCGCAUUGAUCC	miRNA_v1	2010-10-21	2008	Affymetrix Proprietary Database	ath-MIR393a	NC_003071.3:16659179-16659311 (+)	22
ath-miR393b_st	4.3336	0.0647918	FALSE	4.39692	0.0457203	TRUE	miRNA	Arabidopsis thaliana	UCCAAAGGGAUCGCAUUGAUCC	miRNA_v1	2010-10-21	2008	Affymetrix Proprietary Database	ath-MIR393b	NC_003074.4:20702626-20702785 (+)	22
ath-miR394a_st	5.08141	0.00214249	TRUE	5.0214	0.00265322	TRUE	miRNA	Arabidopsis thaliana	UUGGCAUUCUGUCCACCUCC	miRNA_v1	2010-10-21	2008	Affymetrix Proprietary Database	ath-MIR394a	NC_003070.5:7058184-7058300 (+)	20
ath-miR394b_st	4.27497	0.377841	FALSE	4.45547	0.0404392	TRUE	miRNA	Arabidopsis thaliana	UUGGCAUUCUGUCCACCUCC	miRNA_v1	2010-10-21	2008	Affymetrix Proprietary Database	ath-MIR394b	NC_003070.5:28573702-28573822 (+)	20
ath-miR395a_st	4.0841	0.430938	FALSE	3.80852	0.872777	FALSE	miRNA	Arabidopsis thaliana	CUGAAGUGUUUGGGGGAACUC	miRNA_v1	2010-10-21	2008	Affymetrix Proprietary Database	ath-MIR395a	NC_003070.5:9363183-9363275 (-)	21
ath-miR395b_st	3.52901	0.830557	FALSE	3.84171	0.574715	FALSE	miRNA	Arabidopsis thaliana	CUGAAGUGUUUGGGGGGACUC	miRNA_v1	2010-10-21	2008	Affymetrix Proprietary Database	ath-MIR395b	NC_003070.5:9364458-9364557 (+)	21
ath-miR395c_st	4.56364	0.059242	TRUE	3.40513	0.935844	FALSE	miRNA	Arabidopsis thaliana	CUGAAGUGUUUGGGGGGACUC	miRNA_v1	2010-10-21	2008	Affymetrix Proprietary Database	ath-MIR395c	NC_003070.5:9367067-9367166 (+)	21
ath-miR395d_st	4.07399	0.398951	FALSE	3.94156	0.920271	FALSE	miRNA	Arabidopsis thaliana	CUGAAGUGUUUGGGGGAACUC	miRNA_v1	2010-10-21	2008	Affymetrix Proprietary Database	ath-MIR395d	NC_003070.5:26273642-26273741 (-)	21
ath-miR395e_st	3.97719	0.647936	FALSE	4.2736	0.280786	FALSE	miRNA	Arabidopsis thaliana	CUGAAGUGUUUGGGGGAACUC	miRNA_v1	2010-10-21	2008	Affymetrix Proprietary Database	ath-MIR395e	NC_003070.5:26276439-26276533 (-)	21
ath-miR395f_st	4.22931	0.50452	FALSE	3.6911	0.835796	FALSE	miRNA	Arabidopsis thaliana	CUGAAGUGUUUGGGGGGACUC	miRNA_v1	2010-10-21	2008	Affymetrix Proprietary Database	ath-MIR395f	NC_003070.5:26277521-26277632 (+)	21
ath-miR396a_st	4.30229	0.219542	FALSE	4.22773	0.236717	FALSE	miRNA	Arabidopsis thaliana	UUCCACAGCUUUCUUGAACUG	miRNA_v1	2010-10-21	2008	Affymetrix Proprietary Database	ath-MIR396a	NC_003071.3:4149405-4149555 (-)	21
ath-miR396b_st	3.83255	0.513798	FALSE	3.49724	0.816015	FALSE	miRNA	Arabidopsis thaliana	UUCCACAGCUUUCUUGAACUU	miRNA_v1	2010-10-21	2008	Affymetrix Proprietary Database	ath-MIR396b	NC_003076.4:13629028-13629162 (+)	21
ath-miR397a_st	3.94713	0.845805	FALSE	3.64951	0.651586	FALSE	miRNA	Arabidopsis thaliana	UCAUUGAGUGCAGCGUUGAUG	miRNA_v1	2010-10-21	2008	Affymetrix Proprietary Database	ath-MIR397a	NC_003075.3:2625948-2626054 (+)	21
ath-miR397b_st	3.91406	0.755802	FALSE	4.24986	0.143164	FALSE	miRNA	Arabidopsis thaliana	UCAUUGAGUGCAUCGUUGAUG	miRNA_v1	2010-10-21	2008	Affymetrix Proprietary Database	ath-MIR397b	NC_003075.3:7878648-7878756 (-)	21
ath-miR398a_st	4.39585	0.103055	FALSE	4.23898	0.221552	FALSE	miRNA	Arabidopsis thaliana	UGUGUUCUCAGGUCACCCCUU	miRNA_v1	2010-10-21	2008	Affymetrix Proprietary Database	ath-MIR398a	NC_003071.3:1040935-1041039 (+)	21
ath-miR398b_st	3.65138	0.802916	FALSE	3.80216	0.633071	FALSE	miRNA	Arabidopsis thaliana	UGUGUUCUCAGGUCACCCCUG	miRNA_v1	2010-10-21	2008	Affymetrix Proprietary Database	ath-MIR398b	NC_003076.4:4691025-4691140 (+)	21
ath-miR398c_st	3.90788	0.573552	FALSE	3.8643	0.730239	FALSE	miRNA	Arabidopsis thaliana	UGUGUUCUCAGGUCACCCCUG	miRNA_v1	2010-10-21	2008	Affymetrix Proprietary Database	ath-MIR398c	NC_003076.4:4694697-4694811 (+)	21
ath-miR399a_st	3.60872	0.966727	FALSE	3.91984	0.487286	FALSE	miRNA	Arabidopsis thaliana	UGCCAAAGGAGAUUUGCCCUG	miRNA_v1	2010-10-21	2008	Affymetrix Proprietary Database	ath-MIR399a	NC_003070.5:10227059-10227181 (+)	21
ath-miR399b_st	3.87551	0.753926	FALSE	4.02528	0.580742	FALSE	miRNA	Arabidopsis thaliana	UGCCAAAGGAGAGUUGCCCUG	miRNA_v1	2010-10-21	2008	Affymetrix Proprietary Database	ath-MIR399b	NC_003070.5:23349042-23349176 (-)	21
ath-miR399c_st	3.73328	0.811106	FALSE	3.63293	0.890973	FALSE	miRNA	Arabidopsis thaliana	UGCCAAAGGAGAGUUGCCCUG	miRNA_v1	2010-10-21	2008	Affymetrix Proprietary Database	ath-MIR399c	NC_003076.4:24979711-24979824 (+)	21
ath-miR399d_st	4.31581	0.436732	FALSE	3.97521	0.642609	FALSE	miRNA	Arabidopsis thaliana	UGCCAAAGGAGAUUUGCCCCG	miRNA_v1	2010-10-21	2008	Affymetrix Proprietary Database	ath-MIR399d	NC_003071.3:14450057-14450156 (-)	21
ath-miR399e_st	4.00366	0.597105	FALSE	3.85597	0.864057	FALSE	miRNA	Arabidopsis thaliana	UGCCAAAGGAGAUUUGCCUCG	miRNA_v1	2010-10-21	2008	Affymetrix Proprietary Database	ath-MIR399e	NC_003071.3:14450583-14450691 (+)	21
ath-miR399f_st	4.23946	0.130062	FALSE	4.16855	0.234788	FALSE	miRNA	Arabidopsis thaliana	UGCCAAAGGAGAUUUGCCCGG	miRNA_v1	2010-10-21	2008	Affymetrix Proprietary Database	ath-MIR399f	NC_003071.3:14452076-14452193 (+)	21
ath-miR400_st	3.55846	0.969546	FALSE	4.11028	0.533205	FALSE	miRNA	Arabidopsis thaliana	UAUGAGAGUAUUAUAAGUCAC	miRNA_v1	2010-10-21	2008	Affymetrix Proprietary Database	ath-MIR400	NC_003070.5:11785916-11786017 (+)	21
ath-miR401_st	4.41636	0.173081	FALSE	3.60477	0.887625	FALSE	miRNA	Arabidopsis thaliana	CGAAACUGGUGUCGACCGACA	miRNA_v1	2010-10-21	2008	Affymetrix Proprietary Database	ath-MIR401	NC_003075.3:5020234-5020483 (-)	21
ath-miR402_st	4.15719	0.38869	FALSE	5.00177	0.00836499	TRUE	miRNA	Arabidopsis thaliana	UUCGAGGCCUAUUAAACCUCUG	miRNA_v1	2010-10-21	2008	Affymetrix Proprietary Database	ath-MIR402	NC_003070.5:29021414-29021722 (+)	22
ath-miR403_st	4.32214	0.204944	FALSE	4.19655	0.545143	FALSE	miRNA	Arabidopsis thaliana	UUAGAUUCACGCACAAACUCG	miRNA_v1	2010-10-21	2008	Affymetrix Proprietary Database	ath-MIR403	NC_003071.3:19422122-19422256 (+)	21
ath-miR404_st	4.37673	0.200356	FALSE	4.79924	0.0600032	FALSE	miRNA	Arabidopsis thaliana	AUUAACGCUGGCGGUUGCGGCAGC	miRNA_v1	2010-10-21	2008	Affymetrix Proprietary Database	ath-MIR404	NC_003070.5:11230444-11230593 (-)	24
ath-miR405a_st	3.7314	0.92931	FALSE	4.15303	0.317365	FALSE	miRNA	Arabidopsis thaliana	AUGAGUUGGGUCUAACCCAUAACU	miRNA_v1	2010-10-21	2008	Affymetrix Proprietary Database	ath-MIR405a	NC_003071.3:9642037-9642193 (-)	24
ath-miR405b_st	3.62717	0.939486	FALSE	3.99294	0.552814	FALSE	miRNA	Arabidopsis thaliana	AUGAGUUGGGUCUAACCCAUAACU	miRNA_v1	2010-10-21	2008	Affymetrix Proprietary Database	ath-MIR405b	NC_003076.4:20649740-20649863 (+)	24
ath-miR405d_st	3.65447	0.970299	FALSE	3.82903	0.826397	FALSE	miRNA	Arabidopsis thaliana	AUGAGUUGGGUCUAACCCAUAACU	miRNA_v1	2010-10-21	2008	Affymetrix Proprietary Database	ath-MIR405d	NC_003075.3:2789653-2789738 (-)	24
ath-miR406_st	3.76865	0.740261	FALSE	3.68534	0.895294	FALSE	miRNA	Arabidopsis thaliana	UAGAAUGCUAUUGUAAUCCAG	miRNA_v1	2010-10-21	2008	Affymetrix Proprietary Database	ath-MIR406	NC_003070.5:19433747-19433946 (-)	21
ath-miR407_st	3.99242	0.482623	FALSE	4.356	0.126738	FALSE	miRNA	Arabidopsis thaliana	UUUAAAUCAUAUACUUUUGGU	miRNA_v1	2010-10-21	2008	Affymetrix Proprietary Database	ath-MIR407	NC_003071.3:13873282-13873544 (+)	21
ath-miR408_st	4.16267	0.272428	FALSE	4.62292	0.210925	FALSE	miRNA	Arabidopsis thaliana	AUGCACUGCCUCUUCCCUGGC	miRNA_v1	2010-10-21	2008	Affymetrix Proprietary Database	ath-MIR408	NC_003071.3:19326884-19327101 (+)	21
ath-miR156g_st	3.49024	0.785018	FALSE	4.33245	0.132183	FALSE	miRNA	Arabidopsis thaliana	CGACAGAAGAGAGUGAGCAC	miRNA_v1	2010-10-21	2008	Affymetrix Proprietary Database	ath-MIR156g	NC_003071.3:8419598-8419700 (-)	20
ath-miR156h_st	3.94713	0.693853	FALSE	4.07979	0.386921	FALSE	miRNA	Arabidopsis thaliana	UGACAGAAGAAAGAGAGCAC	miRNA_v1	2010-10-21	2008	Affymetrix Proprietary Database	ath-MIR156h	NC_003076.4:22614238-22614343 (-)	20
ath-miR158b_st	4.15716	0.351036	FALSE	3.87531	0.453513	FALSE	miRNA	Arabidopsis thaliana	CCCCAAAUGUAGACAAAGCA	miRNA_v1	2010-10-21	2008	Affymetrix Proprietary Database	ath-MIR158b	NC_003070.5:20775884-20775968 (+)	20
ath-miR159c_st	4.23065	0.200504	FALSE	4.18976	0.0567528	TRUE	miRNA	Arabidopsis thaliana	UUUGGAUUGAAGGGAGCUCCU	miRNA_v1	2010-10-21	2008	Affymetrix Proprietary Database	ath-MIR159c	NC_003071.3:19001705-19001929 (+)	21
ath-miR319c_st	4.46252	0.121222	FALSE	4.18288	0.381767	FALSE	miRNA	Arabidopsis thaliana	UUGGACUGAAGGGAGCUCCUU	miRNA_v1	2010-10-21	2008	Affymetrix Proprietary Database	ath-MIR319c	NC_003071.3:17036779-17036977 (+)	21
ath-miR164c_st	3.15678	0.960605	FALSE	3.7392	0.641214	FALSE	miRNA	Arabidopsis thaliana	UGGAGAAGCAGGGCACGUGCG	miRNA_v1	2010-10-21	2008	Affymetrix Proprietary Database	ath-MIR164c	NC_003076.4:9852678-9852779 (+)	21
ath-miR167c_st	3.9618	0.795271	FALSE	3.98262	0.44938	FALSE	miRNA	Arabidopsis thaliana	UAAGCUGCCAGCAUGAUCUUG	miRNA_v1	2010-10-21	2008	Affymetrix Proprietary Database	ath-MIR167c	NC_003074.4:1306628-1306787 (-)	21
ath-miR172e_st	4.32389	0.352903	FALSE	4.18406	0.156141	FALSE	miRNA	Arabidopsis thaliana	GGAAUCUUGAUGAUGCUGCAU	miRNA_v1	2010-10-21	2008	Affymetrix Proprietary Database	ath-MIR172e	NC_003076.4:24005698-24005822 (+)	21
ath-miR413_st	3.80877	0.520341	FALSE	4.06307	0.093053	FALSE	miRNA	Arabidopsis thaliana	AUAGUUUCUCUUGUUCUGCAC	miRNA_v1	2010-10-21	2008	Affymetrix Proprietary Database	ath-MIR413	NC_003070.5:23061699-23061821 (+)	21
ath-miR414_st	4.36197	0.226435	FALSE	3.84957	0.580171	FALSE	miRNA	Arabidopsis thaliana	UCAUCUUCAUCAUCAUCGUCA	miRNA_v1	2010-10-21	2008	Affymetrix Proprietary Database	ath-MIR414	NC_003070.5:25141119-25141226 (-)	21
ath-miR415_st	4.00085	0.746169	FALSE	3.76429	0.770634	FALSE	miRNA	Arabidopsis thaliana	AACAGAGCAGAAACAGAACAU	miRNA_v1	2010-10-21	2008	Affymetrix Proprietary Database	ath-MIR415	NC_003070.5:27990677-27990786 (+)	21
ath-miR416_st	4.19975	0.321405	FALSE	3.6619	0.621897	FALSE	miRNA	Arabidopsis thaliana	GGUUCGUACGUACACUGUUCA	miRNA_v1	2010-10-21	2008	Affymetrix Proprietary Database	ath-MIR416	NC_003071.3:7015602-7015681 (+)	21
ath-miR417_st	4.08259	0.168456	FALSE	4.21531	0.183854	FALSE	miRNA	Arabidopsis thaliana	GAAGGUAGUGAAUUUGUUCGA	miRNA_v1	2010-10-21	2008	Affymetrix Proprietary Database	ath-MIR417	NC_003071.3:13715825-13715941 (-)	21
ath-miR418_st	3.50179	0.885385	FALSE	4.16758	0.276017	FALSE	miRNA	Arabidopsis thaliana	UAAUGUGAUGAUGAACUGACC	miRNA_v1	2010-10-21	2008	Affymetrix Proprietary Database	ath-MIR418	NC_003074.4:6516224-6516296 (+)	21
ath-miR419_st	3.82739	0.940283	FALSE	3.88115	0.634185	FALSE	miRNA	Arabidopsis thaliana	UUAUGAAUGCUGAGGAUGUUG	miRNA_v1	2010-10-21	2008	Affymetrix Proprietary Database	ath-MIR419	NC_003075.3:15660376-15660481 (+)	21
ath-miR420_st	3.73476	0.308454	FALSE	4.24584	0.294128	FALSE	miRNA	Arabidopsis thaliana	UAAACUAAUCACGGAAAUGCA	miRNA_v1	2010-10-21	2008	Affymetrix Proprietary Database	ath-MIR420	NC_003076.4:25247794-25247893 (-)	21
ath-miR426_st	4.28538	0.304883	FALSE	4.20446	0.541853	FALSE	miRNA	Arabidopsis thaliana	UUUUGGAAAUUUGUCCUUACG	miRNA_v1	2010-10-21	2008	Affymetrix Proprietary Database	ath-MIR426	NC_003070.5:22111011-22111121 (+)	21
ath-miR447a_st	3.97067	0.76933	FALSE	3.70128	0.837854	FALSE	miRNA	Arabidopsis thaliana	UUGGGGACGAGAUGUUUUGUUG	miRNA_v1	2010-10-21	2008	Affymetrix Proprietary Database	ath-MIR447a	NC_003075.3:1528132-1528368 (-)	22
ath-miR447b_st	3.71535	0.86361	FALSE	3.96475	0.498695	FALSE	miRNA	Arabidopsis thaliana	UUGGGGACGAGAUGUUUUGUUG	miRNA_v1	2010-10-21	2008	Affymetrix Proprietary Database	ath-MIR447b	NC_003075.3:1535424-1535659 (-)	22
ath-miR447c_st	4.25016	0.257736	FALSE	3.97491	0.765142	FALSE	miRNA	Arabidopsis thaliana	UUGGGGACGACAUCUUUUGUUG	miRNA_v1	2010-10-21	2008	Affymetrix Proprietary Database	ath-MIR447c	NC_003075.3:1523304-1523501 (-)	22
ath-miR771_st	3.99242	0.574113	FALSE	3.75693	0.630589	FALSE	miRNA	Arabidopsis thaliana	UGAGCCUCUGUGGUAGCCCUCA	miRNA_v1	2010-10-21	2008	Affymetrix Proprietary Database	ath-MIR771	NC_003074.4:19670279-19670391 (-)	22
ath-miR472_st	4.29418	0.15799	FALSE	4.89298	0.0221422	TRUE	miRNA	Arabidopsis thaliana	UUUUUCCUACUCCGCCCAUACC	miRNA_v1	2010-10-21	2008	Affymetrix Proprietary Database	ath-MIR472	NC_003070.5:4182130-4182297 (-)	22
ath-miR773_st	3.86873	0.737325	FALSE	4.25715	0.302809	FALSE	miRNA	Arabidopsis thaliana	UUUGCUUCCAGCUUUUGUCUC	miRNA_v1	2010-10-21	2008	Affymetrix Proprietary Database	ath-MIR773	NC_003070.5:13067229-13067313 (+)	21
ath-miR774_st	4.47514	0.0621004	FALSE	4.01626	0.680768	FALSE	miRNA	Arabidopsis thaliana	UUGGUUACCCAUAUGGCCAUC	miRNA_v1	2010-10-21	2008	Affymetrix Proprietary Database	ath-MIR774	NC_003070.5:22153601-22153698 (+)	21
ath-miR775_st	3.44577	0.994501	FALSE	3.65861	0.956725	FALSE	miRNA	Arabidopsis thaliana	UUCGAUGUCUAGCAGUGCCA	miRNA_v1	2010-10-21	2008	Affymetrix Proprietary Database	ath-MIR775	NC_003070.5:29427345-29427467 (+)	20
ath-miR776_st	3.99865	0.561122	FALSE	4.07624	0.460072	FALSE	miRNA	Arabidopsis thaliana	UCUAAGUCUUCUAUUGAUGUU	miRNA_v1	2010-10-21	2008	Affymetrix Proprietary Database	ath-MIR776	NC_003070.5:22799283-22799400 (+)	21
ath-miR777_st	3.62717	0.817314	FALSE	4.31843	0.169104	FALSE	miRNA	Arabidopsis thaliana	UACGCAUUGAGUUUCGUUGCUU	miRNA_v1	2010-10-21	2008	Affymetrix Proprietary Database	ath-MIR777	NC_003070.5:26641663-26641770 (+)	22
ath-miR778_st	3.50663	0.977173	FALSE	3.90322	0.581874	FALSE	miRNA	Arabidopsis thaliana	UGGCUUGGUUUAUGUACACCG	miRNA_v1	2010-10-21	2008	Affymetrix Proprietary Database	ath-MIR778	NC_003071.3:17356515-17356652 (-)	21
ath-miR779.2_st	4.1155	0.276115	FALSE	3.84667	0.595485	FALSE	miRNA	Arabidopsis thaliana	UGAUUGGAAAUUUCGUUGACU	miRNA_v1	2010-10-21	2008	Affymetrix Proprietary Database	ath-MIR779	NC_003071.3:9567841-9568003 (+)	21
ath-miR779.1_st	3.64488	0.95878	FALSE	4.2841	0.324343	FALSE	miRNA	Arabidopsis thaliana	UUCUGCUAUGUUGCUGCUCAU	miRNA_v1	2010-10-21	2008	Affymetrix Proprietary Database	ath-MIR779	NC_003071.3:9567841-9568003 (+)	21
ath-miR780.1_st	3.65819	0.926168	FALSE	4.26214	0.305477	FALSE	miRNA	Arabidopsis thaliana	UCUAGCAGCUGUUGAGCAGGU	miRNA_v1	2010-10-21	2008	Affymetrix Proprietary Database	ath-MIR780	NC_003075.3:8504136-8504309 (-)	21
ath-miR780.2_st	4.32821	0.224797	FALSE	4.24757	0.115936	FALSE	miRNA	Arabidopsis thaliana	UUCUUCGUGAAUAUCUGGCAU	miRNA_v1	2010-10-21	2008	Affymetrix Proprietary Database	ath-MIR780	NC_003075.3:8504136-8504309 (-)	21
ath-miR781_st	3.69515	0.966046	FALSE	3.68647	0.624972	FALSE	miRNA	Arabidopsis thaliana	UUAGAGUUUUCUGGAUACUUA	miRNA_v1	2010-10-21	2008	Affymetrix Proprietary Database	ath-MIR781	NC_003070.5:7423507-7423600 (+)	21
ath-miR782_st	3.96902	0.259342	FALSE	3.8557	0.255664	FALSE	miRNA	Arabidopsis thaliana	ACAAACACCUUGGAUGUUCUU	miRNA_v1	2010-10-21	2008	Affymetrix Proprietary Database	ath-MIR782	NC_003074.4:5500043-5500153 (+)	21
ath-miR783_st	3.9232	0.840534	FALSE	4.0213	0.588445	FALSE	miRNA	Arabidopsis thaliana	AAGCUUUGCUCGUUCAUGUUC	miRNA_v1	2010-10-21	2008	Affymetrix Proprietary Database	ath-MIR783	NC_003070.5:24724784-24725114 (+)	21
ath-miR822_st	3.82375	0.54633	FALSE	4.10676	0.596124	FALSE	miRNA	Arabidopsis thaliana	UGCGGGAAGCAUUUGCACAUG	miRNA_v1	2010-10-21	2008	Affymetrix Proprietary Database	ath-MIR822	NC_003076.4:897019-897355 (-)	21
ath-miR823_st	3.87997	0.394952	FALSE	3.68009	0.926452	FALSE	miRNA	Arabidopsis thaliana	UGGGUGGUGAUCAUAUAAGAU	miRNA_v1	2010-10-21	2008	Affymetrix Proprietary Database	ath-MIR823	NC_003074.4:4496782-4496972 (-)	21
ath-miR825_st	3.61721	0.878066	FALSE	4.21228	0.38755	FALSE	miRNA	Arabidopsis thaliana	UUCUCAAGAAGGUGCAUGAAC	miRNA_v1	2010-10-21	2008	Affymetrix Proprietary Database	ath-MIR825	NC_003071.3:11166738-11166923 (+)	21
ath-miR826_st	3.98754	0.554249	FALSE	3.9049	0.770921	FALSE	miRNA	Arabidopsis thaliana	UAGUCCGGUUUUGGAUACGUG	miRNA_v1	2010-10-21	2008	Affymetrix Proprietary Database	ath-MIR826	NC_003075.3:1340479-1340656 (+)	21
ath-miR827_st	4.20944	0.183418	FALSE	3.84472	0.535362	FALSE	miRNA	Arabidopsis thaliana	UUAGAUGACCAUCAACAAACU	miRNA_v1	2010-10-21	2008	Affymetrix Proprietary Database	ath-MIR827	NC_003074.4:22133737-22133913 (-)	21
ath-miR828_st	3.89562	0.695512	FALSE	3.75693	0.961328	FALSE	miRNA	Arabidopsis thaliana	UCUUGCUUAAAUGAGUAUUCCA	miRNA_v1	2010-10-21	2008	Affymetrix Proprietary Database	ath-MIR828	NC_003075.3:13846977-13847167 (+)	22
ath-miR829.1_st	4.20944	0.314678	FALSE	3.90071	0.555732	FALSE	miRNA	Arabidopsis thaliana	AGCUCUGAUACCAAAUGAUGGAAU	miRNA_v1	2010-10-21	2008	Affymetrix Proprietary Database	ath-MIR829	NC_003070.5:11834002-11834206 (-)	24
ath-miR829.2_st	3.9913	0.62547	FALSE	4.08302	0.465371	FALSE	miRNA	Arabidopsis thaliana	CAAAUUAAAGCUUCAAGGUAG	miRNA_v1	2010-10-21	2008	Affymetrix Proprietary Database	ath-MIR829	NC_003070.5:11834002-11834206 (-)	21
ath-miR830_st	4.1811	0.294846	FALSE	4.03038	0.562398	FALSE	miRNA	Arabidopsis thaliana	UAACUAUUUUGAGAAGAAGUG	miRNA_v1	2010-10-21	2008	Affymetrix Proprietary Database	ath-MIR830	NC_003070.5:4820352-4820546 (-)	21
ath-miR831_st	4.02784	0.661234	FALSE	3.99287	0.636033	FALSE	miRNA	Arabidopsis thaliana	UGAUCUCUUCGUACUCUUCUUG	miRNA_v1	2010-10-21	2008	Affymetrix Proprietary Database	ath-MIR831	NC_003071.3:10254286-10254542 (+)	22
ath-miR832-5p_st	4.04999	0.548783	FALSE	4.01209	0.53303	FALSE	miRNA	Arabidopsis thaliana	UGCUGGGAUCGGGAAUCGAAA	miRNA_v1	2010-10-21	2008	Affymetrix Proprietary Database	ath-MIR832	NC_003075.3:6413006-6413338 (+)	21
ath-miR832-3p_st	4.45465	0.0241673	TRUE	4.20469	0.00671143	TRUE	miRNA	Arabidopsis thaliana	UUGAUUCCCAAUCCAAGCAAG	miRNA_v1	2010-10-21	2008	Affymetrix Proprietary Database	ath-MIR832	NC_003075.3:6413006-6413338 (+)	21
ath-miR833-5p_st	3.9418	0.81529	FALSE	3.99826	0.656296	FALSE	miRNA	Arabidopsis thaliana	UGUUUGUUGUACUCGGUCUAGU	miRNA_v1	2010-10-21	2008	Affymetrix Proprietary Database	ath-MIR833	NC_003070.5:29530044-29530230 (+)	22
ath-miR833-3p_st	3.91813	0.597171	FALSE	4.21253	0.245357	FALSE	miRNA	Arabidopsis thaliana	UAGACCGAUGUCAACAAACAAG	miRNA_v1	2010-10-21	2008	Affymetrix Proprietary Database	ath-MIR833	NC_003070.5:29530044-29530230 (+)	22
ath-miR834_st	3.86481	0.558657	FALSE	4.66924	0.0953604	FALSE	miRNA	Arabidopsis thaliana	UGGUAGCAGUAGCGGUGGUAA	miRNA_v1	2010-10-21	2008	Affymetrix Proprietary Database	ath-MIR834	NC_003076.4:2641427-2641675 (-)	21
ath-miR835-5p_st	3.82672	0.495674	FALSE	4.35385	0.115981	FALSE	miRNA	Arabidopsis thaliana	UUCUUGCAUAUGUUCUUUAUC	miRNA_v1	2010-10-21	2008	Affymetrix Proprietary Database	ath-MIR835	NC_003070.5:28549348-28549747 (-)	21
ath-miR835-3p_st	4.0788	0.0725154	FALSE	3.94459	0.109722	FALSE	miRNA	Arabidopsis thaliana	UGGAGAAGAUACGCAAGAAAG	miRNA_v1	2010-10-21	2008	Affymetrix Proprietary Database	ath-MIR835	NC_003070.5:28549348-28549747 (-)	21
ath-miR836_st	4.29802	0.370988	FALSE	3.6325	0.80524	FALSE	miRNA	Arabidopsis thaliana	UCCUGUGUUUCCUUUGAUGCGUGG	miRNA_v1	2010-10-21	2008	Affymetrix Proprietary Database	ath-MIR836	NC_003071.3:10641359-10641695 (-)	24
ath-miR837-5p_st	4.19929	0.424556	FALSE	4.40377	0.0933094	FALSE	miRNA	Arabidopsis thaliana	AUCAGUUUCUUGUUCGUUUCA	miRNA_v1	2010-10-21	2008	Affymetrix Proprietary Database	ath-MIR837	NC_003070.5:6520932-6521115 (+)	21
ath-miR837-3p_st	6.59159	1.11523e-06	TRUE	6.07223	4.17567e-06	TRUE	miRNA	Arabidopsis thaliana	AAACGAACAAAAAACUGAUGG	miRNA_v1	2010-10-21	2008	Affymetrix Proprietary Database	ath-MIR837	NC_003070.5:6520932-6521115 (+)	21
ath-miR838_st	3.95838	0.541874	FALSE	3.70712	0.924874	FALSE	miRNA	Arabidopsis thaliana	UUUUCUUCUACUUCUUGCACA	miRNA_v1	2010-10-21	2008	Affymetrix Proprietary Database	ath-MIR838	NC_003070.5:28500-28706 (+)	21
ath-miR839_st	4.12173	0.209928	FALSE	4.52843	0.0544539	TRUE	miRNA	Arabidopsis thaliana	UACCAACCUUUCAUCGUUCCC	miRNA_v1	2010-10-21	2008	Affymetrix Proprietary Database	ath-MIR839	NC_003070.5:25282607-25282870 (-)	21
ath-miR840_st	3.94907	0.582056	FALSE	4.10316	0.187895	FALSE	miRNA	Arabidopsis thaliana	ACACUGAAGGACCUAAACUAAC	miRNA_v1	2010-10-21	2008	Affymetrix Proprietary Database	ath-MIR840	NC_003071.3:771336-771561 (-)	22
ath-miR841_st	3.98143	0.445805	FALSE	3.76457	0.942955	FALSE	miRNA	Arabidopsis thaliana	UACGAGCCACUUGAAACUGAA	miRNA_v1	2010-10-21	2008	Affymetrix Proprietary Database	ath-MIR841	NC_003075.3:7885247-7885458 (-)	21
ath-miR842_st	3.9325	0.469256	FALSE	4.41872	0.184668	FALSE	miRNA	Arabidopsis thaliana	UCAUGGUCAGAUCCGUCAUCC	miRNA_v1	2010-10-21	2008	Affymetrix Proprietary Database	ath-MIR842	NC_003070.5:22580732-22580930 (+)	21
ath-miR843_st	3.9812	0.732686	FALSE	3.69952	0.985767	FALSE	miRNA	Arabidopsis thaliana	UUUAGGUCGAGCUUCAUUGGA	miRNA_v1	2010-10-21	2008	Affymetrix Proprietary Database	ath-MIR843	NC_003074.4:17753083-17753287 (+)	21
ath-miR844_st	4.22635	0.179984	FALSE	4.11154	0.233282	FALSE	miRNA	Arabidopsis thaliana	UGGUAAGAUUGCUUAUAAGCU	miRNA_v1	2010-10-21	2008	Affymetrix Proprietary Database	ath-MIR844	NC_003071.3:9949231-9949415 (-)	21
ath-miR845a_st	3.92698	0.840386	FALSE	3.61515	0.473066	FALSE	miRNA	Arabidopsis thaliana	CGGCUCUGAUACCAAUUGAUG	miRNA_v1	2010-10-21	2008	Affymetrix Proprietary Database	ath-MIR845a	NC_003075.3:12217416-12217578 (-)	21
ath-miR846_st	4.02848	0.545475	FALSE	4.23942	0.351729	FALSE	miRNA	Arabidopsis thaliana	UUGAAUUGAAGUGCUUGAAUU	miRNA_v1	2010-10-21	2008	Affymetrix Proprietary Database	ath-MIR846	NC_003070.5:22581040-22581398 (+)	21
ath-miR848_st	4.50995	0.0611713	FALSE	4.07233	0.405938	FALSE	miRNA	Arabidopsis thaliana	UGACAUGGGACUGCCUAAGCUA	miRNA_v1	2010-10-21	2008	Affymetrix Proprietary Database	ath-MIR848	NC_003076.4:4479399-4479593 (-)	22
ath-miR849_st	5.04959	0.002916	TRUE	5.42962	0.00017833	TRUE	miRNA	Arabidopsis thaliana	UAACUAAACAUUGGUGUAGUA	miRNA_v1	2010-10-21	2008	Affymetrix Proprietary Database	ath-MIR849	NC_003074.4:16083436-16083624 (-)	21
ath-miR850_st	4.27738	0.351036	FALSE	3.66055	0.901254	FALSE	miRNA	Arabidopsis thaliana	UAAGAUCCGGACUACAACAAAG	miRNA_v1	2010-10-21	2008	Affymetrix Proprietary Database	ath-MIR850	NC_003075.3:7845703-7845923 (+)	22
ath-miR851-5p_st	4.14602	0.523322	FALSE	3.5695	0.930573	FALSE	miRNA	Arabidopsis thaliana	UCUCGGUUCGCGAUCCACAAG	miRNA_v1	2010-10-21	2008	Affymetrix Proprietary Database	ath-MIR851	NC_003074.4:19670510-19670693 (-)	21
ath-miR851-3p_st	4.43777	0.164818	FALSE	4.08415	0.607274	FALSE	miRNA	Arabidopsis thaliana	UGGGUGGCAAACAAAGACGAC	miRNA_v1	2010-10-21	2008	Affymetrix Proprietary Database	ath-MIR851	NC_003074.4:19670510-19670693 (-)	21
ath-miR852_st	4.09788	0.349769	FALSE	3.78168	0.499746	FALSE	miRNA	Arabidopsis thaliana	AAGAUAAGCGCCUUAGUUCUG	miRNA_v1	2010-10-21	2008	Affymetrix Proprietary Database	ath-MIR852	NC_003075.3:8336162-8336369 (+)	21
ath-miR853_st	4.26429	0.211952	FALSE	4.18129	0.419732	FALSE	miRNA	Arabidopsis thaliana	UCCCCUCUUUAGCUUGGAGAAG	miRNA_v1	2010-10-21	2008	Affymetrix Proprietary Database	ath-MIR853	NC_003074.4:8346374-8346663 (+)	22
ath-miR824_st	3.55712	0.357114	FALSE	4.14538	0.0812574	FALSE	miRNA	Arabidopsis thaliana	UAGACCAUUUGUGAGAAGGGA	miRNA_v1	2010-10-21	2008	Affymetrix Proprietary Database	ath-MIR824	NC_003075.3:12625104-12625792 (+)	21
ath-miR847_st	4.15599	0.571977	FALSE	3.65784	0.892878	FALSE	miRNA	Arabidopsis thaliana	UCACUCCUCUUCUUCUUGAUG	miRNA_v1	2010-10-21	2008	Affymetrix Proprietary Database	ath-MIR847	NC_003070.5:2165516-2165745 (+)	21
ath-miR855_st	4.78484	0.00380778	TRUE	4.31769	0.0823003	FALSE	miRNA	Arabidopsis thaliana	AGCAAAAGCUAAGGAAAAGGAA	miRNA_v1	2010-10-21	2008	Affymetrix Proprietary Database	ath-MIR855	NC_003071.3:4681509-4681780 (+)	22
ath-miR854a_st	4.1143	0.195458	FALSE	4.9124	0.0123106	TRUE	miRNA	Arabidopsis thaliana	GAUGAGGAUAGGGAGGAGGAG	miRNA_v1	2010-10-21	2008	Affymetrix Proprietary Database	ath-MIR854a	NC_003076.4:11864949-11865169 (+)	21
ath-miR854b_st	4.81589	0.0125406	TRUE	4.50769	0.0563681	TRUE	miRNA	Arabidopsis thaliana	GAUGAGGAUAGGGAGGAGGAG	miRNA_v1	2010-10-21	2008	Affymetrix Proprietary Database	ath-MIR854b	NC_003076.4:11341600-11341820 (-)	21
ath-miR854c_st	4.77423	0.0274546	TRUE	4.95418	0.0157067	TRUE	miRNA	Arabidopsis thaliana	GAUGAGGAUAGGGAGGAGGAG	miRNA_v1	2010-10-21	2008	Affymetrix Proprietary Database	ath-MIR854c	NC_003076.4:11855326-11855546 (+)	21
ath-miR854d_st	5.0647	0.0184989	TRUE	4.9749	0.00592148	TRUE	miRNA	Arabidopsis thaliana	GAUGAGGAUAGGGAGGAGGAG	miRNA_v1	2010-10-21	2008	Affymetrix Proprietary Database	ath-MIR854d	NC_003076.4:11707091-11707311 (-)	21
ath-miR856_st	3.87048	0.320199	FALSE	4.22729	0.123399	FALSE	miRNA	Arabidopsis thaliana	UAAUCCUACCAAUAACUUCAGC	miRNA_v1	2010-10-21	2008	Affymetrix Proprietary Database	ath-MIR856	NC_003070.5:11957440-11957710 (+)	22
ath-miR857_st	3.78009	0.867633	FALSE	3.81213	0.876108	FALSE	miRNA	Arabidopsis thaliana	UUUUGUAUGUUGAAGGUGUAU	miRNA_v1	2010-10-21	2008	Affymetrix Proprietary Database	ath-MIR857	NC_003075.3:7878181-7878557 (-)	21
ath-miR858_st	3.29331	0.991225	FALSE	3.81595	0.956071	FALSE	miRNA	Arabidopsis thaliana	UUUCGUUGUCUGUUCGACCUU	miRNA_v1	2010-10-21	2008	Affymetrix Proprietary Database	ath-MIR858	NC_003070.5:26777201-26777387 (-)	21
ath-miR859_st	3.98902	0.59728	FALSE	3.65407	0.938719	FALSE	miRNA	Arabidopsis thaliana	UCUCUCUGUUGUGAAGUCAAA	miRNA_v1	2010-10-21	2008	Affymetrix Proprietary Database	ath-MIR859	NC_003070.5:22153383-22153508 (+)	21
ath-miR860_st	4.02287	0.27606	FALSE	4.26202	0.217224	FALSE	miRNA	Arabidopsis thaliana	UCAAUAGAUUGGACUAUGUAU	miRNA_v1	2010-10-21	2008	Affymetrix Proprietary Database	ath-MIR860	NC_003076.4:9098794-9098919 (+)	21
ath-miR861-5p_st	3.72367	0.401248	FALSE	3.7685	0.795837	FALSE	miRNA	Arabidopsis thaliana	CCUUGGAGAAAUAUGCGUCAA	miRNA_v1	2010-10-21	2008	Affymetrix Proprietary Database	ath-MIR861	NC_003074.4:17849120-17849251 (-)	21
ath-miR861-3p_st	3.68793	0.819756	FALSE	3.95071	0.805203	FALSE	miRNA	Arabidopsis thaliana	GAUGGAUAUGUCUUCAAGGAC	miRNA_v1	2010-10-21	2008	Affymetrix Proprietary Database	ath-MIR861	NC_003074.4:17849120-17849251 (-)	21
ath-miR862-5p_st	3.64409	0.870957	FALSE	3.76457	0.937309	FALSE	miRNA	Arabidopsis thaliana	UCCAAUAGGUCGAGCAUGUGC	miRNA_v1	2010-10-21	2008	Affymetrix Proprietary Database	ath-MIR862	NC_003071.3:10725175-10725277 (+)	21
ath-miR862-3p_st	3.38986	0.866367	FALSE	3.77811	0.637585	FALSE	miRNA	Arabidopsis thaliana	AUAUGCUGGAUCUACUUGAAG	miRNA_v1	2010-10-21	2008	Affymetrix Proprietary Database	ath-MIR862	NC_003071.3:10725175-10725277 (+)	21
ath-miR863-5p_st	3.80104	0.824041	FALSE	3.82772	0.803968	FALSE	miRNA	Arabidopsis thaliana	UUAUGUCUUGUUGAUCUCAAU	miRNA_v1	2010-10-21	2008	Affymetrix Proprietary Database	ath-MIR863	NC_003075.3:7846593-7846895 (+)	21
ath-miR863-3p_st	4.03415	0.676262	FALSE	4.13452	0.615505	FALSE	miRNA	Arabidopsis thaliana	UUGAGAGCAACAAGACAUAAU	miRNA_v1	2010-10-21	2008	Affymetrix Proprietary Database	ath-MIR863	NC_003075.3:7846593-7846895 (+)	21
ath-miR864-5p_st	3.6375	0.968909	FALSE	3.69079	0.842608	FALSE	miRNA	Arabidopsis thaliana	UCAGGUAUGAUUGACUUCAAA	miRNA_v1	2010-10-21	2008	Affymetrix Proprietary Database	ath-MIR864	NC_003070.5:6740491-6740582 (+)	21
ath-miR864-3p_st	3.97042	0.644575	FALSE	4.1279	0.393271	FALSE	miRNA	Arabidopsis thaliana	UAAAGUCAAUAAUACCUUGAAG	miRNA_v1	2010-10-21	2008	Affymetrix Proprietary Database	ath-MIR864	NC_003070.5:6740491-6740582 (+)	22
ath-miR865-5p_st	4.05119	0.254392	FALSE	3.88463	0.841005	FALSE	miRNA	Arabidopsis thaliana	AUGAAUUUGGAUCUAAUUGAG	miRNA_v1	2010-10-21	2008	Affymetrix Proprietary Database	ath-MIR865	NC_003076.4:5169993-5170134 (+)	21
ath-miR865-3p_st	4.5633	0.0667724	FALSE	4.75145	0.00823113	TRUE	miRNA	Arabidopsis thaliana	UUUUUCCUCAAAUUUAUCCAA	miRNA_v1	2010-10-21	2008	Affymetrix Proprietary Database	ath-MIR865	NC_003076.4:5169993-5170134 (+)	21
ath-miR866-5p_st	4.02248	0.160008	FALSE	4.1246	0.206235	FALSE	miRNA	Arabidopsis thaliana	UCAAGGAACGGAUUUUGUUAA	miRNA_v1	2010-10-21	2008	Affymetrix Proprietary Database	ath-MIR866	NC_003076.4:16175051-16175176 (-)	21
ath-miR866-3p_st	4.21838	0.405036	FALSE	3.84437	0.625007	FALSE	miRNA	Arabidopsis thaliana	ACAAAAUCCGUCUUUGAAGA	miRNA_v1	2010-10-21	2008	Affymetrix Proprietary Database	ath-MIR866	NC_003076.4:16175051-16175176 (-)	20
ath-miR845b_st	3.92094	0.282715	FALSE	3.72713	0.350187	FALSE	miRNA	Arabidopsis thaliana	UCGCUCUGAUACCAAAUUGAUG	miRNA_v1	2010-10-21	2008	Affymetrix Proprietary Database	ath-MIR845b	NC_003075.3:12214079-12214177 (-)	22
ath-miR867_st	4.12559	0.187091	FALSE	4.54989	0.0222262	TRUE	miRNA	Arabidopsis thaliana	UUGAACAUGGUUUAUUAGGAA	miRNA_v1	2010-10-21	2008	Affymetrix Proprietary Database	ath-MIR867	NC_003075.3:11375375-11375492 (+)	21
ath-miR868_st	3.57117	0.91487	FALSE	3.68307	0.901907	FALSE	miRNA	Arabidopsis thaliana	CUUCUUAAGUGCUGAUAAUGC	miRNA_v1	2010-10-21	2008	Affymetrix Proprietary Database	ath-MIR868	NC_003074.4:6488240-6488432 (+)	21
ath-miR869.1_st	3.6055	0.893922	FALSE	3.84544	0.76796	FALSE	miRNA	Arabidopsis thaliana	AUUGGUUCAAUUCUGGUGUUG	miRNA_v1	2010-10-21	2008	Affymetrix Proprietary Database	ath-MIR869	NC_003076.4:15908807-15909101 (-)	21
ath-miR869.2_st	3.56179	0.966913	FALSE	4.1617	0.307654	FALSE	miRNA	Arabidopsis thaliana	UCUGGUGUUGAGAUAGUUGAC	miRNA_v1	2010-10-21	2008	Affymetrix Proprietary Database	ath-MIR869	NC_003076.4:15908807-15909101 (-)	21
ath-miR870_st	4.28803	0.015308	TRUE	4.15396	0.0254403	TRUE	miRNA	Arabidopsis thaliana	UAAUUUGGUGUUUCUUCGAUC	miRNA_v1	2010-10-21	2008	Affymetrix Proprietary Database	ath-MIR870	NC_003076.4:21412771-21412855 (-)	21
ath-miR172b-star_st	4.5902	0.0786272	FALSE	4.19653	0.0846685	FALSE	miRNA	Arabidopsis thaliana	GCAGCACCAUUAAGAUUCAC	miRNA_v1	2010-10-21	2008	Affymetrix Proprietary Database	ath-MIR172b	NC_003076.4:1188208-1188302 (-)	20
ath-miR169g-star_st	3.84102	0.76271	FALSE	3.40542	0.906052	FALSE	miRNA	Arabidopsis thaliana	UCCGGCAAGUUGACCUUGGCU	miRNA_v1	2010-10-21	2008	Affymetrix Proprietary Database	ath-MIR169g	NC_003075.3:11482891-11483269 (-)	21
ath-miR830-star_st	3.80966	0.841576	FALSE	3.69215	0.952128	FALSE	miRNA	Arabidopsis thaliana	UCUUCUCCAAAUAGUUUAGGUU	miRNA_v1	2010-10-21	2008	Affymetrix Proprietary Database	ath-MIR830	NC_003070.5:4820352-4820546 (-)	22
ath-miR844-star_st	4.47556	0.0262305	TRUE	4.48613	0.0634613	FALSE	miRNA	Arabidopsis thaliana	UUAUAAGCCAUCUUACUAGUU	miRNA_v1	2010-10-21	2008	Affymetrix Proprietary Database	ath-MIR844	NC_003071.3:9949231-9949415 (-)	21
age-miR-15b_st	7.69344	5.52059e-08	TRUE	7.34736	2.05282e-08	TRUE	miRNA	Ateles geoffroyi	UAGCAGCACAUCAUGGUUUACA	miRNA_v1	2010-10-21	2008	Affymetrix Proprietary Database	age-mir-15b		22
age-miR-30b_st	4.84262	0.00278775	TRUE	4.30292	0.0401232	TRUE	miRNA	Ateles geoffroyi	UGUAAACAUCCUACACUCAGC	miRNA_v1	2010-10-21	2008	Affymetrix Proprietary Database	age-mir-30b		21
age-miR-125b_st	9.37746	2.05282e-08	TRUE	9.41049	2.05282e-08	TRUE	miRNA	Ateles geoffroyi	UCCCUGAGACCCUAACUUGUGA	miRNA_v1	2010-10-21	2008	Affymetrix Proprietary Database	age-mir-125b		22
age-miR-128_st	3.89607	0.530289	FALSE	3.65763	0.955255	FALSE	miRNA	Ateles geoffroyi	UCACAGUGAACCGGUCUCUUUU	miRNA_v1	2010-10-21	2008	Affymetrix Proprietary Database	age-mir-128		22
age-miR-133a_st	4.64722	0.0790289	FALSE	5.20638	0.00174981	TRUE	miRNA	Ateles geoffroyi	UUGGUCCCCUUCAACCAGCUGU	miRNA_v1	2010-10-21	2008	Affymetrix Proprietary Database	age-mir-133a		22
age-miR-135_st	4.12117	0.371861	FALSE	3.98992	0.428766	FALSE	miRNA	Ateles geoffroyi	UAUGGCUUUUUAUUCCUAUGUGA	miRNA_v1	2010-10-21	2008	Affymetrix Proprietary Database	age-mir-135		23
age-miR-9_st	3.83676	0.734984	FALSE	3.75366	0.904297	FALSE	miRNA	Ateles geoffroyi	UCUUUGGUUAUCUAGCUGUAUGA	miRNA_v1	2010-10-21	2008	Affymetrix Proprietary Database	age-mir-9		23
age-miR-127_st	8.81557	2.05282e-08	TRUE	9.6258	2.05282e-08	TRUE	miRNA	Ateles geoffroyi	UCGGAUCCGUCUGAGCUUGGCU	miRNA_v1	2010-10-21	2008	Affymetrix Proprietary Database	age-mir-127		22
age-miR-21_st	3.67772	0.944137	FALSE	3.70452	0.952389	FALSE	miRNA	Ateles geoffroyi	UAGCUUAUCAGACUGAUGUUGA	miRNA_v1	2010-10-21	2008	Affymetrix Proprietary Database	age-mir-21		22
age-miR-22_st	6.28525	2.53629e-05	TRUE	5.50454	7.9955e-05	TRUE	miRNA	Ateles geoffroyi	AAGCUGCCAGUUGAAGAACUGU	miRNA_v1	2010-10-21	2008	Affymetrix Proprietary Database	age-mir-22		22
age-miR-28_st	6.24609	7.05242e-06	TRUE	6.11996	2.47018e-05	TRUE	miRNA	Ateles geoffroyi	AAGGAGCUCACAGUCUAUUGAG	miRNA_v1	2010-10-21	2008	Affymetrix Proprietary Database	age-mir-28		22
age-miR-29a_st	4.12761	0.467642	FALSE	3.98892	0.625176	FALSE	miRNA	Ateles geoffroyi	CUAGCACCAUCUGAAAUCGGUU	miRNA_v1	2010-10-21	2008	Affymetrix Proprietary Database	age-mir-29a		22
age-miR-98_st	4.09374	0.262191	FALSE	3.78793	0.753044	FALSE	miRNA	Ateles geoffroyi	UGAGGUAGUAAGUUGUAUUGUU	miRNA_v1	2010-10-21	2008	Affymetrix Proprietary Database	age-mir-98		22
age-miR-100_st	6.52014	4.77708e-05	TRUE	6.73506	9.37956e-06	TRUE	miRNA	Ateles geoffroyi	AACCCGUAGAUCCGAACUUGUG	miRNA_v1	2010-10-21	2008	Affymetrix Proprietary Database	age-mir-100		22
age-miR-101_st	3.64707	0.979065	FALSE	3.74341	0.913787	FALSE	miRNA	Ateles geoffroyi	UACAGUACUGUGAUAACUGAAG	miRNA_v1	2010-10-21	2008	Affymetrix Proprietary Database	age-mir-101		22
age-miR-29b_st	4.12263	0.221615	FALSE	4.30652	0.0966235	FALSE	miRNA	Ateles geoffroyi	UAGCACCAUUUGAAAUCAGU	miRNA_v1	2010-10-21	2008	Affymetrix Proprietary Database	age-mir-29b		20
age-miR-103_st	10.0852	2.05282e-08	TRUE	10.209	2.05282e-08	TRUE	miRNA	Ateles geoffroyi	AGCAGCAUUGUACAGGGCUAUGA	miRNA_v1	2010-10-21	2008	Affymetrix Proprietary Database	age-mir-103		23
age-miR-124a_st	4.09914	0.278003	FALSE	5.55288	0.000426577	TRUE	miRNA	Ateles geoffroyi	UUAAGGCACGCGGUGAAUGCCA	miRNA_v1	2010-10-21	2008	Affymetrix Proprietary Database	age-mir-124a		22
age-miR-10a_st	5.01344	0.0478044	TRUE	4.64954	0.0347841	TRUE	miRNA	Ateles geoffroyi	UACCCUGUAGAUCCGAAUUUGUG	miRNA_v1	2010-10-21	2008	Affymetrix Proprietary Database	age-mir-10a		23
age-miR-34a_st	4.06296	0.431429	FALSE	3.92264	0.668936	FALSE	miRNA	Ateles geoffroyi	UGGCAGUGUCUUAGCUGGUUGU	miRNA_v1	2010-10-21	2008	Affymetrix Proprietary Database	age-mir-34a		22
age-miR-196_st	3.92204	0.645115	FALSE	3.72071	0.667128	FALSE	miRNA	Ateles geoffroyi	UAGGUAGUUUCAUGUUGUUGGG	miRNA_v1	2010-10-21	2008	Affymetrix Proprietary Database	age-mir-196		22
age-miR-205_st	4.19528	0.319189	FALSE	8.39085	2.05282e-08	TRUE	miRNA	Ateles geoffroyi	UCCUUCAUUCCACCGGAGUCUG	miRNA_v1	2010-10-21	2008	Affymetrix Proprietary Database	age-mir-205		22
age-miR-214_st	9.96355	2.05282e-08	TRUE	9.4965	2.05282e-08	TRUE	miRNA	Ateles geoffroyi	ACAGCAGGCACAGACAGGCAG	miRNA_v1	2010-10-21	2008	Affymetrix Proprietary Database	age-mir-214		21
age-miR-218_st	3.62717	0.851441	FALSE	3.9091	0.710012	FALSE	miRNA	Ateles geoffroyi	UUGUGCUUGAUCUAACCAUGU	miRNA_v1	2010-10-21	2008	Affymetrix Proprietary Database	age-mir-218		21
age-miR-222_st	5.65895	0.000776976	TRUE	5.83372	0.00019487	TRUE	miRNA	Ateles geoffroyi	AGCUACAUCUGGCUACUGGGUCUC	miRNA_v1	2010-10-21	2008	Affymetrix Proprietary Database	age-mir-222		24
age-miR-197_st	3.94091	0.568589	FALSE	4.35121	0.163246	FALSE	miRNA	Ateles geoffroyi	UUCACCACCUUCUCCACCCAGC	miRNA_v1	2010-10-21	2008	Affymetrix Proprietary Database	age-mir-197		22
age-miR-198_st	3.48352	0.901656	FALSE	4.52411	0.0467927	TRUE	miRNA	Ateles geoffroyi	GGUCCAGAGGGGAGCUAGG	miRNA_v1	2010-10-21	2008	Affymetrix Proprietary Database	age-mir-198		19
age-miR-15a_st	5.65986	0.00011479	TRUE	4.70699	0.0489511	TRUE	miRNA	Ateles geoffroyi	UAGCAGCACAUAAUGGUUUGUG	miRNA_v1	2010-10-21	2008	Affymetrix Proprietary Database	age-mir-15a		22
age-miR-16_st	9.8855	2.05282e-08	TRUE	9.93736	2.05282e-08	TRUE	miRNA	Ateles geoffroyi	UAGCAGCACGUAAAUAUUGGCG	miRNA_v1	2010-10-21	2008	Affymetrix Proprietary Database	age-mir-16		22
age-miR-17-5p_st	12.0506	2.05282e-08	TRUE	11.9141	2.05282e-08	TRUE	miRNA	Ateles geoffroyi	CAAAGUGCUUACAGUGCAGGUAGU	miRNA_v1	2010-10-21	2008	Affymetrix Proprietary Database	age-mir-17		24
age-miR-17-3p_st	3.78103	0.714304	FALSE	4.20843	0.239365	FALSE	miRNA	Ateles geoffroyi	ACUGCAGUGAAGGCACUUGU	miRNA_v1	2010-10-21	2008	Affymetrix Proprietary Database	age-mir-17		20
age-miR-18_st	9.23761	2.05282e-08	TRUE	8.36199	2.05282e-08	TRUE	miRNA	Ateles geoffroyi	UAAGGUGCAUCUAGUGCAGAUA	miRNA_v1	2010-10-21	2008	Affymetrix Proprietary Database	age-mir-18		22
age-miR-19a_st	3.71671	0.453213	FALSE	4.43877	0.0593572	TRUE	miRNA	Ateles geoffroyi	UGUGCAAAUCUAUGCAAAACUGA	miRNA_v1	2010-10-21	2008	Affymetrix Proprietary Database	age-mir-19a		23
age-miR-20_st	8.18496	2.05282e-08	TRUE	7.1047	2.05282e-08	TRUE	miRNA	Ateles geoffroyi	UAAAGUGCUUAUAGUGCAGGUA	miRNA_v1	2010-10-21	2008	Affymetrix Proprietary Database	age-mir-20		22
age-miR-19b_st	9.55311	2.05282e-08	TRUE	8.88199	2.05282e-08	TRUE	miRNA	Ateles geoffroyi	UGUGCAAAUCCAUGCAAAACUGA	miRNA_v1	2010-10-21	2008	Affymetrix Proprietary Database	age-mir-19b		23
age-miR-92_st	11.4168	2.05282e-08	TRUE	11.3253	2.05282e-08	TRUE	miRNA	Ateles geoffroyi	UAUUGCACUUGUCCCGGCCUGU	miRNA_v1	2010-10-21	2008	Affymetrix Proprietary Database	age-mir-92		22
age-miR-194_st	4.3019	0.196723	FALSE	5.03792	0.00179204	TRUE	miRNA	Ateles geoffroyi	UGUAACAGCAACUCCAUGUGGA	miRNA_v1	2010-10-21	2008	Affymetrix Proprietary Database	age-mir-194		22
age-miR-23a_st	7.76166	2.05282e-08	TRUE	8.21073	2.05282e-08	TRUE	miRNA	Ateles geoffroyi	AUCACAUUGCCAGGGAUUUCC	miRNA_v1	2010-10-21	2008	Affymetrix Proprietary Database	age-mir-23a		21
age-miR-27a_st	5.74416	9.29832e-05	TRUE	4.87455	0.00992767	TRUE	miRNA	Ateles geoffroyi	UUCACAGUGGCUAAGUUCCGCC	miRNA_v1	2010-10-21	2008	Affymetrix Proprietary Database	age-mir-27a		22
age-miR-106b_st	8.74294	2.05282e-08	TRUE	8.41663	2.05282e-08	TRUE	miRNA	Ateles geoffroyi	UAAAGUGCUGACAGUGCAGAU	miRNA_v1	2010-10-21	2008	Affymetrix Proprietary Database	age-mir-106b		21
age-miR-93_st	10.2276	2.05282e-08	TRUE	10.2069	2.05282e-08	TRUE	miRNA	Ateles geoffroyi	AAAGUGCUGUUCGUGCAGGUAG	miRNA_v1	2010-10-21	2008	Affymetrix Proprietary Database	age-mir-93		22
age-miR-106a_st	11.7539	2.05282e-08	TRUE	11.6025	2.05282e-08	TRUE	miRNA	Ateles geoffroyi	AAAAGUGCUUACAGUGCAGGUAGC	miRNA_v1	2010-10-21	2008	Affymetrix Proprietary Database	age-mir-106a		24
age-miR-506_st	3.67792	0.918644	FALSE	3.70022	0.830628	FALSE	miRNA	Ateles geoffroyi	AAUGGCGCCCUUCUGAGUAGA	miRNA_v1	2010-10-21	2008	Affymetrix Proprietary Database	age-mir-506		21
age-miR-507_st	3.88525	0.819445	FALSE	4.27294	0.302231	FALSE	miRNA	Ateles geoffroyi	UUUGGCACUUUUUAGAGUGAA	miRNA_v1	2010-10-21	2008	Affymetrix Proprietary Database	age-mir-507		21
age-miR-508_st	4.0152	0.648679	FALSE	3.81876	0.652115	FALSE	miRNA	Ateles geoffroyi	CGAUUGUCACCUUUUUGAGUAGA	miRNA_v1	2010-10-21	2008	Affymetrix Proprietary Database	age-mir-508		23
age-miR-509a_st	3.54232	0.941301	FALSE	3.84046	0.834599	FALSE	miRNA	Ateles geoffroyi	UGAUUGACACGUCUGCAGGUAGA	miRNA_v1	2010-10-21	2008	Affymetrix Proprietary Database	age-mir-509a		23
age-miR-509b_st	4.27497	0.0474144	TRUE	4.05203	0.0771902	FALSE	miRNA	Ateles geoffroyi	UGAUUGACACGUCUGCAGAUAGA	miRNA_v1	2010-10-21	2008	Affymetrix Proprietary Database	age-mir-509b		23
age-miR-510_st	3.9438	0.685829	FALSE	3.78995	0.88061	FALSE	miRNA	Ateles geoffroyi	UACUCCAGAGAGUAGCAAUCACG	miRNA_v1	2010-10-21	2008	Affymetrix Proprietary Database	age-mir-510		23
age-miR-513b_st	4.7306	0.0459825	TRUE	4.19373	0.137252	FALSE	miRNA	Ateles geoffroyi	UUCACAAGGAGCUGUCAUUCAU	miRNA_v1	2010-10-21	2008	Affymetrix Proprietary Database	age-mir-513b		22
age-miR-513c_st	4.04383	0.0850483	FALSE	4.2222	0.0736561	FALSE	miRNA	Ateles geoffroyi	UUCUCAAGAAGGUGUCAUUCAU	miRNA_v1	2010-10-21	2008	Affymetrix Proprietary Database	age-mir-513c		22
age-miR-513a_st	4.12722	0.0309109	TRUE	3.87649	0.124087	FALSE	miRNA	Ateles geoffroyi	UUCACAAGGAGGUGUCAUUCAU	miRNA_v1	2010-10-21	2008	Affymetrix Proprietary Database	age-mir-513a		22
age-miR-513d_st	3.63695	0.778131	FALSE	4.00749	0.477867	FALSE	miRNA	Ateles geoffroyi	UUCACAACGAGGUGUCAUUUAU	miRNA_v1	2010-10-21	2008	Affymetrix Proprietary Database	age-mir-513d		22
age-miR-513e_st	3.99242	0.163805	FALSE	3.60121	0.145231	FALSE	miRNA	Ateles geoffroyi	UUACAAGAAGGUGCCAUUCAU	miRNA_v1	2010-10-21	2008	Affymetrix Proprietary Database	age-mir-513e		21
age-miR-514_st	3.72639	0.976078	FALSE	4.35933	0.191816	FALSE	miRNA	Ateles geoffroyi	AUUGACACUUUUGUGAGUAG	miRNA_v1	2010-10-21	2008	Affymetrix Proprietary Database	age-mir-514		20
bmo-let-7_st	4.57158	0.0122665	TRUE	4.27162	0.0921781	FALSE	miRNA	Bombyx mori	UGAGGUAGUAGGUUGUAUAGU	miRNA_v1	2010-10-21	2008	Affymetrix Proprietary Database	bmo-let-7	BAAB01030021:340-443 (+)	21
bmo-miR-1_st	3.90076	0.853658	FALSE	3.80173	0.720622	FALSE	miRNA	Bombyx mori	UGGAAUGUAAAGAAGUAUGGAG	miRNA_v1	2010-10-21	2008	Affymetrix Proprietary Database	bmo-mir-1	BAAB01105211:2088-2172 (+)	22
bmo-miR-7_st	3.90788	0.116829	FALSE	3.78565	0.852829	FALSE	miRNA	Bombyx mori	UGGAAGACUAGUGAUUUUGUUGU	miRNA_v1	2010-10-21	2008	Affymetrix Proprietary Database	bmo-mir-7	BAAB01189120:2055-2139 (+)	23
bmo-miR-8_st	4.067	0.474861	FALSE	3.82858	0.736425	FALSE	miRNA	Bombyx mori	UAAUACUGUCAGGUAAAGAUGUC	miRNA_v1	2010-10-21	2008	Affymetrix Proprietary Database	bmo-mir-8	BAAB01175925:33-134 (-)	23
bmo-miR-9_st	3.76435	0.698596	FALSE	3.5661	0.972463	FALSE	miRNA	Bombyx mori	UCUUUGGUUAUCUAGCUGUAUGA	miRNA_v1	2010-10-21	2008	Affymetrix Proprietary Database	bmo-mir-9	BAAB01140220:17-106 (+)	23
bmo-miR-10_st	4.14125	0.106746	FALSE	3.8725	0.30543	FALSE	miRNA	Bombyx mori	ACCCUGUAGAUCCGAAUUUGU	miRNA_v1	2010-10-21	2008	Affymetrix Proprietary Database	bmo-mir-10	BAAB01187436:489-572 (-)	21
bmo-miR-14_st	3.5411	0.605934	FALSE	3.51897	0.948249	FALSE	miRNA	Bombyx mori	UCAGUCUUUUUCUCUCUCCUA	miRNA_v1	2010-10-21	2008	Affymetrix Proprietary Database	bmo-mir-14	BAAB01082886:425-504 (-)	21
bmo-miR-34_st	3.33617	0.985935	FALSE	3.7793	0.734175	FALSE	miRNA	Bombyx mori	UGGCAGUGUGGUUAGCUGGUUG	miRNA_v1	2010-10-21	2008	Affymetrix Proprietary Database	bmo-mir-34	BAAB01147222:1416-1513 (+)	22
bmo-miR-124_st	4.49313	0.00642056	TRUE	5.94548	3.50413e-05	TRUE	miRNA	Bombyx mori	UAAGGCACGCGGUGAAUGCCAAG	miRNA_v1	2010-10-21	2008	Affymetrix Proprietary Database	bmo-mir-124	BAAB01021103:1197-1281 (+)	23
bmo-miR-263b_st	3.62327	0.92081	FALSE	4.19193	0.295402	FALSE	miRNA	Bombyx mori	CUUGGCACUGGGAGAAUUCAC	miRNA_v1	2010-10-21	2008	Affymetrix Proprietary Database	bmo-mir-263b	BAAB01015424:730-818 (-)	21
bmo-miR-263a_st	3.94892	0.443569	FALSE	4.1799	0.193007	FALSE	miRNA	Bombyx mori	AAUGGCACUGGAAGAAUUCAC	miRNA_v1	2010-10-21	2008	Affymetrix Proprietary Database	bmo-mir-263a	BAAB01106279:2815-2909 (+)	21
bmo-miR-275_st	3.74177	0.712851	FALSE	3.78136	0.779046	FALSE	miRNA	Bombyx mori	UCAGGUACCUGAAGUAGCGCGCG	miRNA_v1	2010-10-21	2008	Affymetrix Proprietary Database	bmo-mir-275	BAAB01118959:443-528 (-)	23
bmo-miR-276_st	3.84699	0.451377	FALSE	3.95835	0.459306	FALSE	miRNA	Bombyx mori	AGCGAGGUAUAGAGUUCCUACG	miRNA_v1	2010-10-21	2008	Affymetrix Proprietary Database	bmo-mir-276	BAAB01199848:325-408 (-)	22
bmo-miR-277_st	4.17773	0.0416318	TRUE	3.77279	0.11466	FALSE	miRNA	Bombyx mori	UAAAUGCACUAUCUGGUACGACA	miRNA_v1	2010-10-21	2008	Affymetrix Proprietary Database	bmo-mir-277	BAAB01014298:12019-12140 (+)	23
bmo-miR-279_st	3.51235	0.767579	FALSE	4.3606	0.0686694	FALSE	miRNA	Bombyx mori	UGACUAGAUCCACACUCAU	miRNA_v1	2010-10-21	2008	Affymetrix Proprietary Database	bmo-mir-279	BAAB01102170:663-747 (+)	19
bmo-miR-282_st	3.54484	0.0990986	FALSE	4.05203	0.0173678	TRUE	miRNA	Bombyx mori	ACCUAGCCUCUCCUUGGCUUUGUCUGU	miRNA_v1	2010-10-21	2008	Affymetrix Proprietary Database	bmo-mir-282	BAAB01005896:675-759 (+)	27
bmo-miR-283_st	3.77449	0.928797	FALSE	3.91087	0.810489	FALSE	miRNA	Bombyx mori	UAAAUAUCAGCUGGUAAUUCU	miRNA_v1	2010-10-21	2008	Affymetrix Proprietary Database	bmo-mir-283	BAAB01105947:397-479 (-)	21
bmo-miR-305_st	4.00543	0.587245	FALSE	4.12965	0.356435	FALSE	miRNA	Bombyx mori	AUUGUACUUCAUCAGGUGCUCUG	miRNA_v1	2010-10-21	2008	Affymetrix Proprietary Database	bmo-mir-305	BAAB01118959:314-404 (-)	23
bmo-miR-307_st	3.52055	0.433843	FALSE	3.9461	0.276277	FALSE	miRNA	Bombyx mori	UCACAACCUCCUUGAGUGAG	miRNA_v1	2010-10-21	2008	Affymetrix Proprietary Database	bmo-mir-307	BAAB01178566:1420-1515 (+)	20
bmo-miR-31_st	3.69481	0.798023	FALSE	4.25713	0.243875	FALSE	miRNA	Bombyx mori	GGCAAGAAGUCGGCAUAGCUG	miRNA_v1	2010-10-21	2008	Affymetrix Proprietary Database	bmo-mir-31	BAAB01205265:3199-3319 (+)	21
bmo-miR-71_st	3.98334	0.366892	FALSE	4.24466	0.121755	FALSE	miRNA	Bombyx mori	UGAAAGACAUGGGUAGUGA	miRNA_v1	2010-10-21	2008	Affymetrix Proprietary Database	bmo-mir-71	BAAB01131802:2138-2256 (-)	19
bta-miR-26a_st	9.43961	2.05282e-08	TRUE	9.87064	2.05282e-08	TRUE	miRNA	Bos taurus	UUCAAGUAAUCCAGGAUAGGCU	miRNA_v1	2010-10-21	2008	Affymetrix Proprietary Database	bta-mir-26a	5:54583376-54583459 (+)	22
bta-miR-18b_st	6.70693	1.04e-06	TRUE	5.61939	4.23059e-05	TRUE	miRNA	Bos taurus	UAAGGUGCAUCUAGUGCAGUUA	miRNA_v1	2010-10-21	2008	Affymetrix Proprietary Database	bta-mir-18b	Un:74532178-74532252 (-)	22
bta-miR-29a_st	4.12338	0.384869	FALSE	4.45828	0.12932	FALSE	miRNA	Bos taurus	CUAGCACCAUCUGAAAUCGGUUA	miRNA_v1	2010-10-21	2008	Affymetrix Proprietary Database	bta-mir-29a	4:88643714-88643777 (+)	23
bta-let-7f_st	4.60433	0.00439908	TRUE	4.27194	0.0105967	TRUE	miRNA	Bos taurus	UGAGGUAGUAGAUUGUAUAGUU	miRNA_v1	2010-10-21	2008	Affymetrix Proprietary Database	bta-let-7f-1 // bta-let-7f-2	8:80022230-80022316 (-) // X:61468921-61469003 (-)	22
bta-miR-101_st	4.24704	0.354719	FALSE	4.08798	0.245288	FALSE	miRNA	Bos taurus	UACAGUACUGUGAUAACUGAA	miRNA_v1	2010-10-21	2008	Affymetrix Proprietary Database	bta-mir-101	8:39754811-39754889 (+)	21
bta-miR-103_st	10.1792	2.05282e-08	TRUE	10.2573	2.05282e-08	TRUE	miRNA	Bos taurus	AGCAGCAUUGUACAGGGCUAUGA	miRNA_v1	2010-10-21	2008	Affymetrix Proprietary Database	bta-mir-103-2 // bta-mir-103-1	13:51639298-51639373 (-) // 20:65110-65181 (-)	23
bta-miR-148a_st	4.27266	0.240107	FALSE	4.14842	0.378613	FALSE	miRNA	Bos taurus	UCAGUGCACUACAGAACUUUGU	miRNA_v1	2010-10-21	2008	Affymetrix Proprietary Database	bta-mir-148a	4:65357901-65357968 (+)	22
bta-miR-151_st	4.0651	0.463222	FALSE	4.07006	0.567225	FALSE	miRNA	Bos taurus	CUAGACUGAAGCUCCUUGAGG	miRNA_v1	2010-10-21	2008	Affymetrix Proprietary Database	bta-mir-151	14:3800874-3800942 (-)	21
bta-miR-16_st	8.28015	2.05282e-08	TRUE	7.92349	2.05282e-08	TRUE	miRNA	Bos taurus	UAGCAGCACGUAAAUAUUGGC	miRNA_v1	2010-10-21	2008	Affymetrix Proprietary Database	bta-mir-16	Un:78701705-78701797 (-)	21
bta-miR-18a_st	9.17732	2.05282e-08	TRUE	8.07089	2.05282e-08	TRUE	miRNA	Bos taurus	UAAGGUGCAUCUAGUGCAGAUA	miRNA_v1	2010-10-21	2008	Affymetrix Proprietary Database	bta-mir-18a	12:55786689-55786759 (+)	22
bta-miR-20a_st	11.1572	2.05282e-08	TRUE	10.7546	2.05282e-08	TRUE	miRNA	Bos taurus	UAAAGUGCUUAUAGUGCAGGUAG	miRNA_v1	2010-10-21	2008	Affymetrix Proprietary Database	bta-mir-20a	12:55786997-55787067 (+)	23
bta-miR-21_st	6.04641	7.35787e-06	TRUE	5.41634	8.54487e-05	TRUE	miRNA	Bos taurus	UAGCUUAUCAGACUGAUGUUGACU	miRNA_v1	2010-10-21	2008	Affymetrix Proprietary Database	bta-mir-21	19:10141745-10141816 (-)	24
bta-miR-221_st	4.69473	0.0985321	FALSE	4.4268	0.0730747	FALSE	miRNA	Bos taurus	AGCUACAUUGUCUGCUGGGUUU	miRNA_v1	2010-10-21	2008	Affymetrix Proprietary Database	bta-mir-221	X:66622062-66622171 (-)	22
bta-miR-222_st	4.94923	0.0179674	TRUE	4.28405	0.21718	FALSE	miRNA	Bos taurus	AGCUACAUCUGGCUACUGGGU	miRNA_v1	2010-10-21	2008	Affymetrix Proprietary Database	bta-mir-222	X:66622756-66622865 (-)	21
bta-miR-26b_st	4.45421	0.050456	TRUE	4.39591	0.0545878	TRUE	miRNA	Bos taurus	UUCAAGUAAUUCAGGAUAGGUU	miRNA_v1	2010-10-21	2008	Affymetrix Proprietary Database	bta-mir-26b	2:95392397-95392481 (+)	22
bta-miR-27a_st	4.30383	0.178598	FALSE	4.32235	0.179086	FALSE	miRNA	Bos taurus	UUCACAGUGGCUAAGUUCCG	miRNA_v1	2010-10-21	2008	Affymetrix Proprietary Database	bta-mir-27a	7:9826905-9826982 (+)	20
bta-miR-30d_st	7.81069	2.05282e-08	TRUE	7.66631	2.05282e-08	TRUE	miRNA	Bos taurus	UGUAAACAUCCCCGACUGGAAGCU	miRNA_v1	2010-10-21	2008	Affymetrix Proprietary Database	bta-mir-30d	14:6483466-6483535 (+)	24
bta-miR-320_st	7.65698	2.05282e-08	TRUE	7.58818	2.05282e-08	TRUE	miRNA	Bos taurus	AAAAGCUGGGUUGAGAGGGCGA	miRNA_v1	2010-10-21	2008	Affymetrix Proprietary Database	bta-mir-320	20:20045619-20045700 (+)	22
bta-miR-484_st	4.35885	0.0908146	FALSE	3.94732	0.260665	FALSE	miRNA	Bos taurus	UCAGGCUCAGUCCCCUCCCGAU	miRNA_v1	2010-10-21	2008	Affymetrix Proprietary Database	bta-mir-484	25:13085473-13085535 (+)	22
bta-miR-499_st	3.87199	0.342482	FALSE	3.6087	0.696316	FALSE	miRNA	Bos taurus	UUAAGACUUGCAGUGAUGUUU	miRNA_v1	2010-10-21	2008	Affymetrix Proprietary Database	bta-mir-499	13:65782060-65782162 (+)	21
bta-miR-99a_st	6.06571	9.83063e-05	TRUE	5.53562	0.000115442	TRUE	miRNA	Bos taurus	AACCCGUAGAUCCGAUCUUGU	miRNA_v1	2010-10-21	2008	Affymetrix Proprietary Database	bta-mir-99a	1:16774655-16774735 (+)	21
bta-miR-125a_st	9.16793	2.05282e-08	TRUE	9.61835	2.05282e-08	TRUE	miRNA	Bos taurus	UCCCUGAGACCCUUUAACCUGUG	miRNA_v1	2010-10-21	2008	Affymetrix Proprietary Database	bta-mir-125a	Un:368456376-368456461 (+)	23
bta-miR-125b_st	9.35332	2.05282e-08	TRUE	9.43646	2.05282e-08	TRUE	miRNA	Bos taurus	UCCCUGAGACCCUAACUUGUGA	miRNA_v1	2010-10-21	2008	Affymetrix Proprietary Database	bta-mir-125b-1 // bta-mir-125b-2	15:25679678-25679765 (+) // 1:16824501-16824585 (+)	22
bta-miR-126_st	5.57148	0.000486856	TRUE	6.85225	1.32964e-07	TRUE	miRNA	Bos taurus	CGUACCGUGAGUAAUAAUGCG	miRNA_v1	2010-10-21	2008	Affymetrix Proprietary Database	bta-mir-126	11:101015947-101016019 (-)	21
bta-miR-128_st	4.61614	0.030682	TRUE	4.08867	0.187286	FALSE	miRNA	Bos taurus	UCACAGUGAACCGGUCUCUUUU	miRNA_v1	2010-10-21	2008	Affymetrix Proprietary Database	bta-mir-128	2:57955969-57956050 (-)	22
bta-miR-145_st	8.8647	2.05282e-08	TRUE	9.5878	2.05282e-08	TRUE	miRNA	Bos taurus	GUCCAGUUUUCCCAGGAAUCCCU	miRNA_v1	2010-10-21	2008	Affymetrix Proprietary Database	bta-mir-145	7:56842566-56842653 (+)	23
bta-miR-181a_st	10.0528	2.05282e-08	TRUE	9.77643	2.05282e-08	TRUE	miRNA	Bos taurus	AACAUUCAACGCUGUCGGUGAGUU	miRNA_v1	2010-10-21	2008	Affymetrix Proprietary Database	bta-mir-181a	11:91159528-91159637 (-)	24
bta-miR-199a-5p_st	8.08782	2.05282e-08	TRUE	6.19367	2.36207e-05	TRUE	miRNA	Bos taurus	CCCAGUGUUCAGACUACCUGUU	miRNA_v1	2010-10-21	2008	Affymetrix Proprietary Database	bta-mir-199a	16:37710331-37710434 (-)	22
bta-miR-199a-3p_st	9.00328	2.05282e-08	TRUE	8.10988	2.05282e-08	TRUE	miRNA	Bos taurus	ACAGUAGUCUGCACAUUGGUUA	miRNA_v1	2010-10-21	2008	Affymetrix Proprietary Database	bta-mir-199a	16:37710331-37710434 (-)	22
bta-miR-205_st	3.94689	0.659713	FALSE	8.46828	2.05282e-08	TRUE	miRNA	Bos taurus	UCCUUCAUUCCACCGGAGUCUG	miRNA_v1	2010-10-21	2008	Affymetrix Proprietary Database	bta-mir-205	16:66408203-66408271 (-)	22
bta-miR-27b_st	5.35464	0.000804997	TRUE	5.89925	3.72857e-05	TRUE	miRNA	Bos taurus	UUCACAGUGGCUAAGUUCUGC	miRNA_v1	2010-10-21	2008	Affymetrix Proprietary Database	bta-mir-27b	8:76760738-76760834 (+)	21
bta-miR-30b_st	5.23153	0.000886943	TRUE	4.98536	0.00176385	TRUE	miRNA	Bos taurus	UGUAAACAUCCUACACUCAGCU	miRNA_v1	2010-10-21	2008	Affymetrix Proprietary Database	bta-mir-30b	14:6487810-6487897 (+)	22
bta-miR-31_st	4.96109	0.0147164	TRUE	6.54395	1.06029e-05	TRUE	miRNA	Bos taurus	AGGCAAGAUGCUGGCAUAGCU	miRNA_v1	2010-10-21	2008	Affymetrix Proprietary Database	bta-mir-31		21
bta-miR-34b_st	4.25049	0.235147	FALSE	4.45676	0.045582	TRUE	miRNA	Bos taurus	AGGCAGUGUAAUUAGCUGAUUG	miRNA_v1	2010-10-21	2008	Affymetrix Proprietary Database	bta-mir-34b	15:15438304-15438387 (+)	22
bta-miR-106_st	10.1722	2.05282e-08	TRUE	9.92729	2.05282e-08	TRUE	miRNA	Bos taurus	AAAAGUGCUUACAGUGCAGGUA	miRNA_v1	2010-10-21	2008	Affymetrix Proprietary Database	bta-mir-106	Un:74532337-74532417 (-)	22
bta-miR-107_st	10.1075	2.05282e-08	TRUE	10.1263	2.05282e-08	TRUE	miRNA	Bos taurus	AGCAGCAUUGUACAGGGCUAUC	miRNA_v1	2010-10-21	2008	Affymetrix Proprietary Database	bta-mir-107	Un:121258050-121258130 (-)	22
bta-miR-10a_st	4.5587	0.0644703	FALSE	4.95411	0.00512473	TRUE	miRNA	Bos taurus	UACCCUGUAGAUCCGAAUUUGUG	miRNA_v1	2010-10-21	2008	Affymetrix Proprietary Database	bta-mir-10a	19:36659296-36659404 (+)	23
bta-miR-127_st	8.76174	2.05282e-08	TRUE	9.78832	2.05282e-08	TRUE	miRNA	Bos taurus	UCGGAUCCGUCUGAGCUUGGCU	miRNA_v1	2010-10-21	2008	Affymetrix Proprietary Database	bta-mir-127	21:59462108-59462202 (+)	22
bta-miR-139_st	4.69588	0.00937948	TRUE	4.59328	0.00361173	TRUE	miRNA	Bos taurus	UCUACAGUGCACGUGUCUCCAGU	miRNA_v1	2010-10-21	2008	Affymetrix Proprietary Database	bta-mir-139	15:45732678-45732745 (+)	23
bta-miR-140_st	8.0767	2.05282e-08	TRUE	7.46556	2.05282e-08	TRUE	miRNA	Bos taurus	UACCACAGGGUAGAACCACGGA	miRNA_v1	2010-10-21	2008	Affymetrix Proprietary Database	bta-mir-140	18:34146903-34146996 (+)	22
bta-miR-142_st	3.61639	0.550568	FALSE	4.07979	0.208245	FALSE	miRNA	Bos taurus	CAUAAAGUAGAAAGCACUAC	miRNA_v1	2010-10-21	2008	Affymetrix Proprietary Database	bta-mir-142	19:6592877-6592963 (-)	20
bta-miR-15b_st	7.41743	1.47725e-07	TRUE	7.15151	2.05282e-08	TRUE	miRNA	Bos taurus	UAGCAGCACAUCAUGGUUUACA	miRNA_v1	2010-10-21	2008	Affymetrix Proprietary Database	bta-mir-15b	Un:78701848-78701945 (-)	22
bta-miR-181b_st	9.9403	2.05282e-08	TRUE	9.69083	2.05282e-08	TRUE	miRNA	Bos taurus	AACAUUCAUUGCUGUCGGUGGGUUU	miRNA_v1	2010-10-21	2008	Affymetrix Proprietary Database	bta-mir-181b	11:91158334-91158422 (-)	25
bta-miR-193a_st	4.10079	0.319341	FALSE	4.01622	0.613396	FALSE	miRNA	Bos taurus	AACUGGCCUACAAAGUCCCAGU	miRNA_v1	2010-10-21	2008	Affymetrix Proprietary Database	bta-mir-193a	19:16583035-16583115 (-)	22
bta-miR-20b_st	7.56261	1.0279e-07	TRUE	6.63503	6.36585e-06	TRUE	miRNA	Bos taurus	CAAAGUGCUCACAGUGCAGGUA	miRNA_v1	2010-10-21	2008	Affymetrix Proprietary Database	bta-mir-20b	Un:74531943-74532011 (-)	22
bta-miR-215_st	3.48927	0.928566	FALSE	3.65817	0.88912	FALSE	miRNA	Bos taurus	AUGACCUAUGAAUUGACAGACA	miRNA_v1	2010-10-21	2008	Affymetrix Proprietary Database	bta-mir-215	16:20579633-20579711 (-)	22
bta-miR-218_st	3.81885	0.102168	FALSE	4.138	0.0417485	TRUE	miRNA	Bos taurus	UUGUGCUUGAUCUAACCAUGU	miRNA_v1	2010-10-21	2008	Affymetrix Proprietary Database	bta-mir-218	20:308005-308066 (-)	21
bta-miR-30e-5p_st	7.50903	2.05282e-08	TRUE	6.87833	3.54074e-07	TRUE	miRNA	Bos taurus	UGUAAACAUCCUUGACUGGAAGCU	miRNA_v1	2010-10-21	2008	Affymetrix Proprietary Database	bta-mir-30e	Un:14283075-14283166 (-)	24
bta-miR-345_st	4.23435	0.573717	FALSE	4.07987	0.446491	FALSE	miRNA	Bos taurus	GCUGACUCCUAGUCCAGUGCU	miRNA_v1	2010-10-21	2008	Affymetrix Proprietary Database	bta-mir-345	21:58924063-58924153 (+)	21
bta-miR-369-5p_st	4.02618	0.624829	FALSE	4.20975	0.139628	FALSE	miRNA	Bos taurus	AUCGACCGUGUUAUAUUCGC	miRNA_v1	2010-10-21	2008	Affymetrix Proprietary Database	bta-mir-369	21:59636086-59636154 (+)	20
bta-miR-369-3p_st	4.03102	0.854192	FALSE	3.80616	0.838194	FALSE	miRNA	Bos taurus	AAUAAUACAUGGUUGAUCUUU	miRNA_v1	2010-10-21	2008	Affymetrix Proprietary Database	bta-mir-369	21:59636086-59636154 (+)	21
bta-miR-380-5p_st	4.19479	0.384593	FALSE	4.12516	0.495613	FALSE	miRNA	Bos taurus	UGGUUGACCAUAGAACAUGCGC	miRNA_v1	2010-10-21	2008	Affymetrix Proprietary Database	bta-mir-380	21:59597345-59597405 (+)	22
bta-miR-380-3p_st	3.79238	0.758031	FALSE	3.63652	0.808917	FALSE	miRNA	Bos taurus	UAUGUAAUGUGGUCCACGUCU	miRNA_v1	2010-10-21	2008	Affymetrix Proprietary Database	bta-mir-380	21:59597345-59597405 (+)	21
bta-miR-487a_st	3.78719	0.455261	FALSE	3.94926	0.144717	FALSE	miRNA	Bos taurus	AAUCAUACAGGGACAUCCAGU	miRNA_v1	2010-10-21	2008	Affymetrix Proprietary Database	bta-mir-487a	21:59622408-59622487 (+)	21
bta-miR-545_st	4.24717	0.250953	FALSE	3.94447	0.745062	FALSE	miRNA	Bos taurus	AUCAACAAACAUUUAUUGUGUG	miRNA_v1	2010-10-21	2008	Affymetrix Proprietary Database	bta-mir-545	X:55063150-55063255 (-)	22
bta-miR-92_st	11.4261	2.05282e-08	TRUE	11.3647	2.05282e-08	TRUE	miRNA	Bos taurus	UAUUGCACUUGUCCCGGCCUGU	miRNA_v1	2010-10-21	2008	Affymetrix Proprietary Database	bta-mir-92	Un:74531667-74531734 (-)	22
bta-miR-98_st	4.25835	0.41348	FALSE	3.74691	0.956193	FALSE	miRNA	Bos taurus	UGAGGUAGUAAGUUGUAUUGUU	miRNA_v1	2010-10-21	2008	Affymetrix Proprietary Database	bta-mir-98	X:61468017-61468135 (-)	22
bta-let-7d_st	4.71934	0.00285003	TRUE	4.78331	0.00220376	TRUE	miRNA	Bos taurus	AGAGGUAGUAGGUUGCAUAGUU	miRNA_v1	2010-10-21	2008	Affymetrix Proprietary Database	bta-let-7d	8:80020024-80020110 (-)	22
bta-miR-124a_st	5.52137	0.000255765	TRUE	5.87243	1.98074e-05	TRUE	miRNA	Bos taurus	UUAAGGCACGCGGUGAAUGCCAA	miRNA_v1	2010-10-21	2008	Affymetrix Proprietary Database	bta-mir-124a	8:7658123-7658207 (+)	23
bta-miR-132_st	4.55966	0.0719303	FALSE	4.93152	0.0139141	TRUE	miRNA	Bos taurus	UAACAGUCUACAGCCAUGGUCG	miRNA_v1	2010-10-21	2008	Affymetrix Proprietary Database	bta-mir-132	19:21665721-21665821 (-)	22
bta-miR-138_st	5.53682	0.000886228	TRUE	5.32006	0.00251752	TRUE	miRNA	Bos taurus	AGCUGGUGUUGUGAAUCAGGCCG	miRNA_v1	2010-10-21	2008	Affymetrix Proprietary Database	bta-mir-138	18:24206408-24206490 (-)	23
bta-miR-148b_st	4.12045	0.404429	FALSE	4.18242	0.231597	FALSE	miRNA	Bos taurus	UCAGUGCAUCACAGAACUUUGU	miRNA_v1	2010-10-21	2008	Affymetrix Proprietary Database	bta-mir-148b	5:26304428-26304517 (-)	22
bta-miR-17-5p_st	12.0098	2.05282e-08	TRUE	11.925	2.05282e-08	TRUE	miRNA	Bos taurus	CAAAGUGCUUACAGUGCAGGUAGU	miRNA_v1	2010-10-21	2008	Affymetrix Proprietary Database	bta-mir-17	12:55786546-55786629 (+)	24
bta-miR-17-3p_st	3.91213	0.624095	FALSE	3.70757	0.486691	FALSE	miRNA	Bos taurus	ACUGCAGUGAAGGCACUUGU	miRNA_v1	2010-10-21	2008	Affymetrix Proprietary Database	bta-mir-17	12:55786546-55786629 (+)	20
bta-miR-181c_st	5.657	0.000345083	TRUE	6.49639	1.47061e-06	TRUE	miRNA	Bos taurus	AACAUUCAACCUGUCGGUGAGUUU	miRNA_v1	2010-10-21	2008	Affymetrix Proprietary Database	bta-mir-181c	7:10590597-10590693 (+)	24
bta-miR-186_st	4.20783	0.350541	FALSE	3.77781	0.662464	FALSE	miRNA	Bos taurus	CAAAGAAUUCUCCUUUUGGGCU	miRNA_v1	2010-10-21	2008	Affymetrix Proprietary Database	bta-mir-186	3:70093942-70094027 (+)	22
bta-miR-191_st	8.38447	2.05282e-08	TRUE	9.13171	2.05282e-08	TRUE	miRNA	Bos taurus	CAACGGAAUCCCAAAAGCAGCUG	miRNA_v1	2010-10-21	2008	Affymetrix Proprietary Database	bta-mir-191	22:49016415-49016505 (+)	23
bta-miR-192_st	4.26275	0.215163	FALSE	4.12907	0.358077	FALSE	miRNA	Bos taurus	CUGACCUAUGAAUUGACAGCCAG	miRNA_v1	2010-10-21	2008	Affymetrix Proprietary Database	bta-mir-192	29:37239002-37239107 (-)	23
bta-miR-199b_st	3.92024	0.407747	FALSE	4.0289	0.332935	FALSE	miRNA	Bos taurus	CCCAGUGUUUAGACUAUCUGUUC	miRNA_v1	2010-10-21	2008	Affymetrix Proprietary Database	bta-mir-199b	11:91637567-91637666 (+)	23
bta-miR-200a_st	3.84788	0.940778	FALSE	3.9091	0.574357	FALSE	miRNA	Bos taurus	UAACACUGUCUGGUAACGAUGUU	miRNA_v1	2010-10-21	2008	Affymetrix Proprietary Database	bta-mir-200a	16:48287890-48287975 (-)	23
bta-miR-200c_st	3.89938	0.497499	FALSE	8.45036	2.05282e-08	TRUE	miRNA	Bos taurus	UAAUACUGCCGGGUAAUGAUGGA	miRNA_v1	2010-10-21	2008	Affymetrix Proprietary Database	bta-mir-200c	5:10328006-10328070 (-)	23
bta-miR-210_st	6.04113	4.13009e-05	TRUE	5.83348	7.90203e-05	TRUE	miRNA	Bos taurus	ACUGUGCGUGUGACAGCGGCUGA	miRNA_v1	2010-10-21	2008	Affymetrix Proprietary Database	bta-mir-210		23
bta-miR-214_st	10.183	2.05282e-08	TRUE	9.69072	2.05282e-08	TRUE	miRNA	Bos taurus	ACAGCAGGCACAGACAGGCAGU	miRNA_v1	2010-10-21	2008	Affymetrix Proprietary Database	bta-mir-214	16:37704538-37704647 (-)	22
bta-miR-22-5p_st	4.45839	0.213689	FALSE	4.45442	0.143666	FALSE	miRNA	Bos taurus	AGUUCUUCAGUGGCAAGCUUUA	miRNA_v1	2010-10-21	2008	Affymetrix Proprietary Database	bta-mir-22	19:21406532-21406616 (-)	22
bta-miR-23a_st	8.02203	2.05282e-08	TRUE	7.98419	2.05282e-08	TRUE	miRNA	Bos taurus	AUCACAUUGCCAGGGAUUUCCA	miRNA_v1	2010-10-21	2008	Affymetrix Proprietary Database	bta-mir-23a	7:9826731-9826803 (+)	22
bta-miR-29b_st	3.83753	0.741735	FALSE	3.86592	0.752652	FALSE	miRNA	Bos taurus	UAGCACCAUUUGAAAUCAGUGUUU	miRNA_v1	2010-10-21	2008	Affymetrix Proprietary Database	bta-mir-29b	16:68740705-68740785 (+)	24
bta-miR-29c_st	4.03067	0.642883	FALSE	3.59599	0.945234	FALSE	miRNA	Bos taurus	UAGCACCAUUUGAAAUCGGUUA	miRNA_v1	2010-10-21	2008	Affymetrix Proprietary Database	bta-mir-29c	16:68741265-68741352 (+)	22
bta-miR-361_st	7.6676	2.05282e-08	TRUE	7.39311	2.05282e-08	TRUE	miRNA	Bos taurus	UUAUCAGAAUCUCCAGGGGUAC	miRNA_v1	2010-10-21	2008	Affymetrix Proprietary Database	bta-mir-361	X:47517147-47517217 (+)	22
bta-miR-423_st	6.65812	0.00016766	TRUE	6.59792	8.77838e-05	TRUE	miRNA	Bos taurus	AAGCUCGGUCUGAGGCCCCUCAGU	miRNA_v1	2010-10-21	2008	Affymetrix Proprietary Database	bta-mir-423	19:19498628-19498721 (+)	24
bta-miR-425-5p_st	4.65291	0.124099	FALSE	5.26399	0.00132086	TRUE	miRNA	Bos taurus	AUGACACGAUCACUCCCGUUGA	miRNA_v1	2010-10-21	2008	Affymetrix Proprietary Database	bta-mir-425	22:49016897-49016983 (+)	22
bta-miR-425-3p_st	5.21237	0.00557559	TRUE	4.70169	0.0207158	TRUE	miRNA	Bos taurus	AUCGGGAAUGUCGUGUCCGCCC	miRNA_v1	2010-10-21	2008	Affymetrix Proprietary Database	bta-mir-425	22:49016897-49016983 (+)	22
bta-miR-450_st	3.74219	0.927517	FALSE	3.96077	0.539561	FALSE	miRNA	Bos taurus	UUUUGCGAUGUGUUCCUAAUAU	miRNA_v1	2010-10-21	2008	Affymetrix Proprietary Database	bta-mir-450	Un:74791317-74791408 (-)	22
bta-miR-455_st	3.89562	0.784052	FALSE	3.95744	0.601929	FALSE	miRNA	Bos taurus	UAUGUGCCUUUGGACUACAUC	miRNA_v1	2010-10-21	2008	Affymetrix Proprietary Database	bta-mir-455	8:85357736-85357824 (+)	21
bta-miR-93_st	9.75627	2.05282e-08	TRUE	9.87065	2.05282e-08	TRUE	miRNA	Bos taurus	CAAAGUGCUGUUCGUGCAGGUA	miRNA_v1	2010-10-21	2008	Affymetrix Proprietary Database	bta-mir-93	25:36671481-36671557 (+)	22
bta-let-7g_st	4.21925	0.422775	FALSE	4.21557	0.455327	FALSE	miRNA	Bos taurus	UGAGGUAGUAGUUUGUACAGUU	miRNA_v1	2010-10-21	2008	Affymetrix Proprietary Database	bta-let-7g	22:46884868-46884950 (+)	22
bta-miR-10b_st	4.82466	0.0184532	TRUE	4.33543	0.119971	FALSE	miRNA	Bos taurus	UACCCUGUAGAACCGAAUUUGUG	miRNA_v1	2010-10-21	2008	Affymetrix Proprietary Database	bta-mir-10b	2:19028953-19029051 (+)	23
bta-miR-24_st	8.6058	2.05282e-08	TRUE	9.10798	2.05282e-08	TRUE	miRNA	Bos taurus	UGGCUCAGUUCAGCAGGAACAG	miRNA_v1	2010-10-21	2008	Affymetrix Proprietary Database	bta-mir-24	7:9827060-9827131 (+)	22
bta-miR-30a-5p_st	7.91953	2.05282e-08	TRUE	7.6694	2.05282e-08	TRUE	miRNA	Bos taurus	UGUAAACAUCCUCGACUGGAAGCU	miRNA_v1	2010-10-21	2008	Affymetrix Proprietary Database	bta-mir-30a	9:8177893-8177959 (+)	24
bta-miR-200b_st	3.75858	0.904567	FALSE	4.42301	0.090125	FALSE	miRNA	Bos taurus	UAAUACUGCCUGGUAAUGAUG	miRNA_v1	2010-10-21	2008	Affymetrix Proprietary Database	bta-mir-200b	16:48288558-48288616 (-)	21
bta-miR-7_st	3.96236	0.248334	FALSE	4.36801	0.291354	FALSE	miRNA	Bos taurus	UGGAAGACUAGUGAUUUUGUUGUU	miRNA_v1	2010-10-21	2008	Affymetrix Proprietary Database	bta-mir-7	7:15955094-15955175 (-)	24
bta-let-7a_st	5.10167	0.00450764	TRUE	4.74349	0.0106797	TRUE	miRNA	Bos taurus	UGAGGUAGUAGGUUGUAUAGUU	miRNA_v1	2010-10-21	2008	Affymetrix Proprietary Database	bta-let-7a-2 // bta-let-7a-3 // bta-let-7a-1	15:25630908-25630979 (+) // 5:115479049-115479122 (+) // 8:80022590-80022669 (-)	22
bta-miR-150_st	4.53213	0.0662369	FALSE	4.39707	0.0861126	FALSE	miRNA	Bos taurus	UCUCCCAACCCUUGUACCAGUGU	miRNA_v1	2010-10-21	2008	Affymetrix Proprietary Database	bta-mir-150	18:53612566-53612665 (+)	23
bta-miR-342_st	8.07037	2.05282e-08	TRUE	8.79986	2.05282e-08	TRUE	miRNA	Bos taurus	UCUCACACAGAAAUCGCACCCAUCU	miRNA_v1	2010-10-21	2008	Affymetrix Proprietary Database	bta-mir-342	21:58764627-58764720 (+)	25
bta-miR-487b_st	7.00704	2.46828e-07	TRUE	7.08456	7.14726e-08	TRUE	miRNA	Bos taurus	AAUCGUACAGGGUCAUCCACUU	miRNA_v1	2010-10-21	2008	Affymetrix Proprietary Database	bta-mir-487b	21:59616102-59616185 (+)	22
bta-miR-532_st	7.14644	1.47725e-07	TRUE	6.58108	2.05282e-08	TRUE	miRNA	Bos taurus	CAUGCCUUGAGUGUAGGACCGU	miRNA_v1	2010-10-21	2008	Affymetrix Proprietary Database	bta-mir-532	X:60739744-60739829 (+)	22
bta-miR-122_st	4.19359	0.0653066	FALSE	4.16085	0.0407821	TRUE	miRNA	Bos taurus	UGGAGUGUGACAAUGGUGUUUG	miRNA_v1	2010-10-21	2008	Affymetrix Proprietary Database	bta-mir-122	24:55066230-55066314 (-)	22
bta-miR-30c_st	7.61475	2.05282e-08	TRUE	7.35322	2.05282e-08	TRUE	miRNA	Bos taurus	UGUAAACAUCCUACACUCUCAGC	miRNA_v1	2010-10-21	2008	Affymetrix Proprietary Database	bta-mir-30c	Un:14279941-14280045 (-)	23
bta-let-7i_st	4.00361	0.344627	FALSE	4.42113	0.03991	TRUE	miRNA	Bos taurus	UGAGGUAGUAGUUUGUGCUGUU	miRNA_v1	2010-10-21	2008	Affymetrix Proprietary Database	bta-let-7i	5:50605169-50605252 (+)	22
bta-miR-23b_st	8.53025	2.05282e-08	TRUE	9.94887	2.05282e-08	TRUE	miRNA	Bos taurus	AUCACAUUGCCAGGGAUUACCAC	miRNA_v1	2010-10-21	2008	Affymetrix Proprietary Database	bta-mir-23b	8:76760530-76760589 (+)	23
bta-miR-25_st	7.57089	7.14726e-08	TRUE	7.68861	2.05282e-08	TRUE	miRNA	Bos taurus	CAUUGCACUUGUCUCGGUCUGA	miRNA_v1	2010-10-21	2008	Affymetrix Proprietary Database	bta-mir-25	25:36671681-36671764 (+)	22
bta-miR-34c_st	3.92108	0.674564	FALSE	4.02588	0.450944	FALSE	miRNA	Bos taurus	AGGCAGUGUAGUUAGCUGAUUG	miRNA_v1	2010-10-21	2008	Affymetrix Proprietary Database	bta-mir-34c	15:15439005-15439081 (+)	22
bta-miR-363_st	4.33715	0.368353	FALSE	3.77031	0.540372	FALSE	miRNA	Bos taurus	AUUGCACGGUAUCCAUCUGCG	miRNA_v1	2010-10-21	2008	Affymetrix Proprietary Database	bta-mir-363	Un:74531512-74531585 (-)	21
bta-let-7b_st	4.21319	0.198966	FALSE	4.49317	0.06475	FALSE	miRNA	Bos taurus	UGAGGUAGUAGGUUGUGUGGUU	miRNA_v1	2010-10-21	2008	Affymetrix Proprietary Database	bta-let-7b		22
bta-let-7c_st	7.44893	1.47725e-07	TRUE	7.22552	2.05282e-08	TRUE	miRNA	Bos taurus	UGAGGUAGUAGGUUGUAUGGUU	miRNA_v1	2010-10-21	2008	Affymetrix Proprietary Database	bta-let-7c	1:16775378-16775461 (+)	22
bta-let-7e_st	8.68242	2.05282e-08	TRUE	8.85096	2.05282e-08	TRUE	miRNA	Bos taurus	UGAGGUAGGAGGUUGUAUAGU	miRNA_v1	2010-10-21	2008	Affymetrix Proprietary Database	bta-let-7e	Un:368455877-368455955 (+)	21
bta-miR-15a_st	3.68996	0.698509	FALSE	3.9865	0.527092	FALSE	miRNA	Bos taurus	UAGCAGCACAUAAUGGUUUGU	miRNA_v1	2010-10-21	2008	Affymetrix Proprietary Database	bta-mir-15a	12:16935083-16935165 (+)	21
bta-miR-195_st	4.81688	0.0113194	TRUE	4.55433	0.0450097	TRUE	miRNA	Bos taurus	UAGCAGCACAGAAAUAUUGGCA	miRNA_v1	2010-10-21	2008	Affymetrix Proprietary Database	bta-mir-195	19:25720656-25720742 (-)	22
bta-miR-19a_st	5.11909	0.00133732	TRUE	4.07096	0.248092	FALSE	miRNA	Bos taurus	UGUGCAAAUCUAUGCAAAACUGA	miRNA_v1	2010-10-21	2008	Affymetrix Proprietary Database	bta-mir-19a	12:55786828-55786909 (+)	23
bta-miR-19b_st	9.44568	2.05282e-08	TRUE	8.92619	2.05282e-08	TRUE	miRNA	Bos taurus	UGUGCAAAUCCAUGCAAAACUGA	miRNA_v1	2010-10-21	2008	Affymetrix Proprietary Database	bta-mir-19b	12:55787125-55787211 (+)	23
bta-miR-204_st	4.45744	0.051349	TRUE	4.49455	0.0652439	FALSE	miRNA	Bos taurus	UUCCCUUUGUCAUCCUAUGCCU	miRNA_v1	2010-10-21	2008	Affymetrix Proprietary Database	bta-mir-204	8:51786248-51786343 (-)	22
bta-miR-331_st	4.61061	0.0999731	FALSE	4.7614	0.0247755	TRUE	miRNA	Bos taurus	GCCCCUGGGCCUAUCCUAGAA	miRNA_v1	2010-10-21	2008	Affymetrix Proprietary Database	bta-mir-331	5:25052109-25052198 (-)	21
bta-miR-34a_st	4.26088	0.403071	FALSE	4.06278	0.342628	FALSE	miRNA	Bos taurus	UGGCAGUGUCUUAGCUGGUUGU	miRNA_v1	2010-10-21	2008	Affymetrix Proprietary Database	bta-mir-34a	16:42656968-42657074 (+)	22
bta-miR-365_st	4.41141	0.0319488	TRUE	4.30139	0.1344	FALSE	miRNA	Bos taurus	UAAUGCCCCUAAAAAUCCUUAU	miRNA_v1	2010-10-21	2008	Affymetrix Proprietary Database	bta-mir-365	25:13810892-13810978 (-)	22
bta-miR-374_st	4.06058	0.506274	FALSE	3.93506	0.723093	FALSE	miRNA	Bos taurus	UUAUAAUACAACCUGAUAAGUG	miRNA_v1	2010-10-21	2008	Affymetrix Proprietary Database	bta-mir-374	X:55063334-55063405 (-)	22
bta-miR-497_st	4.11735	0.434805	FALSE	4.07736	0.237351	FALSE	miRNA	Bos taurus	CAGCAGCACACUGUGGUUUGUA	miRNA_v1	2010-10-21	2008	Affymetrix Proprietary Database	bta-mir-497	19:25720965-25721076 (-)	22
bta-miR-660_st	4.87254	0.0114416	TRUE	4.39885	0.171464	FALSE	miRNA	Bos taurus	UACCCAUUGCAUAUCGGAGCUG	miRNA_v1	2010-10-21	2008	Affymetrix Proprietary Database	bta-mir-660	X:60755093-60755172 (+)	22
bta-miR-99b_st	10.0535	2.05282e-08	TRUE	10.7285	2.05282e-08	TRUE	miRNA	Bos taurus	CACCCGUAGAACCGACCUUGCG	miRNA_v1	2010-10-21	2008	Affymetrix Proprietary Database	bta-mir-99b	Un:368455709-368455778 (+)	22
bta-miR-151-star_st	7.17938	2.74126e-07	TRUE	7.08611	1.62304e-07	TRUE	miRNA	Bos taurus	UCGAGGAGCUCACAGUCUAGU	miRNA_v1	2010-10-21	2008	Affymetrix Proprietary Database	bta-mir-151	14:3800874-3800942 (-)	21
bta-miR-21-star_st	3.99232	0.623483	FALSE	3.32739	0.987812	FALSE	miRNA	Bos taurus	AACAGCAGUCGAUGGGCUGUCU	miRNA_v1	2010-10-21	2008	Affymetrix Proprietary Database	bta-mir-21	19:10141745-10141816 (-)	22
bta-miR-126-star_st	3.82585	0.458242	FALSE	4.15485	0.281506	FALSE	miRNA	Bos taurus	CAUUAUUACUUUUGGUACGCG	miRNA_v1	2010-10-21	2008	Affymetrix Proprietary Database	bta-mir-126	11:101015947-101016019 (-)	21
bta-miR-142-star_st	4.12788	0.482585	FALSE	3.60594	0.850373	FALSE	miRNA	Bos taurus	AGUGUUUCCUACUUUAUGGAUG	miRNA_v1	2010-10-21	2008	Affymetrix Proprietary Database	bta-mir-142	19:6592877-6592963 (-)	22
bta-miR-193a-star_st	4.86923	0.0139566	TRUE	5.09421	0.00412089	TRUE	miRNA	Bos taurus	UGGGUCUUUGCGGGCGAGAUGA	miRNA_v1	2010-10-21	2008	Affymetrix Proprietary Database	bta-mir-193a	19:16583035-16583115 (-)	22
bta-miR-545-star_st	4.05136	0.459539	FALSE	3.83962	0.667277	FALSE	miRNA	Bos taurus	UCAGUAAAUGUUUAUUGGAUG	miRNA_v1	2010-10-21	2008	Affymetrix Proprietary Database	bta-mir-545	X:55063150-55063255 (-)	21
bta-miR-455-star_st	4.85521	0.00425364	TRUE	5.51662	0.000373634	TRUE	miRNA	Bos taurus	GCAGUCCAUGGGCAUAUACACU	miRNA_v1	2010-10-21	2008	Affymetrix Proprietary Database	bta-mir-455	8:85357736-85357824 (+)	22
bta-let-7a-star_st	4.16702	0.401209	FALSE	4.00043	0.482245	FALSE	miRNA	Bos taurus	CUAUACAAUCUACUGUCUUUC	miRNA_v1	2010-10-21	2008	Affymetrix Proprietary Database	bta-let-7a-2 // bta-let-7a-3 // bta-let-7a-1	15:25630908-25630979 (+) // 5:115479049-115479122 (+) // 8:80022590-80022669 (-)	21
bna-miR156a_st	4.1942	0.385726	FALSE	3.9097	0.602307	FALSE	miRNA	Brassica napus	UGACAGAAGAGAGUGAGCACA	miRNA_v1	2010-10-21	2008	Affymetrix Proprietary Database	bna-MIR156a	CD835236:102-183 (+)	21
bna-miR171_st	4.01615	0.617077	FALSE	3.83634	0.869413	FALSE	miRNA	Brassica napus	UGAUUGAGCCGCGCCAAUAUCU	miRNA_v1	2010-10-21	2008	Affymetrix Proprietary Database	bna-MIR171	DU106747:664-743 (+)	22
bna-miR393_st	3.99073	0.474549	FALSE	3.73973	0.88545	FALSE	miRNA	Brassica napus	UCCAAAGGGAUCGCAUUGAUC	miRNA_v1	2010-10-21	2008	Affymetrix Proprietary Database	bna-MIR393	DU101699:116-242 (+)	21
bna-miR396a_st	3.92511	0.646935	FALSE	4.13832	0.405708	FALSE	miRNA	Brassica napus	UUCCACAGCUUUCUUGAACUU	miRNA_v1	2010-10-21	2008	Affymetrix Proprietary Database	bna-mir396a		21
bna-miR399_st	3.86163	0.77357	FALSE	3.59011	0.955541	FALSE	miRNA	Brassica napus	UGCCAAAGGAGAUUUGCCCGG	miRNA_v1	2010-10-21	2008	Affymetrix Proprietary Database	bna-MIR399	CX190537:26-127 (+)	21
bna-miR824_st	3.89734	0.521554	FALSE	3.86877	0.670025	FALSE	miRNA	Brassica napus	UAGACCAUUUGUGAGAAGGGA	miRNA_v1	2010-10-21	2008	Affymetrix Proprietary Database	bna-MIR824	AC189548:18638-19269 (+)	21
bna-miR397a_st	3.89938	0.654649	FALSE	3.63293	0.930653	FALSE	miRNA	Brassica napus	UCAUUGAGUGCAGCGUUGAUGU	miRNA_v1	2010-10-21	2008	Affymetrix Proprietary Database	bna-MIR397a	BH653338:89-184 (-)	22
bna-miR397b_st	3.94549	0.622564	FALSE	3.76305	0.954606	FALSE	miRNA	Brassica napus	UCAUUGAGUGCAGCGUUGAUGU	miRNA_v1	2010-10-21	2008	Affymetrix Proprietary Database	bna-MIR397b // bna-MIR397b	AC189186:82670-82765 (-) // AC189430:32971-33066 (-)	22
bna-miR390a_st	4.10977	0.0851738	FALSE	4.14445	0.0286678	TRUE	miRNA	Brassica napus	AAGCUCAGGAGGGAUAGCGCC	miRNA_v1	2010-10-21	2008	Affymetrix Proprietary Database	bna-MIR390a // bna-MIR390a	DU830650:512-655 (-) // DX059137:530-673 (-)	21
bna-miR390b_st	3.40111	0.958906	FALSE	4.05283	0.435511	FALSE	miRNA	Brassica napus	AAGCUCAGGAGGGAUAGCGCC	miRNA_v1	2010-10-21	2008	Affymetrix Proprietary Database	bna-MIR390b	AC189543:93838-93942 (+)	21
bna-miR390c_st	3.9712	0.606105	FALSE	4.01189	0.587217	FALSE	miRNA	Brassica napus	AAGCUCAGGAGGGAUAGCGCC	miRNA_v1	2010-10-21	2008	Affymetrix Proprietary Database	bna-MIR390c // bna-MIR390c	AC189355:75822-75949 (+) // CS592994:982-1109 (+)	21
bna-miR171a_st	3.54927	0.99296	FALSE	4.08999	0.416299	FALSE	miRNA	Brassica napus	UUGAGCCGUGCCAAUAUCACG	miRNA_v1	2010-10-21	2008	Affymetrix Proprietary Database	bna-MIR171a // bna-MIR171a // bna-MIR171a // bna-MIR171a	DY013547:260-363 (+) // ED514994:153-256 (+) // ED515731:151-254 (+) // ED531830:173-276 (+)	21
bna-miR171b_st	4.55648	0.215163	FALSE	4.23997	0.329417	FALSE	miRNA	Brassica napus	UUGAGCCGUGCCAAUAUCACG	miRNA_v1	2010-10-21	2008	Affymetrix Proprietary Database	bna-MIR171b // bna-MIR171b	DX044654:119-219 (+) // EE433179:104-204 (+)	21
bna-miR171c_st	4.35949	0.270419	FALSE	3.98007	0.661751	FALSE	miRNA	Brassica napus	UUGAGCCGUGCCAAUAUCACG	miRNA_v1	2010-10-21	2008	Affymetrix Proprietary Database	bna-MIR171c	DU980843:159-246 (-)	21
bna-miR171d_st	3.83529	0.684533	FALSE	4.52716	0.0812095	FALSE	miRNA	Brassica napus	UUGAGCCGUGCCAAUAUCACG	miRNA_v1	2010-10-21	2008	Affymetrix Proprietary Database	bna-MIR171d	BH741911:143-238 (-)	21
bna-miR171e_st	3.69409	0.903663	FALSE	4.17229	0.243994	FALSE	miRNA	Brassica napus	UUGAGCCGUGCCAAUAUCACG	miRNA_v1	2010-10-21	2008	Affymetrix Proprietary Database	bna-MIR171e	AC189214:74569-74660 (-)	21
bna-miR171f_st	4.28594	0.234618	FALSE	4.16993	0.274986	FALSE	miRNA	Brassica napus	UGAUUGAGCCGCGCCAAUAUC	miRNA_v1	2010-10-21	2008	Affymetrix Proprietary Database	bna-MIR171f // bna-MIR171f	AC189627:79418-79536 (+) // DU827625:17-135 (-)	21
bna-miR171g_st	3.89562	0.675361	FALSE	4.19655	0.290451	FALSE	miRNA	Brassica napus	UGAUUGAGCCGCGCCAAUAUC	miRNA_v1	2010-10-21	2008	Affymetrix Proprietary Database	bna-mir171g		21
bna-miR169a_st	3.59085	0.442528	FALSE	3.84599	0.357894	FALSE	miRNA	Brassica napus	CAGCCAAGGAUGACUUGCCGA	miRNA_v1	2010-10-21	2008	Affymetrix Proprietary Database	bna-MIR169a	DU982154:662-793 (+)	21
bna-miR169b_st	4.30804	0.40749	FALSE	4.12907	0.503336	FALSE	miRNA	Brassica napus	CAGCCAAGGAUGACUUGCCGA	miRNA_v1	2010-10-21	2008	Affymetrix Proprietary Database	bna-MIR169b // bna-MIR169b	AC189369:1537-1724 (-) // DX901870:437-624 (+)	21
bna-miR169c_st	3.79335	0.613658	FALSE	3.93504	0.711464	FALSE	miRNA	Brassica napus	UAGCCAAGGAUGACUUGCCUA	miRNA_v1	2010-10-21	2008	Affymetrix Proprietary Database	bna-MIR169c	ED535040:841-1016 (-)	21
bna-miR169d_st	3.7446	0.862855	FALSE	3.55852	0.823807	FALSE	miRNA	Brassica napus	UAGCCAAGGAUGACUUGCCUA	miRNA_v1	2010-10-21	2008	Affymetrix Proprietary Database	bna-MIR169d	BZ014943:255-474 (-)	21
bna-miR169e_st	3.73535	0.966949	FALSE	3.90623	0.709646	FALSE	miRNA	Brassica napus	UAGCCAAGGAUGACUUGCCUA	miRNA_v1	2010-10-21	2008	Affymetrix Proprietary Database	bna-mir169e		21
bna-miR169f_st	3.96415	0.824402	FALSE	3.91629	0.641193	FALSE	miRNA	Brassica napus	UAGCCAAGGAUGACUUGCCUA	miRNA_v1	2010-10-21	2008	Affymetrix Proprietary Database	bna-MIR169f // bna-MIR169f	AC189215:120667-120867 (-) // AC189512:93875-94075 (-)	21
bna-miR169g_st	4.20999	0.29666	FALSE	3.98569	0.660267	FALSE	miRNA	Brassica napus	UAGCCAAGGAUGACUUGCCUGC	miRNA_v1	2010-10-21	2008	Affymetrix Proprietary Database	bna-MIR169g // bna-MIR169g	BZ041682:86-253 (+) // CC943068:513-680 (-)	22
bna-miR169h_st	3.79051	0.881918	FALSE	4.00945	0.509617	FALSE	miRNA	Brassica napus	UAGCCAAGGAUGACUUGCCUGC	miRNA_v1	2010-10-21	2008	Affymetrix Proprietary Database	bna-MIR169h // bna-MIR169h	BZ062541:101-276 (+) // CC954204:39-214 (+)	22
bna-miR169i_st	3.74177	0.95146	FALSE	3.8643	0.827011	FALSE	miRNA	Brassica napus	UAGCCAAGGAUGACUUGCCUGC	miRNA_v1	2010-10-21	2008	Affymetrix Proprietary Database	bna-MIR169i	BH434672:164-337 (+)	22
bna-miR169j_st	3.93229	0.782531	FALSE	3.78072	0.694491	FALSE	miRNA	Brassica napus	UAGCCAAGGAUGACUUGCCUGC	miRNA_v1	2010-10-21	2008	Affymetrix Proprietary Database	bna-MIR169j	AC189215:121043-121209 (-)	22
bna-miR169k_st	4.03484	0.542146	FALSE	3.95744	0.615411	FALSE	miRNA	Brassica napus	UAGCCAAGGAUGACUUGCCUGC	miRNA_v1	2010-10-21	2008	Affymetrix Proprietary Database	bna-MIR169k // bna-MIR169k	AC189356:6626-6780 (-) // DU101474:88-242 (-)	22
bna-miR169l_st	4.13096	0.502045	FALSE	3.87724	0.774043	FALSE	miRNA	Brassica napus	UAGCCAAGGAUGACUUGCCUGC	miRNA_v1	2010-10-21	2008	Affymetrix Proprietary Database	bna-MIR169l	AC189512:94235-94433 (-)	22
bna-miR169m_st	3.99602	0.203616	FALSE	4.25821	0.115825	FALSE	miRNA	Brassica napus	UGAGCCAAAGAUGACUUGCCG	miRNA_v1	2010-10-21	2008	Affymetrix Proprietary Database	bna-MIR169m	BZ021311:350-512 (-)	21
bna-miR168_st	4.10889	0.313908	FALSE	4.12907	0.312476	FALSE	miRNA	Brassica napus	UCGCUUGGUGCAGGUCGGGAA	miRNA_v1	2010-10-21	2008	Affymetrix Proprietary Database	bna-MIR168 // bna-MIR168	AC189658:41467-41599 (-) // DU984956:260-392 (-)	21
bna-miR167a_st	3.86976	0.807361	FALSE	3.83434	0.567085	FALSE	miRNA	Brassica napus	UGAAGCUGCCAGCAUGAUCUAA	miRNA_v1	2010-10-21	2008	Affymetrix Proprietary Database	bna-MIR167a	DX028242:512-643 (-)	22
bna-miR167b_st	4.1703	0.385645	FALSE	4.00043	0.508292	FALSE	miRNA	Brassica napus	UGAAGCUGCCAGCAUGAUCUAA	miRNA_v1	2010-10-21	2008	Affymetrix Proprietary Database	bna-MIR167b	CT022223:635-758 (-)	22
bna-miR167c_st	4.20414	0.407969	FALSE	3.79347	0.853563	FALSE	miRNA	Brassica napus	UGAAGCUGCCAGCAUGAUCUA	miRNA_v1	2010-10-21	2008	Affymetrix Proprietary Database	bna-MIR167c // bna-MIR167c // bna-MIR167c // bna-MIR167c	AC189327:100866-100999 (+) // DX037998:153-286 (-) // EV043346:100-233 (+) // EV055825:89-222 (+)	21
bna-miR166a_st	4.27023	0.18196	FALSE	4.81819	0.0360224	TRUE	miRNA	Brassica napus	UCGGACCAGGCUUCAUUCCCC	miRNA_v1	2010-10-21	2008	Affymetrix Proprietary Database	bna-MIR166a	DX911364:697-831 (-)	21
bna-miR166b_st	4.28594	0.200288	FALSE	4.1169	0.358334	FALSE	miRNA	Brassica napus	UCGGACCAGGCUUCAUUCCCC	miRNA_v1	2010-10-21	2008	Affymetrix Proprietary Database	bna-MIR166b // bna-MIR166b	BH423978:306-423 (+) // BH680789:165-282 (-)	21
bna-miR166c_st	4.82458	0.0297761	TRUE	4.65415	0.0575742	TRUE	miRNA	Brassica napus	UCGGACCAGGCUUCAUUCCCC	miRNA_v1	2010-10-21	2008	Affymetrix Proprietary Database	bna-MIR166c	AC189591:82389-82516 (+)	21
bna-miR166d_st	4.43139	0.13643	FALSE	4.48498	0.134871	FALSE	miRNA	Brassica napus	UCGGACCAGGCUUCAUUCCCC	miRNA_v1	2010-10-21	2008	Affymetrix Proprietary Database	bna-MIR166d	AC189313:1397-1524 (+)	21
bna-miR164_st	3.52426	0.82846	FALSE	3.82317	0.659836	FALSE	miRNA	Brassica napus	UGGAGAAGCAGGGCACGUGCA	miRNA_v1	2010-10-21	2008	Affymetrix Proprietary Database	bna-MIR164 // bna-MIR164	CW984396:577-662 (-) // DX051151:403-488 (+)	21
bna-miR161_st	4.26279	0.288465	FALSE	4.03532	0.581431	FALSE	miRNA	Brassica napus	UCAAUGCACUGAAAGUGACUA	miRNA_v1	2010-10-21	2008	Affymetrix Proprietary Database	bna-MIR161	BZ512955:329-463 (+)	21
bna-miR159_st	3.7039	0.870992	FALSE	3.6265	0.904603	FALSE	miRNA	Brassica napus	UUUGGAUUGAAGGGAGCUCUA	miRNA_v1	2010-10-21	2008	Affymetrix Proprietary Database	bna-MIR159 // bna-MIR159 // bna-MIR159 // bna-MIR159	AC189598:83537-83719 (-) // EX039355:186-368 (+) // EX072729:247-429 (+) // EX073973:245-427 (+)	21
bna-miR156b_st	3.78103	0.915474	FALSE	4.1617	0.351377	FALSE	miRNA	Brassica napus	UUGACAGAAGAUAGAGAGCAC	miRNA_v1	2010-10-21	2008	Affymetrix Proprietary Database	bna-MIR156b	AC189250:143274-143481 (-)	21
bna-miR1140a_st	4.1755	0.356506	FALSE	3.97644	0.523296	FALSE	miRNA	Brassica napus	ACAGCCUAAACCAAUCGGAGC	miRNA_v1	2010-10-21	2008	Affymetrix Proprietary Database	bna-MIR1140a	AC189528:128989-129138 (+)	21
bna-miR1140b_st	4.35654	0.206008	FALSE	3.70858	0.941929	FALSE	miRNA	Brassica napus	AACAGCCUAAACCAAUCGGAG	miRNA_v1	2010-10-21	2008	Affymetrix Proprietary Database	bna-mir1140b		21
bna-miR156c_st	3.56179	0.941193	FALSE	4.04128	0.350794	FALSE	miRNA	Brassica napus	UUGACAGAAGAUAGAGAGCAC	miRNA_v1	2010-10-21	2008	Affymetrix Proprietary Database	bna-MIR156c	BH950400:212-366 (-)	21
bol-miR824_st	4.1357	0.688427	FALSE	3.65971	0.927229	FALSE	miRNA	Brassica oleracea	UAGACCAUUUGUGAGAAGGGA	miRNA_v1	2010-10-21	2008	Affymetrix Proprietary Database	bol-mir824		21
bra-miR824_st	4.11756	0.246069	FALSE	3.85872	0.344495	FALSE	miRNA	Brassica rapa	UAGACCAUUUGUGAGAAGGGA	miRNA_v1	2010-10-21	2008	Affymetrix Proprietary Database	bra-mir824		21
cbr-let-7_st	5.74713	6.44077e-05	TRUE	5.23998	0.000868297	TRUE	miRNA	Caenorhabditis briggsae	UGAGGUAGUAGGUUGUAUAGUU	miRNA_v1	2010-10-21	2008	Affymetrix Proprietary Database	cbr-let-7	cb25.fpc0829:1792425-1792511 (-)	22
cbr-lin-4_st	4.17545	0.0747971	FALSE	4.20097	0.0780278	FALSE	miRNA	Caenorhabditis briggsae	UCCCUGAGACCUCAAGUGUGA	miRNA_v1	2010-10-21	2008	Affymetrix Proprietary Database	cbr-lin-4	cb25.fpc0058:988544-988637 (+)	21
cbr-miR-1_st	3.86013	0.845334	FALSE	4.12496	0.345167	FALSE	miRNA	Caenorhabditis briggsae	UGGAAUGUAAAGAAGUAUGUA	miRNA_v1	2010-10-21	2008	Affymetrix Proprietary Database	cbr-mir-1	cb25.fpc2888:295219-295312 (-)	21
cbr-miR-34_st	3.84788	0.872904	FALSE	3.81595	0.706487	FALSE	miRNA	Caenorhabditis briggsae	AGGCAGUGUGGUUAGCUGGUUG	miRNA_v1	2010-10-21	2008	Affymetrix Proprietary Database	cbr-mir-34	cb25.fpc0045:786683-786775 (+)	22
cbr-miR-42_st	4.3233	0.0555566	TRUE	3.56752	0.163642	FALSE	miRNA	Caenorhabditis briggsae	CACCGGGUUAACAUCUACAG	miRNA_v1	2010-10-21	2008	Affymetrix Proprietary Database	cbr-mir-42	cb25.fpc0058:1913930-1914025 (+)	20
cbr-miR-43_st	4.37508	0.252036	FALSE	4.33359	0.192699	FALSE	miRNA	Caenorhabditis briggsae	UAUCACAGUUUACUUGCUGUCGC	miRNA_v1	2010-10-21	2008	Affymetrix Proprietary Database	cbr-mir-43	cb25.fpc0058:1914085-1914179 (+)	23
cbr-miR-44_st	3.82446	0.447031	FALSE	3.77043	0.535244	FALSE	miRNA	Caenorhabditis briggsae	UGACUAGAGACACAUUCAGCU	miRNA_v1	2010-10-21	2008	Affymetrix Proprietary Database	cbr-mir-44	cb25.fpc0058:1914235-1914329 (+)	21
cbr-miR-45_st	4.38301	0.139375	FALSE	4.27316	0.423164	FALSE	miRNA	Caenorhabditis briggsae	UGACUAGAGACACAUUCAGCU	miRNA_v1	2010-10-21	2008	Affymetrix Proprietary Database	cbr-mir-45-1 // cbr-mir-45-2	cb25.fpc0058:1904950-1905031 (+) // cb25.fpc0058:1902157-1902238 (-)	21
cbr-miR-46_st	3.53252	0.909073	FALSE	4.36099	0.295789	FALSE	miRNA	Caenorhabditis briggsae	UGUCAUGGAGUCGCUCUCUUCA	miRNA_v1	2010-10-21	2008	Affymetrix Proprietary Database	cbr-mir-46	cb25.fpc4079:1087458-1087551 (+)	22
cbr-miR-47_st	3.88291	0.794356	FALSE	3.84727	0.608285	FALSE	miRNA	Caenorhabditis briggsae	UGUCAUGGAGGCGCUCUCUUCA	miRNA_v1	2010-10-21	2008	Affymetrix Proprietary Database	cbr-mir-47	cb25.fpc0829:579406-579498 (-)	22
cbr-miR-48_st	4.14203	0.420956	FALSE	3.77555	0.821632	FALSE	miRNA	Caenorhabditis briggsae	UGAGGUAGGCUCAGUAGAUGCGA	miRNA_v1	2010-10-21	2008	Affymetrix Proprietary Database	cbr-mir-48	cb25.fpc0090:389258-389352 (+)	23
cbr-miR-49_st	4.09633	0.400224	FALSE	3.92095	0.645677	FALSE	miRNA	Caenorhabditis briggsae	AAGCACCACGAGAAGCUGCAGA	miRNA_v1	2010-10-21	2008	Affymetrix Proprietary Database	cbr-mir-49	cb25.fpc0045:477534-477629 (-)	22
cbr-miR-50_st	4.07587	0.400879	FALSE	3.9717	0.527209	FALSE	miRNA	Caenorhabditis briggsae	UGAUAUGUCUGAUAUUCUUGGGUU	miRNA_v1	2010-10-21	2008	Affymetrix Proprietary Database	cbr-mir-50	cb25.fpc4321:893157-893257 (+)	24
cbr-miR-52_st	3.92531	0.260574	FALSE	4.04705	0.150622	FALSE	miRNA	Caenorhabditis briggsae	CACCCGUACAUAUGUUUCCGUGCU	miRNA_v1	2010-10-21	2008	Affymetrix Proprietary Database	cbr-mir-52	cb25.fpc0143:998244-998341 (-)	24
cbr-miR-57_st	5.02333	0.0255567	TRUE	4.48377	0.110621	FALSE	miRNA	Caenorhabditis briggsae	UACCCUGUAGAUCGAGCUGUGUGU	miRNA_v1	2010-10-21	2008	Affymetrix Proprietary Database	cbr-mir-57	cb25.fpc0058:4195160-4195249 (+)	24
cbr-miR-58_st	4.78184	0.0280739	TRUE	4.36615	0.0699747	FALSE	miRNA	Caenorhabditis briggsae	UGAGAUCGUUCAGUACGGCAAU	miRNA_v1	2010-10-21	2008	Affymetrix Proprietary Database	cbr-mir-58	cb25.fpc0063:314368-314451 (-)	22
cbr-miR-60_st	4.09774	0.548317	FALSE	3.93934	0.75491	FALSE	miRNA	Caenorhabditis briggsae	UAUUAUGCACAUUUUCUAGUCCA	miRNA_v1	2010-10-21	2008	Affymetrix Proprietary Database	cbr-mir-60	cb25.fpc0058:1391129-1391200 (-)	23
cbr-miR-67_st	4.17284	0.277004	FALSE	4.32841	0.213378	FALSE	miRNA	Caenorhabditis briggsae	UCACAACCUCCUAGAAAGAGUAGA	miRNA_v1	2010-10-21	2008	Affymetrix Proprietary Database	cbr-mir-67	cb25.fpc2187:404347-404441 (-)	24
cbr-miR-71_st	4.43322	0.0836926	FALSE	4.44177	0.0407201	TRUE	miRNA	Caenorhabditis briggsae	UGAAAGACAUGGGUAGUGA	miRNA_v1	2010-10-21	2008	Affymetrix Proprietary Database	cbr-mir-71	cb25.fpc4321:1020819-1020895 (-)	19
cbr-miR-73_st	3.96815	0.431115	FALSE	3.72444	0.615916	FALSE	miRNA	Caenorhabditis briggsae	UGGCAAGAUGUUGGCAGUUCAGU	miRNA_v1	2010-10-21	2008	Affymetrix Proprietary Database	cbr-mir-73	cb25.fpc0045:1381211-1381304 (-)	23
cbr-miR-74_st	4.0705	0.196757	FALSE	4.08397	0.0448261	TRUE	miRNA	Caenorhabditis briggsae	UGGCAAGAAAUGGCAGUCUAGA	miRNA_v1	2010-10-21	2008	Affymetrix Proprietary Database	cbr-mir-74	cb25.fpc0045:1380926-1381006 (-)	22
cbr-miR-75_st	4.15252	0.0707918	FALSE	4.2102	0.0615052	FALSE	miRNA	Caenorhabditis briggsae	UUAAAGCUACCAACCGCCUUCA	miRNA_v1	2010-10-21	2008	Affymetrix Proprietary Database	cbr-mir-75	cb25.fpc0045:1374063-1374154 (-)	22
cbr-miR-77_st	4.29428	0.133462	FALSE	3.82909	0.459978	FALSE	miRNA	Caenorhabditis briggsae	UUCAUCAGGCCAUAGCUGUCCA	miRNA_v1	2010-10-21	2008	Affymetrix Proprietary Database	cbr-mir-77 // cbr-mir-77	cb25.fpc2260:562524-562619 (+) // cb25.fpc2260:565241-565336 (+)	22
cbr-miR-79_st	4.04703	0.081576	FALSE	4.61056	0.0077133	TRUE	miRNA	Caenorhabditis briggsae	AUAAAGCUAGGUUACCAAAGCU	miRNA_v1	2010-10-21	2008	Affymetrix Proprietary Database	cbr-mir-79	cb25.fpc4321:144621-144713 (+)	22
cbr-miR-80_st	4.15364	0.432887	FALSE	4.18907	0.234177	FALSE	miRNA	Caenorhabditis briggsae	UGAGAUCAUUAGUUGAAAGCCGA	miRNA_v1	2010-10-21	2008	Affymetrix Proprietary Database	cbr-mir-80	cb25.fpc4013:186693-186792 (-)	23
cbr-miR-81_st	4.09022	0.0704161	FALSE	3.95601	0.126631	FALSE	miRNA	Caenorhabditis briggsae	UGAGAUCAUCGUGAAAGCUAGU	miRNA_v1	2010-10-21	2008	Affymetrix Proprietary Database	cbr-mir-81	cb25.fpc0045:1314015-1314104 (-)	22
cbr-miR-82_st	3.88894	0.714038	FALSE	3.56108	0.649983	FALSE	miRNA	Caenorhabditis briggsae	UGAGAUCAUCGUGAAAGCCAGU	miRNA_v1	2010-10-21	2008	Affymetrix Proprietary Database	cbr-mir-82	cb25.fpc0045:1311090-1311184 (+)	22
cbr-miR-85_st	4.00405	0.778496	FALSE	3.84371	0.865963	FALSE	miRNA	Caenorhabditis briggsae	UACAAAGUAUUUGAAAAGGCGUGC	miRNA_v1	2010-10-21	2008	Affymetrix Proprietary Database	cbr-mir-85	cb25.fpc0011:586214-586293 (+)	24
cbr-miR-86_st	4.05314	0.239708	FALSE	4.31167	0.0441361	TRUE	miRNA	Caenorhabditis briggsae	UAAGUGAAUGCUUUGCCACAGUC	miRNA_v1	2010-10-21	2008	Affymetrix Proprietary Database	cbr-mir-86	cb25.fpc2976:635609-635706 (-)	23
cbr-miR-87_st	3.94091	0.598354	FALSE	3.75693	0.818697	FALSE	miRNA	Caenorhabditis briggsae	GUGAGCAAAGUUUCAGGUGU	miRNA_v1	2010-10-21	2008	Affymetrix Proprietary Database	cbr-mir-87	cb25.fpc4470:1147753-1147847 (-)	20
cbr-miR-90_st	4.49307	0.0166125	TRUE	4.94211	0.00219551	TRUE	miRNA	Caenorhabditis briggsae	UGAUAUGUUGUUUGAAUGCCCC	miRNA_v1	2010-10-21	2008	Affymetrix Proprietary Database	cbr-mir-90	cb25.fpc4013:201175-201271 (+)	22
cbr-miR-124_st	4.69912	0.0894856	FALSE	5.82557	1.32841e-05	TRUE	miRNA	Caenorhabditis briggsae	UAAGGCACGCGGUGAAUGCCA	miRNA_v1	2010-10-21	2008	Affymetrix Proprietary Database	cbr-mir-124	cb25.fpc0143:1679140-1679237 (+)	21
cbr-miR-228_st	3.97721	0.672374	FALSE	4.0435	0.588555	FALSE	miRNA	Caenorhabditis briggsae	AAUGGCACUGCAUGAAUUCACGG	miRNA_v1	2010-10-21	2008	Affymetrix Proprietary Database	cbr-mir-228	cb25.fpc4152:426357-426449 (-)	23
cbr-miR-230_st	4.24859	0.232295	FALSE	4.16993	0.28318	FALSE	miRNA	Caenorhabditis briggsae	GUAUUAGUUGUGCGACCAGGAAA	miRNA_v1	2010-10-21	2008	Affymetrix Proprietary Database	cbr-mir-230	cb25.fpc3857:3562400-3562495 (+)	23
cbr-miR-232_st	4.06646	0.350021	FALSE	3.87182	0.502634	FALSE	miRNA	Caenorhabditis briggsae	UAAAUGCAUCUUAACUGCGGUGA	miRNA_v1	2010-10-21	2008	Affymetrix Proprietary Database	cbr-mir-232 // cbr-mir-232	cb25.fpc0143:1139487-1139581 (-) // cb25.fpc0143:960617-960711 (-)	23
cbr-miR-233_st	3.61639	0.936101	FALSE	4.22886	0.360281	FALSE	miRNA	Caenorhabditis briggsae	UUGAGCAAUGCGCAUGUGCGGGA	miRNA_v1	2010-10-21	2008	Affymetrix Proprietary Database	cbr-mir-233	cb25.fpc4033:1408675-1408771 (-)	23
cbr-miR-234_st	4.04655	0.460135	FALSE	4.34803	0.0972899	FALSE	miRNA	Caenorhabditis briggsae	UUAUUGCUCGAGAAUACCCUU	miRNA_v1	2010-10-21	2008	Affymetrix Proprietary Database	cbr-mir-234	cb25.fpc0022:1182919-1183014 (-)	21
cbr-miR-236_st	3.94091	0.239569	FALSE	3.8643	0.34033	FALSE	miRNA	Caenorhabditis briggsae	UAAUACUGUCAGGUAAUGACGCU	miRNA_v1	2010-10-21	2008	Affymetrix Proprietary Database	cbr-mir-236	cb25.fpc2454:374337-374436 (-)	23
cbr-miR-241_st	4.36165	0.137385	FALSE	4.39165	0.0765055	FALSE	miRNA	Caenorhabditis briggsae	UGAGGUAGGUGUGAGAAAUGA	miRNA_v1	2010-10-21	2008	Affymetrix Proprietary Database	cbr-mir-241	cb25.fpc0090:386404-386493 (+)	21
cbr-miR-244_st	4.01294	0.748856	FALSE	3.6057	0.931747	FALSE	miRNA	Caenorhabditis briggsae	UCUUUGGUUGUACAAAGUGGUAUG	miRNA_v1	2010-10-21	2008	Affymetrix Proprietary Database	cbr-mir-244	cb25.fpc4321:1456779-1456869 (+)	24
cbr-miR-245_st	4.86644	0.0106711	TRUE	5.33936	0.000425445	TRUE	miRNA	Caenorhabditis briggsae	AUUGGUCCCCUCCAAGUAGCUC	miRNA_v1	2010-10-21	2008	Affymetrix Proprietary Database	cbr-mir-245	cb25.fpc1417:282071-282155 (-)	22
cbr-miR-248_st	4.17004	0.275852	FALSE	4.20469	0.207571	FALSE	miRNA	Caenorhabditis briggsae	UACACGUGCUCGGAUAACGCUCA	miRNA_v1	2010-10-21	2008	Affymetrix Proprietary Database	cbr-mir-248	cb25.fpc0045:1497642-1497745 (+)	23
cbr-miR-250_st	3.87396	0.675674	FALSE	4.23891	0.183613	FALSE	miRNA	Caenorhabditis briggsae	UCACAGUCAACUGUUGGCACGG	miRNA_v1	2010-10-21	2008	Affymetrix Proprietary Database	cbr-mir-250	cb25.fpc4470:782336-782422 (+)	22
cbr-miR-251_st	3.88904	0.583148	FALSE	4.20566	0.218777	FALSE	miRNA	Caenorhabditis briggsae	UUAAGUAGUGGUGCCGCUCUUAUU	miRNA_v1	2010-10-21	2008	Affymetrix Proprietary Database	cbr-mir-251	cb25.fpc4069:1296389-1296480 (-)	24
cbr-miR-252_st	4.96693	0.0058938	TRUE	4.85537	0.00869312	TRUE	miRNA	Caenorhabditis briggsae	UAAGUAGUAGUGCCGCAGGUAAC	miRNA_v1	2010-10-21	2008	Affymetrix Proprietary Database	cbr-mir-252	cb25.fpc0058:2495709-2495807 (+)	23
cbr-miR-259_st	3.84517	0.777455	FALSE	4.21826	0.403986	FALSE	miRNA	Caenorhabditis briggsae	AAAUCUCAUCCUAAUCUGGUU	miRNA_v1	2010-10-21	2008	Affymetrix Proprietary Database	cbr-mir-259	cb25.fpc2220:1535846-1535940 (-)	21
cbr-miR-268_st	3.66771	0.178952	FALSE	3.59102	0.175989	FALSE	miRNA	Caenorhabditis briggsae	GGCAAGAAUUAGAAGCAGUUUUGGU	miRNA_v1	2010-10-21	2008	Affymetrix Proprietary Database	cbr-mir-268	cb25.fpc4470:203316-203394 (+)	25
cbr-miR-72_st	4.28649	0.147898	FALSE	3.77458	0.539061	FALSE	miRNA	Caenorhabditis briggsae	AGGCAGAUGUUGGCAUAGC	miRNA_v1	2010-10-21	2008	Affymetrix Proprietary Database	cbr-mir-72	cb25.fpc4247:2707-2829 (-)	19
cbr-lsy-6_st	4.20967	0.32667	FALSE	4.07762	0.263954	FALSE	miRNA	Caenorhabditis briggsae	UUUUGUAUGAGACGCAUUCCG	miRNA_v1	2010-10-21	2008	Affymetrix Proprietary Database	cbr-lsy-6	cb25.fpc2220:1640044-1640117 (+)	21
cbr-miR-353_st	3.74177	0.794725	FALSE	3.59814	0.946343	FALSE	miRNA	Caenorhabditis briggsae	CAAGUAUCAUGUGUUGGUAUC	miRNA_v1	2010-10-21	2008	Affymetrix Proprietary Database	cbr-mir-353	cb25.fpc4321:1369406-1369516 (-)	21
cbr-miR-64_st	3.68178	0.924724	FALSE	4.00043	0.584382	FALSE	miRNA	Caenorhabditis briggsae	CAUGACACUGAAGCGUGUACGGA	miRNA_v1	2010-10-21	2008	Affymetrix Proprietary Database	cbr-mir-64	cb25.fpc4030:170512-170621 (-)	23
cbr-miR-231_st	4.29418	0.351026	FALSE	3.65721	0.783543	FALSE	miRNA	Caenorhabditis briggsae	UAAGCUCGUGAACAACAGGCAGGA	miRNA_v1	2010-10-21	2008	Affymetrix Proprietary Database	cbr-mir-231	cb25.fpc2193:217680-217783 (+)	24
cbr-miR-356_st	4.28193	0.227563	FALSE	3.79076	0.890091	FALSE	miRNA	Caenorhabditis briggsae	AUGAGCAACGCGAACAAAUCC	miRNA_v1	2010-10-21	2008	Affymetrix Proprietary Database	cbr-mir-356	cb25.fpc2887:602196-602307 (-)	21
cbr-miR-83_st	4.04016	0.555469	FALSE	4.27185	0.305966	FALSE	miRNA	Caenorhabditis briggsae	UAGCACCAUAUAAAUUCAGUGU	miRNA_v1	2010-10-21	2008	Affymetrix Proprietary Database	cbr-mir-83	cb25.fpc4069:2002944-2003054 (+)	22
cbr-miR-246_st	4.57567	0.0351223	TRUE	5.36068	0.000355634	TRUE	miRNA	Caenorhabditis briggsae	UUACAUGUAUUGGGUAGGAGCU	miRNA_v1	2010-10-21	2008	Affymetrix Proprietary Database	cbr-mir-246	cb25.fpc0143:929449-929557 (+)	22
cbr-miR-51_st	3.94713	0.523006	FALSE	3.81292	0.79223	FALSE	miRNA	Caenorhabditis briggsae	UACCCGUAGCUCCUUGCCAUGUU	miRNA_v1	2010-10-21	2008	Affymetrix Proprietary Database	cbr-mir-51	cb25.fpc0143:994621-994765 (-)	23
cbr-miR-357_st	4.01196	0.434377	FALSE	4.29316	0.230914	FALSE	miRNA	Caenorhabditis briggsae	AAAAUGCCAGUCAUUGACGGA	miRNA_v1	2010-10-21	2008	Affymetrix Proprietary Database	cbr-mir-357 // cbr-mir-357	cb25.fpc0024:139667-139779 (+) // cb25.fpc4079:42047-42159 (+)	21
cbr-miR-253_st	4.30089	0.240092	FALSE	4.54699	0.071558	FALSE	miRNA	Caenorhabditis briggsae	CACACCUCACUAACACUAACU	miRNA_v1	2010-10-21	2008	Affymetrix Proprietary Database	cbr-mir-253	cb25.fpc2220:314137-314246 (+)	21
cbr-miR-70_st	4.28536	0.125486	FALSE	4.22176	0.154165	FALSE	miRNA	Caenorhabditis briggsae	UAAUACGUGAUUGGUGUUCCCAG	miRNA_v1	2010-10-21	2008	Affymetrix Proprietary Database	cbr-mir-70	cb25.fpc4126:449320-449431 (-)	23
cbr-miR-358_st	4.30495	0.151966	FALSE	3.99567	0.323032	FALSE	miRNA	Caenorhabditis briggsae	CAAUUGGUAUCCUUAGUCGUGG	miRNA_v1	2010-10-21	2008	Affymetrix Proprietary Database	cbr-mir-358	cb25.fpc0024:139213-139325 (+)	22
cbr-miR-61_st	3.93496	0.630343	FALSE	4.24402	0.246602	FALSE	miRNA	Caenorhabditis briggsae	UGACUAGAACCUUGACUCUGCUC	miRNA_v1	2010-10-21	2008	Affymetrix Proprietary Database	cbr-mir-61	cb25.fpc4470:782179-782285 (+)	23
cbr-miR-360_st	4.04994	0.0318722	TRUE	3.70704	0.082546	FALSE	miRNA	Caenorhabditis briggsae	UGACCGUAAUCCCGUUCACAA	miRNA_v1	2010-10-21	2008	Affymetrix Proprietary Database	cbr-mir-360	cb25.fpc3857:3689148-3689258 (+)	21
cbr-miR-239a_st	3.94591	0.536653	FALSE	4.0519	0.298536	FALSE	miRNA	Caenorhabditis briggsae	UUUGUACUACAAUUAGGUACUGG	miRNA_v1	2010-10-21	2008	Affymetrix Proprietary Database	cbr-mir-239a	cb25.fpc0003:1164604-1164716 (+)	23
cbr-miR-249_st	3.90137	0.854525	FALSE	3.90501	0.786839	FALSE	miRNA	Caenorhabditis briggsae	UCACAGGAUUUUUGAGUGUUGC	miRNA_v1	2010-10-21	2008	Affymetrix Proprietary Database	cbr-mir-249	cb25.fpc3857:486444-486552 (-)	22
cbr-miR-240_st	4.48383	0.1666	FALSE	4.25351	0.225819	FALSE	miRNA	Caenorhabditis briggsae	UACUGGCCUCCAAAUUUUCGCU	miRNA_v1	2010-10-21	2008	Affymetrix Proprietary Database	cbr-mir-240	cb25.fpc4044:1669923-1670035 (+)	22
cbr-miR-254_st	4.02389	0.563055	FALSE	3.99579	0.623655	FALSE	miRNA	Caenorhabditis briggsae	UGCAAAUCUUUUGCAACUGUAUA	miRNA_v1	2010-10-21	2008	Affymetrix Proprietary Database	cbr-mir-254	cb25.fpc4069:544760-544867 (+)	23
cbr-miR-239b_st	3.48813	0.429573	FALSE	3.70669	0.408407	FALSE	miRNA	Caenorhabditis briggsae	UUGUACUGCACAAAAGUACUG	miRNA_v1	2010-10-21	2008	Affymetrix Proprietary Database	cbr-mir-239b	cb25.fpc0003:1163420-1163531 (-)	21
cbr-miR-62_st	3.77409	0.815062	FALSE	4.09621	0.541765	FALSE	miRNA	Caenorhabditis briggsae	UGAUAUGUAAUCUAGCUUACAG	miRNA_v1	2010-10-21	2008	Affymetrix Proprietary Database	cbr-mir-62	cb25.fpc0003:250399-250508 (-)	22
cbr-miR-55_st	4.84391	0.0236943	TRUE	4.57165	0.095362	FALSE	miRNA	Caenorhabditis briggsae	UACCCGUAUAUUUUUCUGCCGAG	miRNA_v1	2010-10-21	2008	Affymetrix Proprietary Database	cbr-mir-55	cb25.fpc0106:111159-111270 (-)	23
cbr-miR-84_st	3.4806	0.989216	FALSE	3.38069	0.975595	FALSE	miRNA	Caenorhabditis briggsae	UGAGGUAGUUUGCAAUGCUGUC	miRNA_v1	2010-10-21	2008	Affymetrix Proprietary Database	cbr-mir-84	cb25.fpc4033:2349618-2349731 (+)	22
cbr-miR-354_st	4.13843	0.340836	FALSE	3.91675	0.289184	FALSE	miRNA	Caenorhabditis briggsae	ACCUUGUUUGUUGCUGCUCCU	miRNA_v1	2010-10-21	2008	Affymetrix Proprietary Database	cbr-mir-354	cb25.fpc2090:154117-154225 (-)	21
cbr-miR-35_st	4.20122	0.369835	FALSE	4.26073	0.215381	FALSE	miRNA	Caenorhabditis briggsae	UCACCGGGUGAAAACUUGCAAG	miRNA_v1	2010-10-21	2008	Affymetrix Proprietary Database	cbr-mir-35	cb25.fpc0058:2426865-2426976 (-)	22
cbr-miR-36_st	3.90788	0.645692	FALSE	4.00043	0.513338	FALSE	miRNA	Caenorhabditis briggsae	UCACCGGGUGAAAAUUCGCAAU	miRNA_v1	2010-10-21	2008	Affymetrix Proprietary Database	cbr-mir-36	cb25.fpc0058:2427728-2427834 (-)	22
cbr-miR-38_st	4.17388	0.159843	FALSE	4.17544	0.152823	FALSE	miRNA	Caenorhabditis briggsae	UCACCGGGAGACAACCUGGUAU	miRNA_v1	2010-10-21	2008	Affymetrix Proprietary Database	cbr-mir-38	cb25.fpc0058:2427623-2427737 (-)	22
cbr-miR-39_st	3.74177	0.826622	FALSE	4.63101	0.0825043	FALSE	miRNA	Caenorhabditis briggsae	UCACCGGGUGAAAAACGGUUAG	miRNA_v1	2010-10-21	2008	Affymetrix Proprietary Database	cbr-mir-39	cb25.fpc0058:2427448-2427560 (-)	22
cbr-miR-40_st	4.00448	0.0300112	TRUE	4.10246	0.0211226	TRUE	miRNA	Caenorhabditis briggsae	UCACCGGGUGUCAAUCAGCUAG	miRNA_v1	2010-10-21	2008	Affymetrix Proprietary Database	cbr-mir-40	cb25.fpc0058:2427346-2427461 (-)	22
cbr-miR-41_st	4.80794	0.00491568	TRUE	4.01932	0.159515	FALSE	miRNA	Caenorhabditis briggsae	UCACCGGGUGAAAAACUCCCA	miRNA_v1	2010-10-21	2008	Affymetrix Proprietary Database	cbr-mir-41	cb25.fpc0058:2426993-2427102 (-)	21
cbr-miR-355_st	3.90711	0.766377	FALSE	3.90431	0.751994	FALSE	miRNA	Caenorhabditis briggsae	UUUGUUUUAGCCUGAGCUAUG	miRNA_v1	2010-10-21	2008	Affymetrix Proprietary Database	cbr-mir-355	cb25.fpc0058:3457940-3458048 (+)	21
cbr-miR-784_st	4.02323	0.644818	FALSE	4.02967	0.689561	FALSE	miRNA	Caenorhabditis briggsae	UGGCACAAUACCUGUAUGUAGA	miRNA_v1	2010-10-21	2008	Affymetrix Proprietary Database	cbr-mir-784	cb25.fpc4044:1916530-1916606 (-)	22
cbr-miR-785_st	3.96649	0.714287	FALSE	4.20048	0.433755	FALSE	miRNA	Caenorhabditis briggsae	UAAGUGAAUACUCUGUGUUGA	miRNA_v1	2010-10-21	2008	Affymetrix Proprietary Database	cbr-mir-785	cb25.fpc3857:485006-485108 (+)	21
cbr-miR-786_st	4.28594	0.170683	FALSE	4.70713	0.0155076	TRUE	miRNA	Caenorhabditis briggsae	UAAUGCCCUGUACGAGAUUUGGU	miRNA_v1	2010-10-21	2008	Affymetrix Proprietary Database	cbr-mir-786	cb25.fpc4044:1670051-1670141 (+)	23
cbr-miR-787_st	4.94672	0.00255033	TRUE	4.43975	0.059486	TRUE	miRNA	Caenorhabditis briggsae	UAAGCUCGUCUUAGUUUUCCUCU	miRNA_v1	2010-10-21	2008	Affymetrix Proprietary Database	cbr-mir-787	cb25.fpc4069:600024-600113 (-)	23
cbr-miR-788_st	5.48763	0.00153801	TRUE	4.5998	0.031625	TRUE	miRNA	Caenorhabditis briggsae	UCCGCUUCUCAAUGCUCCAUUUGCAA	miRNA_v1	2010-10-21	2008	Affymetrix Proprietary Database	cbr-mir-788	cb25.fpc4403:469248-469330 (-)	26
cbr-miR-789a_st	5.02067	0.00344571	TRUE	4.78364	0.019509	TRUE	miRNA	Caenorhabditis briggsae	UCCCUGCCUGGGUCAAAUGUUUU	miRNA_v1	2010-10-21	2008	Affymetrix Proprietary Database	cbr-mir-789a	cb25.fpc4126:1325388-1325481 (+)	23
cbr-miR-789b_st	3.96862	0.198477	FALSE	4.39708	0.0862372	FALSE	miRNA	Caenorhabditis briggsae	GCCCUGCCUGGGUCACCAUGUGA	miRNA_v1	2010-10-21	2008	Affymetrix Proprietary Database	cbr-mir-789b	cb25.fpc2310:298311-298406 (-)	23
cbr-miR-790_st	3.12065	0.995541	FALSE	3.67011	0.62857	FALSE	miRNA	Caenorhabditis briggsae	CUUGGCACUCGCGAACACCGCG	miRNA_v1	2010-10-21	2008	Affymetrix Proprietary Database	cbr-mir-790-1 // cbr-mir-790-2	cb25.fpc4152:418601-418699 (-) // cb25.fpc4152:419243-419309 (-)	22
cbr-miR-791_st	4.12788	0.17248	FALSE	3.40542	0.466576	FALSE	miRNA	Caenorhabditis briggsae	AUUGGCACUCCGCUGAUUUGGUG	miRNA_v1	2010-10-21	2008	Affymetrix Proprietary Database	cbr-mir-791	cb25.fpc3857:3575831-3575916 (+)	23
cbr-miR-792_st	3.85352	0.8433	FALSE	4.05992	0.316884	FALSE	miRNA	Caenorhabditis briggsae	UUGAAAUUUUUUCUAUUUUCGGU	miRNA_v1	2010-10-21	2008	Affymetrix Proprietary Database	cbr-mir-792	cb25.fpc4180:99571-99661 (+)	23
cbr-miR-235_st	4.90361	0.0113886	TRUE	4.81382	0.00837642	TRUE	miRNA	Caenorhabditis briggsae	UAUUGCACUUUCCCUGGCCAGA	miRNA_v1	2010-10-21	2008	Affymetrix Proprietary Database	cbr-mir-235	cb25.fpc2888:1682758-1682839 (-)	22
cbr-miR-242_st	3.83457	0.396125	FALSE	3.72489	0.415161	FALSE	miRNA	Caenorhabditis briggsae	UUGCGUAGGCCUUUGUUUCGA	miRNA_v1	2010-10-21	2008	Affymetrix Proprietary Database	cbr-mir-242	cb25.fpc4248:172977-173082 (-)	21
cbr-miR-255_st	3.96872	0.572255	FALSE	4.00332	0.709705	FALSE	miRNA	Caenorhabditis briggsae	AAACUGAAGAGAUUUUUUACAG	miRNA_v1	2010-10-21	2008	Affymetrix Proprietary Database	cbr-mir-255	cb25.fpc2220:544867-544960 (-)	22
cbr-miR-359_st	3.62717	0.192457	FALSE	3.76457	0.136556	FALSE	miRNA	Caenorhabditis briggsae	UCACUGGUUAUCCUCUGUCGAA	miRNA_v1	2010-10-21	2008	Affymetrix Proprietary Database	cbr-mir-359	cb25.fpc3857:484549-484635 (+)	22
cbr-miR-392_st	3.70035	0.838576	FALSE	3.97402	0.500695	FALSE	miRNA	Caenorhabditis briggsae	UAUCAUCGAUCAUGUGAGCUGU	miRNA_v1	2010-10-21	2008	Affymetrix Proprietary Database	cbr-mir-392	cb25.fpc0829:997508-997601 (-)	22
cel-let-7_st	5.22112	0.000411837	TRUE	5.529	0.000473726	TRUE	miRNA	Caenorhabditis elegans	UGAGGUAGUAGGUUGUAUAGUU	miRNA_v1	2010-10-21	2008	Affymetrix Proprietary Database	cel-let-7	X:14744091-14744189 (-)	22
cel-lin-4_st	4.37188	0.206323	FALSE	4.70066	0.031715	TRUE	miRNA	Caenorhabditis elegans	UCCCUGAGACCUCAAGUGUGA	miRNA_v1	2010-10-21	2008	Affymetrix Proprietary Database	cel-lin-4	II:5902218-5902311 (+)	21
cel-miR-1_st	3.81413	0.684868	FALSE	4.04664	0.599352	FALSE	miRNA	Caenorhabditis elegans	UGGAAUGUAAAGAAGUAUGUA	miRNA_v1	2010-10-21	2008	Affymetrix Proprietary Database	cel-mir-1	I:6172664-6172759 (-)	21
cel-miR-2_st	3.92552	0.255188	FALSE	3.92279	0.228096	FALSE	miRNA	Caenorhabditis elegans	UAUCACAGCCAGCUUUGAUGUGC	miRNA_v1	2010-10-21	2008	Affymetrix Proprietary Database	cel-mir-2	I:9372759-9372856 (-)	23
cel-miR-34_st	3.58796	0.97875	FALSE	3.84775	0.604194	FALSE	miRNA	Caenorhabditis elegans	AGGCAGUGUGGUUAGCUGGUUG	miRNA_v1	2010-10-21	2008	Affymetrix Proprietary Database	cel-mir-34	X:2969743-2969839 (-)	22
cel-miR-35_st	4.43009	0.380123	FALSE	3.70858	0.058187	TRUE	miRNA	Caenorhabditis elegans	UCACCGGGUGGAAACUAGCAGU	miRNA_v1	2010-10-21	2008	Affymetrix Proprietary Database	cel-mir-35	II:11537517-11537613 (+)	22
cel-miR-36_st	3.90958	0.208673	FALSE	3.94713	0.179028	FALSE	miRNA	Caenorhabditis elegans	UCACCGGGUGAAAAUUCGCAUG	miRNA_v1	2010-10-21	2008	Affymetrix Proprietary Database	cel-mir-36	II:11537622-11537718 (+)	22
cel-miR-37_st	3.92987	0.869756	FALSE	3.89244	0.688146	FALSE	miRNA	Caenorhabditis elegans	UCACCGGGUGAACACUUGCAGU	miRNA_v1	2010-10-21	2008	Affymetrix Proprietary Database	cel-mir-37	II:11537742-11537839 (+)	22
cel-miR-38_st	4.38964	0.121986	FALSE	4.1652	0.251848	FALSE	miRNA	Caenorhabditis elegans	UCACCGGGAGAAAAACUGGAGU	miRNA_v1	2010-10-21	2008	Affymetrix Proprietary Database	cel-mir-38	II:11537839-11537936 (+)	22
cel-miR-39_st	4.29881	0.367869	FALSE	4.59191	0.0717995	FALSE	miRNA	Caenorhabditis elegans	UCACCGGGUGUAAAUCAGCUUG	miRNA_v1	2010-10-21	2008	Affymetrix Proprietary Database	cel-mir-39	II:11537998-11538084 (+)	22
cel-miR-40_st	3.74177	0.120413	FALSE	4.16758	0.0202078	TRUE	miRNA	Caenorhabditis elegans	UCACCGGGUGUACAUCAGCUAA	miRNA_v1	2010-10-21	2008	Affymetrix Proprietary Database	cel-mir-40	II:11538093-11538184 (+)	22
cel-miR-41_st	4.54823	0.0844495	FALSE	4.21531	0.278631	FALSE	miRNA	Caenorhabditis elegans	UCACCGGGUGAAAAAUCACCUA	miRNA_v1	2010-10-21	2008	Affymetrix Proprietary Database	cel-mir-41	II:11538217-11538313 (+)	22
cel-miR-42_st	4.25783	0.219438	FALSE	4.09307	0.536012	FALSE	miRNA	Caenorhabditis elegans	UCACCGGGUUAACAUCUACAGA	miRNA_v1	2010-10-21	2008	Affymetrix Proprietary Database	cel-mir-42	II:11889720-11889814 (+)	22
cel-miR-43_st	4.59949	0.0324767	TRUE	4.25418	0.0820195	FALSE	miRNA	Caenorhabditis elegans	UAUCACAGUUUACUUGCUGUCGC	miRNA_v1	2010-10-21	2008	Affymetrix Proprietary Database	cel-mir-43	II:11889819-11889916 (+)	23
cel-miR-44_st	3.96704	0.431645	FALSE	3.71966	0.958559	FALSE	miRNA	Caenorhabditis elegans	UGACUAGAGACACAUUCAGCU	miRNA_v1	2010-10-21	2008	Affymetrix Proprietary Database	cel-mir-44	II:11889932-11890027 (+)	21
cel-miR-45_st	4.34425	0.196281	FALSE	3.72953	0.638727	FALSE	miRNA	Caenorhabditis elegans	UGACUAGAGACACAUUCAGCU	miRNA_v1	2010-10-21	2008	Affymetrix Proprietary Database	cel-mir-45	II:11880853-11880948 (-)	21
cel-miR-46_st	3.61864	0.705056	FALSE	4.2516	0.307786	FALSE	miRNA	Caenorhabditis elegans	UGUCAUGGAGUCGCUCUCUUCA	miRNA_v1	2010-10-21	2008	Affymetrix Proprietary Database	cel-mir-46	III:13660395-13660491 (+)	22
cel-miR-47_st	3.92982	0.737369	FALSE	3.73156	0.794003	FALSE	miRNA	Caenorhabditis elegans	UGUCAUGGAGGCGCUCUCUUCA	miRNA_v1	2010-10-21	2008	Affymetrix Proprietary Database	cel-mir-47	X:13921171-13921267 (+)	22
cel-miR-48_st	4.40039	0.207303	FALSE	3.90079	0.461864	FALSE	miRNA	Caenorhabditis elegans	UGAGGUAGGCUCAGUAGAUGCGA	miRNA_v1	2010-10-21	2008	Affymetrix Proprietary Database	cel-mir-48	V:14364390-14364487 (-)	23
cel-miR-49_st	4.24109	0.363921	FALSE	3.79939	0.677357	FALSE	miRNA	Caenorhabditis elegans	AAGCACCACGAGAAGCUGCAGA	miRNA_v1	2010-10-21	2008	Affymetrix Proprietary Database	cel-mir-49	X:9989214-9989310 (+)	22
cel-miR-50_st	4.32214	0.316287	FALSE	3.8643	0.871963	FALSE	miRNA	Caenorhabditis elegans	UGAUAUGUCUGGUAUUCUUGGG	miRNA_v1	2010-10-21	2008	Affymetrix Proprietary Database	cel-mir-50	I:1738636-1738734 (+)	22
cel-miR-51_st	4.14706	0.308263	FALSE	4.30938	0.206767	FALSE	miRNA	Caenorhabditis elegans	UACCCGUAGCUCCUAUCCAUGUU	miRNA_v1	2010-10-21	2008	Affymetrix Proprietary Database	cel-mir-51	IV:11025983-11026082 (-)	23
cel-miR-52_st	4.2468	0.238797	FALSE	4.1246	0.149596	FALSE	miRNA	Caenorhabditis elegans	CACCCGUACAUAUGUUUCCGUGCU	miRNA_v1	2010-10-21	2008	Affymetrix Proprietary Database	cel-mir-52	IV:14033976-14034075 (+)	24
cel-miR-53_st	4.3884	0.179567	FALSE	3.86233	0.688146	FALSE	miRNA	Caenorhabditis elegans	CACCCGUACAUUUGUUUCCGUGCU	miRNA_v1	2010-10-21	2008	Affymetrix Proprietary Database	cel-mir-53	IV:11027563-11027661 (-)	24
cel-miR-54_st	4.56794	0.0900838	FALSE	4.27523	0.334504	FALSE	miRNA	Caenorhabditis elegans	UACCCGUAAUCUUCAUAAUCCGAG	miRNA_v1	2010-10-21	2008	Affymetrix Proprietary Database	cel-mir-54	X:13144915-13145013 (-)	24
cel-miR-55_st	4.01583	0.606239	FALSE	4.1246	0.284313	FALSE	miRNA	Caenorhabditis elegans	UACCCGUAUAAGUUUCUGCUGAG	miRNA_v1	2010-10-21	2008	Affymetrix Proprietary Database	cel-mir-55	X:13144746-13144843 (-)	23
cel-miR-56_st	3.78818	0.824261	FALSE	4.3712	0.220801	FALSE	miRNA	Caenorhabditis elegans	UACCCGUAAUGUUUCCGCUGAG	miRNA_v1	2010-10-21	2008	Affymetrix Proprietary Database	cel-mir-56	X:13144610-13144706 (-)	22
cel-miR-57_st	4.58968	0.00885787	TRUE	4.21475	0.0114064	TRUE	miRNA	Caenorhabditis elegans	UACCCUGUAGAUCGAGCUGUGUGU	miRNA_v1	2010-10-21	2008	Affymetrix Proprietary Database	cel-mir-57	II:7850422-7850520 (-)	24
cel-miR-58_st	4.79901	0.0344702	TRUE	4.53318	0.110798	FALSE	miRNA	Caenorhabditis elegans	UGAGAUCGUUCAGUACGGCAAU	miRNA_v1	2010-10-21	2008	Affymetrix Proprietary Database	cel-mir-58	IV:3233250-3233346 (+)	22
cel-miR-59_st	3.56321	0.961112	FALSE	3.97582	0.179957	FALSE	miRNA	Caenorhabditis elegans	UCGAAUCGUUUAUCAGGAUGAUG	miRNA_v1	2010-10-21	2008	Affymetrix Proprietary Database	cel-mir-59	IV:11309125-11309224 (-)	23
cel-miR-60_st	3.51854	0.693391	FALSE	4.37097	0.120849	FALSE	miRNA	Caenorhabditis elegans	UAUUAUGCACAUUUUCUAGUUCA	miRNA_v1	2010-10-21	2008	Affymetrix Proprietary Database	cel-mir-60	II:6328651-6328748 (-)	23
cel-miR-61_st	4.34948	0.0883598	FALSE	4.34866	0.0326462	TRUE	miRNA	Caenorhabditis elegans	UGACUAGAACCGUUACUCAUC	miRNA_v1	2010-10-21	2008	Affymetrix Proprietary Database	cel-mir-61	V:11770038-11770134 (-)	21
cel-miR-62_st	3.82212	0.851001	FALSE	4.23419	0.238147	FALSE	miRNA	Caenorhabditis elegans	UGAUAUGUAAUCUAGCUUACAG	miRNA_v1	2010-10-21	2008	Affymetrix Proprietary Database	cel-mir-62	X:12692525-12692582 (+)	22
cel-miR-63_st	3.90312	0.671314	FALSE	3.80752	0.454011	FALSE	miRNA	Caenorhabditis elegans	UAUGACACUGAAGCGAGUUGGAAA	miRNA_v1	2010-10-21	2008	Affymetrix Proprietary Database	cel-mir-63	X:17598675-17598778 (-)	24
cel-miR-64_st	4.06154	0.465158	FALSE	3.89539	0.762545	FALSE	miRNA	Caenorhabditis elegans	UAUGACACUGAAGCGUUACCGAA	miRNA_v1	2010-10-21	2008	Affymetrix Proprietary Database	cel-mir-64	III:2172836-2172945 (+)	23
cel-miR-65_st	3.68178	0.084179	FALSE	4.28405	0.0102251	TRUE	miRNA	Caenorhabditis elegans	UAUGACACUGAAGCGUAACCGAA	miRNA_v1	2010-10-21	2008	Affymetrix Proprietary Database	cel-mir-65	III:2172990-2173089 (+)	23
cel-miR-66_st	4.22901	0.168018	FALSE	4.08182	0.646684	FALSE	miRNA	Caenorhabditis elegans	CAUGACACUGAUUAGGGAUGUGA	miRNA_v1	2010-10-21	2008	Affymetrix Proprietary Database	cel-mir-66	III:2173096-2173194 (+)	23
cel-miR-67_st	3.49024	0.931402	FALSE	4.08822	0.295738	FALSE	miRNA	Caenorhabditis elegans	UCACAACCUCCUAGAAAGAGUAGA	miRNA_v1	2010-10-21	2008	Affymetrix Proprietary Database	cel-mir-67	III:5931300-5931398 (-)	24
cel-miR-70_st	4.16687	0.205363	FALSE	3.65361	0.494156	FALSE	miRNA	Caenorhabditis elegans	UAAUACGUCGUUGGUGUUUCCAU	miRNA_v1	2010-10-21	2008	Affymetrix Proprietary Database	cel-mir-70	V:6665519-6665618 (-)	23
cel-miR-71_st	4.13418	0.414895	FALSE	4.68441	0.0212782	TRUE	miRNA	Caenorhabditis elegans	UGAAAGACAUGGGUAGUGA	miRNA_v1	2010-10-21	2008	Affymetrix Proprietary Database	cel-mir-71	I:9379918-9380011 (-)	19
cel-miR-72_st	4.16375	0.167556	FALSE	4.98179	0.00830009	TRUE	miRNA	Caenorhabditis elegans	AGGCAAGAUGUUGGCAUAGCUGA	miRNA_v1	2010-10-21	2008	Affymetrix Proprietary Database	cel-mir-72	II:2452839-2452937 (+)	23
cel-miR-73_st	4.03636	0.676136	FALSE	3.92487	0.530864	FALSE	miRNA	Caenorhabditis elegans	UGGCAAGAUGUAGGCAGUUCAGU	miRNA_v1	2010-10-21	2008	Affymetrix Proprietary Database	cel-mir-73	X:2368758-2368856 (+)	23
cel-miR-74_st	4.15818	0.436646	FALSE	4.00506	0.427775	FALSE	miRNA	Caenorhabditis elegans	UGGCAAGAAAUGGCAGUCUACA	miRNA_v1	2010-10-21	2008	Affymetrix Proprietary Database	cel-mir-74	X:2369036-2369132 (+)	22
cel-miR-75_st	4.1125	0.0415979	TRUE	4.0755	0.0585376	TRUE	miRNA	Caenorhabditis elegans	UUAAAGCUACCAACCGGCUUCA	miRNA_v1	2010-10-21	2008	Affymetrix Proprietary Database	cel-mir-75	X:2372447-2372543 (+)	22
cel-miR-76_st	3.94713	0.652073	FALSE	3.85772	0.805091	FALSE	miRNA	Caenorhabditis elegans	UUCGUUGUUGAUGAAGCCUUGA	miRNA_v1	2010-10-21	2008	Affymetrix Proprietary Database	cel-mir-76	III:3142035-3142131 (+)	22
cel-miR-77_st	3.8743	0.413124	FALSE	4.32428	0.116743	FALSE	miRNA	Caenorhabditis elegans	UUCAUCAGGCCAUAGCUGUCCA	miRNA_v1	2010-10-21	2008	Affymetrix Proprietary Database	cel-mir-77	II:12519176-12519275 (+)	22
cel-miR-78_st	3.89562	0.854483	FALSE	3.85772	0.716876	FALSE	miRNA	Caenorhabditis elegans	UGGAGGCCUGGUUGUUUGUGC	miRNA_v1	2010-10-21	2008	Affymetrix Proprietary Database	cel-mir-78	IV:15165608-15165703 (+)	21
cel-miR-79_st	3.82679	0.219597	FALSE	4.10419	0.109693	FALSE	miRNA	Caenorhabditis elegans	AUAAAGCUAGGUUACCAAAGCU	miRNA_v1	2010-10-21	2008	Affymetrix Proprietary Database	cel-mir-79	I:9332937-9333034 (+)	22
cel-miR-227_st	4.20019	0.202242	FALSE	3.74942	0.719791	FALSE	miRNA	Caenorhabditis elegans	AGCUUUCGACAUGAUUCUGAAC	miRNA_v1	2010-10-21	2008	Affymetrix Proprietary Database	cel-mir-227		22
cel-miR-80_st	4.14378	0.516391	FALSE	4.14668	0.442682	FALSE	miRNA	Caenorhabditis elegans	UGAGAUCAUUAGUUGAAAGCCGA	miRNA_v1	2010-10-21	2008	Affymetrix Proprietary Database	cel-mir-80	III:8865177-8865274 (-)	23
cel-miR-81_st	3.97356	0.553245	FALSE	3.78336	0.709295	FALSE	miRNA	Caenorhabditis elegans	UGAGAUCAUCGUGAAAGCUAGU	miRNA_v1	2010-10-21	2008	Affymetrix Proprietary Database	cel-mir-81	X:2431066-2431173 (+)	22
cel-miR-82_st	4.21066	0.0288251	TRUE	4.14292	0.0434692	TRUE	miRNA	Caenorhabditis elegans	UGAGAUCAUCGUGAAAGCCAGU	miRNA_v1	2010-10-21	2008	Affymetrix Proprietary Database	cel-mir-82	X:2435252-2435348 (-)	22
cel-miR-83_st	3.52545	0.986517	FALSE	4.01133	0.598677	FALSE	miRNA	Caenorhabditis elegans	UAGCACCAUAUAAAUUCAGUAA	miRNA_v1	2010-10-21	2008	Affymetrix Proprietary Database	cel-mir-83	IV:7841614-7841711 (+)	22
cel-miR-84_st	3.63834	0.915637	FALSE	4.02139	0.781572	FALSE	miRNA	Caenorhabditis elegans	UGAGGUAGUAUGUAAUAUUGUA	miRNA_v1	2010-10-21	2008	Affymetrix Proprietary Database	cel-mir-84	X:16022320-16022394 (-)	22
cel-miR-85_st	3.69498	0.836039	FALSE	3.90451	0.651493	FALSE	miRNA	Caenorhabditis elegans	UACAAAGUAUUUGAAAAGUCGUGC	miRNA_v1	2010-10-21	2008	Affymetrix Proprietary Database	cel-mir-85	II:8393477-8393582 (+)	24
cel-miR-86_st	4.11364	0.108767	FALSE	3.67943	0.208057	FALSE	miRNA	Caenorhabditis elegans	UAAGUGAAUGCUUUGCCACAGUC	miRNA_v1	2010-10-21	2008	Affymetrix Proprietary Database	cel-mir-86	III:11936518-11936615 (-)	23
cel-miR-87_st	3.94294	0.333304	FALSE	4.001	0.206845	FALSE	miRNA	Caenorhabditis elegans	GUGAGCAAAGUUUCAGGUGUGC	miRNA_v1	2010-10-21	2008	Affymetrix Proprietary Database	cel-mir-87	V:12038665-12038758 (-)	22
cel-miR-90_st	4.9261	0.0147269	TRUE	4.65478	0.0311184	TRUE	miRNA	Caenorhabditis elegans	UGAUAUGUUGUUUGAAUGCCCCU	miRNA_v1	2010-10-21	2008	Affymetrix Proprietary Database	cel-mir-90	III:8873894-8873991 (-)	23
cel-miR-124_st	4.66977	0.0602197	FALSE	5.30374	0.000201288	TRUE	miRNA	Caenorhabditis elegans	UAAGGCACGCGGUGAAUGCCA	miRNA_v1	2010-10-21	2008	Affymetrix Proprietary Database	cel-mir-124	IV:11871708-11871803 (+)	21
cel-miR-228_st	4.08259	0.576745	FALSE	3.76457	0.931755	FALSE	miRNA	Caenorhabditis elegans	AAUGGCACUGCAUGAAUUCACGG	miRNA_v1	2010-10-21	2008	Affymetrix Proprietary Database	cel-mir-228	IV:5562012-5562109 (+)	23
cel-miR-229_st	3.85397	0.828868	FALSE	3.99374	0.668904	FALSE	miRNA	Caenorhabditis elegans	AAUGACACUGGUUAUCUUUUCCAUCG	miRNA_v1	2010-10-21	2008	Affymetrix Proprietary Database	cel-mir-229	III:2172440-2172554 (+)	26
cel-miR-230_st	4.48711	0.0338466	TRUE	4.46694	0.0220375	TRUE	miRNA	Caenorhabditis elegans	GUAUUAGUUGUGCGACCAGGAGA	miRNA_v1	2010-10-21	2008	Affymetrix Proprietary Database	cel-mir-230	X:5803850-5803947 (+)	23
cel-miR-231_st	4.20944	0.559565	FALSE	4.32116	0.230666	FALSE	miRNA	Caenorhabditis elegans	UAAGCUCGUGAUCAACAGGCAGAA	miRNA_v1	2010-10-21	2008	Affymetrix Proprietary Database	cel-mir-231	III:7544981-7545079 (-)	24
cel-miR-232_st	4.4849	0.0993691	FALSE	4.11369	0.526375	FALSE	miRNA	Caenorhabditis elegans	UAAAUGCAUCUUAACUGCGGUGA	miRNA_v1	2010-10-21	2008	Affymetrix Proprietary Database	cel-mir-232	IV:10994139-10994236 (-)	23
cel-miR-233_st	3.25334	0.914565	FALSE	3.40732	0.984528	FALSE	miRNA	Caenorhabditis elegans	UUGAGCAAUGCGCAUGUGCGG	miRNA_v1	2010-10-21	2008	Affymetrix Proprietary Database	cel-mir-233	X:12078508-12078605 (-)	21
cel-miR-234_st	4.24252	0.08626	FALSE	4.0427	0.0628523	FALSE	miRNA	Caenorhabditis elegans	UUAUUGCUCGAGAAUACCCUU	miRNA_v1	2010-10-21	2008	Affymetrix Proprietary Database	cel-mir-234	II:14466159-14466254 (-)	21
cel-miR-235_st	4.46847	0.13082	FALSE	3.95235	0.608644	FALSE	miRNA	Caenorhabditis elegans	UAUUGCACUCUCCCCGGCCUGA	miRNA_v1	2010-10-21	2008	Affymetrix Proprietary Database	cel-mir-235	I:6162293-6162389 (-)	22
cel-miR-236_st	3.97795	0.302761	FALSE	4.16607	0.207162	FALSE	miRNA	Caenorhabditis elegans	UAAUACUGUCAGGUAAUGACGCU	miRNA_v1	2010-10-21	2008	Affymetrix Proprietary Database	cel-mir-236	II:7030113-7030210 (-)	23
cel-miR-237_st	4.04818	0.457287	FALSE	3.82472	0.839267	FALSE	miRNA	Caenorhabditis elegans	UCCCUGAGAAUUCUCGAACAGCU	miRNA_v1	2010-10-21	2008	Affymetrix Proprietary Database	cel-mir-237	X:8154025-8154123 (+)	23
cel-miR-238_st	3.88631	0.518649	FALSE	4.04128	0.242572	FALSE	miRNA	Caenorhabditis elegans	UUUGUACUCCGAUGCCAUUCAGA	miRNA_v1	2010-10-21	2008	Affymetrix Proprietary Database	cel-mir-238	III:8867235-8867332 (-)	23
cel-miR-239a_st	4.07628	0.511746	FALSE	3.73184	0.771406	FALSE	miRNA	Caenorhabditis elegans	UUUGUACUACACAUAGGUACUGG	miRNA_v1	2010-10-21	2008	Affymetrix Proprietary Database	cel-mir-239a	X:11792367-11792464 (+)	23
cel-miR-239b_st	4.42762	0.213354	FALSE	4.22639	0.392776	FALSE	miRNA	Caenorhabditis elegans	UUUGUACUACACAAAAGUACUG	miRNA_v1	2010-10-21	2008	Affymetrix Proprietary Database	cel-mir-239b	X:11791224-11791321 (-)	22
cel-miR-240_st	4.85651	0.0045852	TRUE	4.60325	0.0107095	TRUE	miRNA	Caenorhabditis elegans	UACUGGCCCCCAAAUCUUCGCU	miRNA_v1	2010-10-21	2008	Affymetrix Proprietary Database	cel-mir-240	X:7882565-7882661 (+)	22
cel-miR-241_st	3.68716	0.967055	FALSE	4.24554	0.276264	FALSE	miRNA	Caenorhabditis elegans	UGAGGUAGGUGCGAGAAAUGA	miRNA_v1	2010-10-21	2008	Affymetrix Proprietary Database	cel-mir-241	V:14366166-14366261 (-)	21
cel-miR-242_st	4.48811	0.152933	FALSE	4.38832	0.161442	FALSE	miRNA	Caenorhabditis elegans	UUGCGUAGGCCUUUGCUUCGA	miRNA_v1	2010-10-21	2008	Affymetrix Proprietary Database	cel-mir-242	IV:4274240-4274335 (+)	21
cel-miR-243_st	5.90758	0.00514557	TRUE	4.5274	0.0997157	FALSE	miRNA	Caenorhabditis elegans	CGGUACGAUCGCGGCGGGAUAUC	miRNA_v1	2010-10-21	2008	Affymetrix Proprietary Database	cel-mir-243	IV:4450772-4450869 (+)	23
cel-miR-244_st	3.81577	0.822116	FALSE	3.92687	0.679457	FALSE	miRNA	Caenorhabditis elegans	UCUUUGGUUGUACAAAGUGGUAUG	miRNA_v1	2010-10-21	2008	Affymetrix Proprietary Database	cel-mir-244	I:4684317-4684415 (-)	24
cel-miR-245_st	5.52113	0.00104528	TRUE	5.03571	0.0154474	TRUE	miRNA	Caenorhabditis elegans	AUUGGUCCCCUCCAAGUAGCUC	miRNA_v1	2010-10-21	2008	Affymetrix Proprietary Database	cel-mir-245	I:7887365-7887461 (+)	22
cel-miR-246_st	3.94353	0.443157	FALSE	3.9992	0.313859	FALSE	miRNA	Caenorhabditis elegans	UUACAUGUUUCGGGUAGGAGC	miRNA_v1	2010-10-21	2008	Affymetrix Proprietary Database	cel-mir-246	IV:10940104-10940200 (+)	21
cel-miR-247_st	4.04828	0.60573	FALSE	3.96941	0.387641	FALSE	miRNA	Caenorhabditis elegans	UGACUAGAGCCUAUUCUCUUCU	miRNA_v1	2010-10-21	2008	Affymetrix Proprietary Database	cel-mir-247	X:4756939-4757036 (+)	22
cel-miR-248_st	3.99242	0.567291	FALSE	4.34395	0.137703	FALSE	miRNA	Caenorhabditis elegans	AUACACGUGCACGGAUAACGCUCA	miRNA_v1	2010-10-21	2008	Affymetrix Proprietary Database	cel-mir-248	X:2262366-2262463 (-)	24
cel-miR-249_st	5.66512	0.000903962	TRUE	5.61987	0.00157319	TRUE	miRNA	Caenorhabditis elegans	UCACAGGACUUUUGAGCGUUGCC	miRNA_v1	2010-10-21	2008	Affymetrix Proprietary Database	cel-mir-249	X:3006431-3006527 (-)	23
cel-miR-250_st	3.68792	0.867347	FALSE	3.97228	0.418263	FALSE	miRNA	Caenorhabditis elegans	AAUCACAGUCAACUGUUGGCA	miRNA_v1	2010-10-21	2008	Affymetrix Proprietary Database	cel-mir-250	V:11769895-11769993 (-)	21
cel-miR-251_st	4.2603	0.195015	FALSE	4.16075	0.190625	FALSE	miRNA	Caenorhabditis elegans	UUAAGUAGUGGUGCCGCUCUUAUU	miRNA_v1	2010-10-21	2008	Affymetrix Proprietary Database	cel-mir-251	X:11004652-11004748 (+)	24
cel-miR-252_st	4.52072	0.0822165	FALSE	4.29394	0.0594567	TRUE	miRNA	Caenorhabditis elegans	AUAAGUAGUAGUGCCGCAGGUAA	miRNA_v1	2010-10-21	2008	Affymetrix Proprietary Database	cel-mir-252	II:11446772-11446869 (-)	23
cel-miR-253_st	4.02909	0.836563	FALSE	3.7535	0.907899	FALSE	miRNA	Caenorhabditis elegans	UUAGUAGGCGUUGUGGGAAGG	miRNA_v1	2010-10-21	2008	Affymetrix Proprietary Database	cel-mir-253	V:5780493-5780599 (-)	21
cel-miR-254_st	3.96738	0.222067	FALSE	3.83271	0.304121	FALSE	miRNA	Caenorhabditis elegans	UGCAAAUCUUUCGCGACUGUAGG	miRNA_v1	2010-10-21	2008	Affymetrix Proprietary Database	cel-mir-254	X:11333457-11333556 (-)	23
cel-miR-255_st	4.39934	0.457737	FALSE	4.00225	0.286542	FALSE	miRNA	Caenorhabditis elegans	AAACUGAAGAGAUUUUUUACAG	miRNA_v1	2010-10-21	2008	Affymetrix Proprietary Database	cel-mir-255	V:5440623-5440732 (+)	22
cel-miR-256_st	4.81787	0.0267723	TRUE	3.68087	0.771273	FALSE	miRNA	Caenorhabditis elegans	UGGAAUGCAUAGAAGACUGUA	miRNA_v1	2010-10-21	2008	Affymetrix Proprietary Database	cel-mir-256	V:6956025-6956125 (-)	21
cel-miR-257_st	4.14908	0.174313	FALSE	4.25148	0.11086	FALSE	miRNA	Caenorhabditis elegans	GAGUAUCAGGAGUACCCAGUGA	miRNA_v1	2010-10-21	2008	Affymetrix Proprietary Database	cel-mir-257	V:17140637-17140738 (+)	22
cel-miR-258_st	3.98334	0.780412	FALSE	3.54214	0.668451	FALSE	miRNA	Caenorhabditis elegans	GGUUUUGAGAGGAAUCCUUUU	miRNA_v1	2010-10-21	2008	Affymetrix Proprietary Database	cel-mir-258 // cel-mir-258	X:227953-228048 (+) // X:237369-237464 (+)	21
cel-miR-259_st	3.96634	0.518333	FALSE	3.93824	0.895368	FALSE	miRNA	Caenorhabditis elegans	AAAUCUCAUCCUAAUCUGGUAGCA	miRNA_v1	2010-10-21	2008	Affymetrix Proprietary Database	cel-mir-259	V:10538996-10539096 (-)	24
cel-miR-260_st	3.62717	0.969318	FALSE	3.76457	0.934739	FALSE	miRNA	Caenorhabditis elegans	GUGAUGUCGAACUCUUGUAG	miRNA_v1	2010-10-21	2008	Affymetrix Proprietary Database	cel-mir-260	II:3306230-3306332 (+)	20
cel-miR-261_st	4.0931	0.409508	FALSE	3.78709	0.89291	FALSE	miRNA	Caenorhabditis elegans	UAGCUUUUUAGUUUUCACG	miRNA_v1	2010-10-21	2008	Affymetrix Proprietary Database	cel-mir-261	II:5969019-5969117 (+)	19
cel-miR-262_st	3.79537	0.836385	FALSE	4.03717	0.685192	FALSE	miRNA	Caenorhabditis elegans	GUUUCUCGAUGUUUUCUGAU	miRNA_v1	2010-10-21	2008	Affymetrix Proprietary Database	cel-mir-262	V:18736648-18736755 (+)	20
cel-miR-264_st	3.13557	0.999566	FALSE	3.60121	0.963941	FALSE	miRNA	Caenorhabditis elegans	GGCGGGUGGUUGUUGUUAUG	miRNA_v1	2010-10-21	2008	Affymetrix Proprietary Database	cel-mir-264	X:2819247-2819339 (+)	20
cel-miR-265_st	4.11748	0.29948	FALSE	4.33792	0.136304	FALSE	miRNA	Caenorhabditis elegans	UGAGGGAGGAAGGGUGGUAU	miRNA_v1	2010-10-21	2008	Affymetrix Proprietary Database	cel-mir-265	IV:12740413-12740498 (-)	20
cel-miR-266_st	3.84642	0.753065	FALSE	3.98851	0.350189	FALSE	miRNA	Caenorhabditis elegans	AGGCAAGACUUUGGCAAAGC	miRNA_v1	2010-10-21	2008	Affymetrix Proprietary Database	cel-mir-266	X:3755134-3755227 (+)	20
cel-miR-267_st	4.25697	0.270534	FALSE	3.60437	0.857229	FALSE	miRNA	Caenorhabditis elegans	CCCGUGAAGUGUCUGCUGCA	miRNA_v1	2010-10-21	2008	Affymetrix Proprietary Database	cel-mir-267	II:12638039-12638131 (-)	20
cel-miR-268_st	4.05983	0.332531	FALSE	3.95208	0.770921	FALSE	miRNA	Caenorhabditis elegans	GGCAAGAAUUAGAAGCAGUUUGGU	miRNA_v1	2010-10-21	2008	Affymetrix Proprietary Database	cel-mir-268	V:11137087-11137181 (+)	24
cel-miR-269_st	4.83175	0.0136297	TRUE	4.35713	0.113845	FALSE	miRNA	Caenorhabditis elegans	GGCAAGACUCUGGCAAAACU	miRNA_v1	2010-10-21	2008	Affymetrix Proprietary Database	cel-mir-269	IV:273900-273993 (+)	20
cel-miR-270_st	3.80085	0.603966	FALSE	3.93468	0.892784	FALSE	miRNA	Caenorhabditis elegans	GGCAUGAUGUAGCAGUGGAG	miRNA_v1	2010-10-21	2008	Affymetrix Proprietary Database	cel-mir-270	IV:3258451-3258545 (-)	20
cel-miR-271_st	4.26799	0.0662727	FALSE	5.20001	0.000684386	TRUE	miRNA	Caenorhabditis elegans	UCGCCGGGUGGGAAAGCAUU	miRNA_v1	2010-10-21	2008	Affymetrix Proprietary Database	cel-mir-271	X:3411991-3412085 (+)	20
cel-miR-272_st	4.03445	0.334299	FALSE	3.93116	0.814769	FALSE	miRNA	Caenorhabditis elegans	UGUAGGCAUGGGUGUUUG	miRNA_v1	2010-10-21	2008	Affymetrix Proprietary Database	cel-mir-272	III:11637847-11637941 (-)	18
cel-miR-273_st	3.93134	0.778285	FALSE	3.66678	0.810902	FALSE	miRNA	Caenorhabditis elegans	UGCCCGUACUGUGUCGGCUG	miRNA_v1	2010-10-21	2008	Affymetrix Proprietary Database	cel-mir-273	II:14946934-14947027 (+)	20
cel-miR-353_st	3.78103	0.720134	FALSE	3.9091	0.459763	FALSE	miRNA	Caenorhabditis elegans	CAAUUGCCAUGUGUUGGUAUU	miRNA_v1	2010-10-21	2008	Affymetrix Proprietary Database	cel-mir-353	I:4585875-4585984 (+)	21
cel-miR-354_st	3.49858	0.954324	FALSE	3.82373	0.710229	FALSE	miRNA	Caenorhabditis elegans	ACCUUGUUUGUUGCUGCUCCU	miRNA_v1	2010-10-21	2008	Affymetrix Proprietary Database	cel-mir-354	I:14468369-14468478 (-)	21
cel-miR-355_st	3.70758	0.934601	FALSE	3.91127	0.637252	FALSE	miRNA	Caenorhabditis elegans	UUUGUUUUAGCCUGAGCUAUG	miRNA_v1	2010-10-21	2008	Affymetrix Proprietary Database	cel-mir-355	II:11833445-11833554 (-)	21
cel-miR-356_st	4.07399	0.722051	FALSE	4.03145	0.339926	FALSE	miRNA	Caenorhabditis elegans	UUGAGCAACGCGAACAAAUCA	miRNA_v1	2010-10-21	2008	Affymetrix Proprietary Database	cel-mir-356	III:7860073-7860182 (+)	21
cel-miR-357_st	3.61639	0.741591	FALSE	3.76457	0.674278	FALSE	miRNA	Caenorhabditis elegans	UAAAUGCCAGUCGUUGCAGGAGU	miRNA_v1	2010-10-21	2008	Affymetrix Proprietary Database	cel-mir-357	V:8580519-8580628 (-)	23
cel-miR-358_st	4.03484	0.618106	FALSE	3.90071	0.520699	FALSE	miRNA	Caenorhabditis elegans	AUUGGUAUCCCUGUCAAGGUC	miRNA_v1	2010-10-21	2008	Affymetrix Proprietary Database	cel-mir-358	V:8580835-8580944 (-)	21
cel-miR-359_st	3.7837	0.604338	FALSE	3.87713	0.582836	FALSE	miRNA	Caenorhabditis elegans	UCACUGGUCUUUCUCUGACGAA	miRNA_v1	2010-10-21	2008	Affymetrix Proprietary Database	cel-mir-359	X:3004282-3004391 (+)	22
cel-miR-360_st	4.46449	0.0135787	TRUE	4.1034	0.0612393	FALSE	miRNA	Caenorhabditis elegans	UGACCGUAAUCCCGUUCACAA	miRNA_v1	2010-10-21	2008	Affymetrix Proprietary Database	cel-mir-360	X:5919107-5919216 (+)	21
cel-lsy-6_st	4.04016	0.726906	FALSE	3.70858	0.436036	FALSE	miRNA	Caenorhabditis elegans	UUUUGUAUGAGACGCAUUUCG	miRNA_v1	2010-10-21	2008	Affymetrix Proprietary Database	cel-lsy-6	V:10647206-10647278 (+)	21
cel-miR-392_st	4.22318	0.30364	FALSE	3.17178	0.98908	FALSE	miRNA	Caenorhabditis elegans	UAUCAUCGAUCACGUGUGAUGA	miRNA_v1	2010-10-21	2008	Affymetrix Proprietary Database	cel-mir-392	X:13597150-13597259 (+)	22
cel-miR-784_st	3.62717	0.824124	FALSE	3.8643	0.689793	FALSE	miRNA	Caenorhabditis elegans	UGGCACAAUCUGCGUACGUAGA	miRNA_v1	2010-10-21	2008	Affymetrix Proprietary Database	cel-mir-784	X:8074862-8074949 (-)	22
cel-miR-785_st	3.81768	0.806705	FALSE	3.55082	0.97544	FALSE	miRNA	Caenorhabditis elegans	UAAGUGAAUUGUUUUGUGUAGA	miRNA_v1	2010-10-21	2008	Affymetrix Proprietary Database	cel-mir-785	X:3004659-3004752 (+)	22
cel-miR-786_st	4.39955	0.1665	FALSE	3.71934	0.659328	FALSE	miRNA	Caenorhabditis elegans	UAAUGCCCUGAAUGAUGUUCAAU	miRNA_v1	2010-10-21	2008	Affymetrix Proprietary Database	cel-mir-786	X:7882694-7882783 (+)	23
cel-miR-787_st	3.80408	0.78946	FALSE	3.90139	0.754636	FALSE	miRNA	Caenorhabditis elegans	UAAGCUCGUUUUAGUAUCUUUCG	miRNA_v1	2010-10-21	2008	Affymetrix Proprietary Database	cel-mir-787	X:11294634-11294723 (+)	23
cel-miR-788_st	3.85379	0.491709	FALSE	3.54852	0.638686	FALSE	miRNA	Caenorhabditis elegans	UCCGCUUCUAACUUCCAUUUGCAG	miRNA_v1	2010-10-21	2008	Affymetrix Proprietary Database	cel-mir-788	X:8485232-8485309 (-)	24
cel-miR-789_st	4.40662	0.195763	FALSE	4.89931	0.0189136	TRUE	miRNA	Caenorhabditis elegans	UCCCUGCCUGGGUCACCAAUUGU	miRNA_v1	2010-10-21	2008	Affymetrix Proprietary Database	cel-mir-789-1 // cel-mir-789-2	IV:16740652-16740748 (-) // IV:17309262-17309358 (-)	23
cel-miR-790_st	3.50048	0.942335	FALSE	3.41567	0.897063	FALSE	miRNA	Caenorhabditis elegans	CUUGGCACUCGCGAACACCGCG	miRNA_v1	2010-10-21	2008	Affymetrix Proprietary Database	cel-mir-790	IV:5566409-5566478 (+)	22
cel-miR-791_st	4.2362	0.298525	FALSE	3.92434	0.56308	FALSE	miRNA	Caenorhabditis elegans	UUUGGCACUCCGCAGAUAAGGCA	miRNA_v1	2010-10-21	2008	Affymetrix Proprietary Database	cel-mir-791	X:5809307-5809391 (+)	23
cel-miR-792_st	4.13447	0.517755	FALSE	3.91635	0.572026	FALSE	miRNA	Caenorhabditis elegans	UUGAAAUCUCUUCAACUUUCAGA	miRNA_v1	2010-10-21	2008	Affymetrix Proprietary Database	cel-mir-792	V:3042091-3042180 (-)	23
cel-miR-793_st	3.80336	0.651544	FALSE	3.41814	0.99752	FALSE	miRNA	Caenorhabditis elegans	UGAGGUAUCUUAGUUAGACAGA	miRNA_v1	2010-10-21	2008	Affymetrix Proprietary Database	cel-mir-793	X:13857883-13857974 (+)	22
cel-miR-794_st	3.8402	0.755674	FALSE	3.706	0.925267	FALSE	miRNA	Caenorhabditis elegans	UGAGGUAAUCAUCGUUGUCACU	miRNA_v1	2010-10-21	2008	Affymetrix Proprietary Database	cel-mir-794	I:12595679-12595762 (+)	22
cel-miR-795_st	4.01363	0.789331	FALSE	4.1073	0.556622	FALSE	miRNA	Caenorhabditis elegans	UGAGGUAGAUUGAUCAGCGAGCUU	miRNA_v1	2010-10-21	2008	Affymetrix Proprietary Database	cel-mir-795	I:12594558-12594646 (+)	24
cel-miR-796_st	5.01668	0.000452206	TRUE	4.12975	0.0541506	TRUE	miRNA	Caenorhabditis elegans	UGGAAUGUAGUUGAGGUUAGUAA	miRNA_v1	2010-10-21	2008	Affymetrix Proprietary Database	cel-mir-796	X:1798923-1799011 (-)	23
cel-miR-797_st	3.98446	0.582162	FALSE	3.74766	0.794422	FALSE	miRNA	Caenorhabditis elegans	UAUCACAGCAAUCACAAUGAGAAGA	miRNA_v1	2010-10-21	2008	Affymetrix Proprietary Database	cel-mir-797	X:4757077-4757165 (+)	25
cel-miR-798_st	4.53824	0.0527314	TRUE	4.85752	0.00599833	TRUE	miRNA	Caenorhabditis elegans	UAAGCCUUACAUAUUGACUGA	miRNA_v1	2010-10-21	2008	Affymetrix Proprietary Database	cel-mir-798	IV:14277279-14277354 (-)	21
cel-miR-799_st	4.35273	0.0177566	TRUE	3.80429	0.0594483	TRUE	miRNA	Caenorhabditis elegans	UGAACCCUGAUAAAGCUAGUGG	miRNA_v1	2010-10-21	2008	Affymetrix Proprietary Database	cel-mir-799	X:8600582-8600674 (-)	22
cel-miR-800_st	4.17495	0.0962509	FALSE	3.84741	0.229889	FALSE	miRNA	Caenorhabditis elegans	CAAACUCGGAAAUUGUCUGCCG	miRNA_v1	2010-10-21	2008	Affymetrix Proprietary Database	cel-mir-800	X:380920-380992 (-)	22
cel-miR-1018_st	4.2722	0.390951	FALSE	3.79939	0.350276	FALSE	miRNA	Caenorhabditis elegans	AGAGAGAUCAUUGGACUUACAG	miRNA_v1	2010-10-21	2008	Affymetrix Proprietary Database	cel-mir-1018	X:1879452-1879507 (+)	22
cel-miR-1019_st	3.81642	0.619326	FALSE	3.89717	0.211162	FALSE	miRNA	Caenorhabditis elegans	CUGUAAUUCCACAUUGCUUUCCAG	miRNA_v1	2010-10-21	2008	Affymetrix Proprietary Database	cel-mir-1019	I:9361588-9361656 (+)	24
cel-miR-1020_st	3.74295	0.261055	FALSE	4.06342	0.0846444	FALSE	miRNA	Caenorhabditis elegans	AUUAUUCUGUGACACUUUCAG	miRNA_v1	2010-10-21	2008	Affymetrix Proprietary Database	cel-mir-1020	III:10047640-10047709 (-)	21
cel-miR-1021_st	4.05777	0.536483	FALSE	3.95361	0.6961	FALSE	miRNA	Caenorhabditis elegans	AAGUGAGAUCAUGUGAAAUCCUCGG	miRNA_v1	2010-10-21	2008	Affymetrix Proprietary Database	cel-mir-1021	IV:16473044-16473140 (-)	25
cel-miR-1022_st	5.56974	0.00105757	TRUE	5.45921	0.00190617	TRUE	miRNA	Caenorhabditis elegans	AAGAUCAUUGUUAGGACGCCAUC	miRNA_v1	2010-10-21	2008	Affymetrix Proprietary Database	cel-mir-1022	X:6435380-6435467 (-)	23
cel-miR-1817_st	4.16301	0.490475	FALSE	3.87929	0.679457	FALSE	miRNA	Caenorhabditis elegans	UAGCCAAUGUCUUCUCUAUCAUG	miRNA_v1	2010-10-21	2008	Affymetrix Proprietary Database	cel-mir-1817	I:10869363-10869467 (-)	23
cel-miR-1818_st	3.84102	0.732283	FALSE	3.81292	0.764468	FALSE	miRNA	Caenorhabditis elegans	UGUGGUCUUCAUGCCAUGAUUUU	miRNA_v1	2010-10-21	2008	Affymetrix Proprietary Database	cel-mir-1818	I:13980845-13980941 (-)	23
cel-miR-1819_st	3.75639	0.152272	FALSE	4.15705	0.0920088	FALSE	miRNA	Caenorhabditis elegans	UGGAAUGAUUGAGCUUGAUGGA	miRNA_v1	2010-10-21	2008	Affymetrix Proprietary Database	cel-mir-1819	X:16207870-16207950 (+)	22
cel-miR-1820_st	4.20706	0.310524	FALSE	3.76428	0.940631	FALSE	miRNA	Caenorhabditis elegans	UUUUGAUUGUUUUUCGAUGAUGUUC	miRNA_v1	2010-10-21	2008	Affymetrix Proprietary Database	cel-mir-1820	IV:7767444-7767550 (+)	25
cel-miR-1821_st	3.71618	0.792175	FALSE	3.8792	0.588035	FALSE	miRNA	Caenorhabditis elegans	UGAGGUCUUAUAGUUAGGUAG	miRNA_v1	2010-10-21	2008	Affymetrix Proprietary Database	cel-mir-1821	V:3042529-3042632 (-)	21
cel-miR-1822_st	4.12199	0.435546	FALSE	4.3831	0.179691	FALSE	miRNA	Caenorhabditis elegans	GAGCUGCCCUCAGAAAAACUCU	miRNA_v1	2010-10-21	2008	Affymetrix Proprietary Database	cel-mir-1822	II:6015492-6015585 (+)	22
cel-miR-1823_st	4.34267	0.16838	FALSE	4.64995	0.0312163	TRUE	miRNA	Caenorhabditis elegans	UACUGGAAGUGUUUAGGAGUAA	miRNA_v1	2010-10-21	2008	Affymetrix Proprietary Database	cel-mir-1823	I:12608608-12608697 (+)	22
cel-miR-1824_st	4.83267	0.0113925	TRUE	4.5223	0.0281723	TRUE	miRNA	Caenorhabditis elegans	UGGCAGUGUUUCUCCCCCAACUU	miRNA_v1	2010-10-21	2008	Affymetrix Proprietary Database	cel-mir-1824	I:13513943-13514035 (+)	23
cel-miR-1828_st	3.94091	0.64422	FALSE	3.52454	0.853066	FALSE	miRNA	Caenorhabditis elegans	ACUGGAAGCAUUUAAGUGAUAGU	miRNA_v1	2010-10-21	2008	Affymetrix Proprietary Database	cel-mir-1828	I:10600452-10600514 (+)	23
cel-miR-1829a_st	3.75692	0.821356	FALSE	4.11307	0.31425	FALSE	miRNA	Caenorhabditis elegans	CAACCAUUGGAAUUUCUCUAUU	miRNA_v1	2010-10-21	2008	Affymetrix Proprietary Database	cel-mir-1829a	X:15588230-15588289 (-)	22
cel-miR-1829b_st	5.17178	0.0025921	TRUE	4.59962	0.00931782	TRUE	miRNA	Caenorhabditis elegans	AAGCGAUCUUCUAGAUGGUUGUA	miRNA_v1	2010-10-21	2008	Affymetrix Proprietary Database	cel-mir-1829b	X:14977036-14977095 (+)	23
cel-miR-1829c_st	4.16951	0.289569	FALSE	3.98755	0.399675	FALSE	miRNA	Caenorhabditis elegans	AAGCGAAAUUCAAGAUGGUUGUA	miRNA_v1	2010-10-21	2008	Affymetrix Proprietary Database	cel-mir-1829c	X:15236280-15236341 (-)	23
cel-miR-1830_st	3.9088	0.528158	FALSE	4.07613	0.559182	FALSE	miRNA	Caenorhabditis elegans	CGAGGUUUCACGUUUUCUAGGC	miRNA_v1	2010-10-21	2008	Affymetrix Proprietary Database	cel-mir-1830	II:4371833-4371902 (-)	22
cel-miR-1831_st	4.66326	0.0153915	TRUE	4.19142	0.0659857	FALSE	miRNA	Caenorhabditis elegans	ACCUGGCUGGGGGUAUCUCGUG	miRNA_v1	2010-10-21	2008	Affymetrix Proprietary Database	cel-mir-1831	II:6968436-6968484 (-)	22
cel-miR-1832_st	4.24214	0.523945	FALSE	3.94996	0.604802	FALSE	miRNA	Caenorhabditis elegans	UGGGCGGAGCGAAUCGAUGAU	miRNA_v1	2010-10-21	2008	Affymetrix Proprietary Database	cel-mir-1832	III:11829129-11829192 (+)	21
cel-miR-1833_st	4.20944	0.489253	FALSE	3.81595	0.793541	FALSE	miRNA	Caenorhabditis elegans	CGAGGCUUGCGAAAUAAGUGUGC	miRNA_v1	2010-10-21	2008	Affymetrix Proprietary Database	cel-mir-1833	IV:15012308-15012380 (-)	23
cel-miR-1834_st	3.85759	0.42263	FALSE	3.98109	0.527708	FALSE	miRNA	Caenorhabditis elegans	AGAGAUCAACCAUUGAGAUCCAA	miRNA_v1	2010-10-21	2008	Affymetrix Proprietary Database	cel-mir-1834	IV:6660445-6660503 (-)	23
cel-miR-56-star_st	3.70425	0.561859	FALSE	3.88187	0.518409	FALSE	miRNA	Caenorhabditis elegans	UGGCGGAUCCAUUUUGGGUUGUA	miRNA_v1	2010-10-21	2008	Affymetrix Proprietary Database	cel-mir-56	X:13144610-13144706 (-)	23
cel-miR-253-star_st	4.38042	0.133613	FALSE	4.20733	0.275088	FALSE	miRNA	Caenorhabditis elegans	CACACCUCACUAACACUGACC	miRNA_v1	2010-10-21	2008	Affymetrix Proprietary Database	cel-mir-253	V:5780493-5780599 (-)	21
cel-miR-1019-star_st	3.94713	0.778759	FALSE	3.63293	0.611548	FALSE	miRNA	Caenorhabditis elegans	GUGAGCAUUGUUCGAGUUUCAUUUU	miRNA_v1	2010-10-21	2008	Affymetrix Proprietary Database	cel-mir-1019	I:9361588-9361656 (+)	25
cfa-miR-448_st	3.94485	0.593948	FALSE	3.65161	0.879334	FALSE	miRNA	Canis familiaris	UUGCAUAUGUAGGAUGUCCCAU	miRNA_v1	2010-10-21	2008	Affymetrix Proprietary Database	cfa-mir-448	X:90622997-90623106 (+)	22
cfa-miR-429_st	4.42696	0.0873499	FALSE	4.63322	0.0138997	TRUE	miRNA	Canis familiaris	UAAUACUGUCUGGUAAUGCCGU	miRNA_v1	2010-10-21	2008	Affymetrix Proprietary Database	cfa-mir-429	5:59371702-59371786 (+)	22
cfa-miR-365_st	4.25798	0.086414	FALSE	4.21825	0.11114	FALSE	miRNA	Canis familiaris	UAAUGCCCCUAAAAAUCCUUAU	miRNA_v1	2010-10-21	2008	Affymetrix Proprietary Database	cfa-mir-365-1 // cfa-mir-365-2	6:31901779-31901865 (-) // 9:44628551-44628661 (-)	22
cfa-miR-449_st	3.54987	0.92594	FALSE	3.80964	0.701576	FALSE	miRNA	Canis familiaris	UGGCAGUGUAUUGUUAGCUGGU	miRNA_v1	2010-10-21	2008	Affymetrix Proprietary Database	cfa-mir-449	2:45390354-45390444 (-)	22
cfa-miR-450a_st	4.06599	0.580695	FALSE	3.9267	0.520285	FALSE	miRNA	Canis familiaris	UUUUUGCGAUGUGUUCCUAAUA	miRNA_v1	2010-10-21	2008	Affymetrix Proprietary Database	cfa-mir-450a	X:108239187-108239277 (-)	22
cfa-miR-216_st	4.30888	0.23763	FALSE	4.62564	0.0271489	TRUE	miRNA	Canis familiaris	AAAUCUCUGCAGGCAAAUGUGA	miRNA_v1	2010-10-21	2008	Affymetrix Proprietary Database	cfa-mir-216	10:59921272-59921333 (-)	22
cfa-miR-33_st	3.86874	0.72269	FALSE	3.65721	0.956593	FALSE	miRNA	Canis familiaris	GUGCAUUGUAGUUGCAUUGC	miRNA_v1	2010-10-21	2008	Affymetrix Proprietary Database	cfa-mir-33	10:26520455-26520515 (-)	20
cfa-let-7a_st	4.85906	0.0116397	TRUE	5.60744	6.49981e-05	TRUE	miRNA	Canis familiaris	UGAGGUAGUAGGUUGUAUAGUU	miRNA_v1	2010-10-21	2008	Affymetrix Proprietary Database	cfa-let-7a	10:23089107-23089175 (-)	22
cfa-miR-26a_st	9.53892	2.05282e-08	TRUE	9.89077	2.05282e-08	TRUE	miRNA	Canis familiaris	UUCAAGUAAUCCAGGAUAGGCU	miRNA_v1	2010-10-21	2008	Affymetrix Proprietary Database	cfa-mir-26a-2 // cfa-mir-26a-1	10:4863491-4863550 (-) // 23:10757556-10757616 (+)	22
cfa-miR-1835_st	4.1353	0.581584	FALSE	4.15791	0.299574	FALSE	miRNA	Canis familiaris	UGCACCCUGAGAGCUGGAGCAG	miRNA_v1	2010-10-21	2008	Affymetrix Proprietary Database	cfa-mir-1835	10:30368459-30368519 (+)	22
cfa-miR-32_st	4.5243	0.113194	FALSE	4.74067	0.0204084	TRUE	miRNA	Canis familiaris	UAUUGCACAUUACUAAGUUGCAU	miRNA_v1	2010-10-21	2008	Affymetrix Proprietary Database	cfa-mir-32	11:67224680-67224741 (-)	23
cfa-miR-204_st	5.20959	0.00431099	TRUE	4.24309	0.177989	FALSE	miRNA	Canis familiaris	UUCCCUUUGUCAUCCUAUGCCU	miRNA_v1	2010-10-21	2008	Affymetrix Proprietary Database	cfa-mir-204	1:89887249-89887308 (+)	22
cfa-miR-31_st	4.59348	0.0509336	TRUE	6.98583	2.05282e-08	TRUE	miRNA	Canis familiaris	AGGCAAGAUGCUGGCAUAGCUGU	miRNA_v1	2010-10-21	2008	Affymetrix Proprietary Database	cfa-mir-31	11:43934415-43934473 (-)	23
cfa-miR-101_st	3.45528	0.99125	FALSE	3.86258	0.967977	FALSE	miRNA	Canis familiaris	UACAGUACUGUGAUAACUGA	miRNA_v1	2010-10-21	2008	Affymetrix Proprietary Database	cfa-mir-101-2 // cfa-mir-101-1	1:96260667-96260721 (+) // 5:48186738-48186792 (+)	20
cfa-miR-491_st	3.66826	0.681554	FALSE	3.93327	0.629531	FALSE	miRNA	Canis familiaris	CUUAUGCAAGAUUCCCUUCUA	miRNA_v1	2010-10-21	2008	Affymetrix Proprietary Database	cfa-mir-491	11:43329134-43329187 (+)	21
cfa-miR-150_st	4.38195	0.0750593	FALSE	3.71369	0.519013	FALSE	miRNA	Canis familiaris	UCUCCCAACCCUUGUACCAGUG	miRNA_v1	2010-10-21	2008	Affymetrix Proprietary Database	cfa-mir-150	1:109886388-109886444 (+)	22
cfa-miR-455_st	4.07399	0.377392	FALSE	4.20843	0.331725	FALSE	miRNA	Canis familiaris	UAUGUGCCUUUGGACUACAUCG	miRNA_v1	2010-10-21	2008	Affymetrix Proprietary Database	cfa-mir-455	11:71492140-71492197 (+)	22
cfa-miR-30a_st	8.05813	2.05282e-08	TRUE	7.51457	2.05282e-08	TRUE	miRNA	Canis familiaris	UGUAAACAUCCUCGACUGGAAGC	miRNA_v1	2010-10-21	2008	Affymetrix Proprietary Database	cfa-mir-30a	12:36783486-36783548 (-)	23
cfa-miR-30c_st	8.13154	2.05282e-08	TRUE	8.3964	2.05282e-08	TRUE	miRNA	Canis familiaris	UGUAAACAUCCUACACUCUCAGCU	miRNA_v1	2010-10-21	2008	Affymetrix Proprietary Database	cfa-mir-30c-2 // cfa-mir-30c-1	12:36757491-36757552 (-) // 15:5283932-5283992 (-)	24
cfa-miR-206_st	3.74115	0.808572	FALSE	4.19785	0.285149	FALSE	miRNA	Canis familiaris	UGGAAUGUAAGGAAGUGUGUGG	miRNA_v1	2010-10-21	2008	Affymetrix Proprietary Database	cfa-mir-206	12:22807563-22807622 (+)	22
cfa-miR-99b_st	10.0445	2.05282e-08	TRUE	10.5441	2.05282e-08	TRUE	miRNA	Canis familiaris	CACCCGUAGAACCGACCUUGCG	miRNA_v1	2010-10-21	2008	Affymetrix Proprietary Database	cfa-mir-99b	1:108281042-108281101 (-)	22
cfa-let-7e_st	9.05595	2.05282e-08	TRUE	8.88733	2.05282e-08	TRUE	miRNA	Canis familiaris	UGAGGUAGGAGGUUGUAUAGUU	miRNA_v1	2010-10-21	2008	Affymetrix Proprietary Database	cfa-let-7e	1:108280857-108280923 (-)	22
cfa-miR-125a_st	7.29683	2.74126e-07	TRUE	7.73097	2.05282e-08	TRUE	miRNA	Canis familiaris	UCCCUGAGACCCUUUAACCUGU	miRNA_v1	2010-10-21	2008	Affymetrix Proprietary Database	cfa-mir-125a	1:108280390-108280449 (-)	22
cfa-let-7f_st	3.67845	0.253944	FALSE	3.87801	0.119434	FALSE	miRNA	Canis familiaris	UGAGGUAGUAGAUUGUAUAGUU	miRNA_v1	2010-10-21	2008	Affymetrix Proprietary Database	cfa-let-7f	1:100972836-100972913 (-)	22
cfa-miR-219_st	3.72464	0.720134	FALSE	3.91079	0.504492	FALSE	miRNA	Canis familiaris	UGAUUGUCCAAACGCAAUUCU	miRNA_v1	2010-10-21	2008	Affymetrix Proprietary Database	cfa-mir-219-1 // cfa-mir-219-2	12:5674314-5674376 (+) // 9:58483186-58483250 (+)	21
cfa-miR-23b_st	4.3233	0.0968582	FALSE	4.42316	0.146497	FALSE	miRNA	Canis familiaris	AUCACAUUGCCAGGGAUUA	miRNA_v1	2010-10-21	2008	Affymetrix Proprietary Database	cfa-mir-23b	1:74734974-74735027 (-)	19
cfa-miR-27b_st	6.16196	2.91356e-05	TRUE	6.03775	1.03474e-05	TRUE	miRNA	Canis familiaris	UUCACAGUGGCUAAGUUCUGC	miRNA_v1	2010-10-21	2008	Affymetrix Proprietary Database	cfa-mir-27b	1:74734738-74734800 (-)	21
cfa-miR-24_st	8.54852	2.05282e-08	TRUE	9.36347	2.05282e-08	TRUE	miRNA	Canis familiaris	UGGCUCAGUUCAGCAGGAACAGG	miRNA_v1	2010-10-21	2008	Affymetrix Proprietary Database	cfa-mir-24-1 // cfa-mir-24-2	1:74734229-74734290 (-) // 20:51622100-51622161 (+)	23
cfa-miR-151_st	7.46092	1.0279e-07	TRUE	7.28534	7.14726e-08	TRUE	miRNA	Canis familiaris	UCGAGGAGCUCACAGUCUAGU	miRNA_v1	2010-10-21	2008	Affymetrix Proprietary Database	cfa-mir-151	13:38395124-38395179 (-)	21
cfa-miR-30d_st	7.64541	2.05282e-08	TRUE	7.75384	2.05282e-08	TRUE	miRNA	Canis familiaris	UGUAAACAUCCCCGACUGGAAGCU	miRNA_v1	2010-10-21	2008	Affymetrix Proprietary Database	cfa-mir-30d	13:33945204-33945263 (-)	24
cfa-miR-30b_st	5.30138	0.000602431	TRUE	5.23705	0.00030388	TRUE	miRNA	Canis familiaris	UGUAAACAUCCUACACUCAGCU	miRNA_v1	2010-10-21	2008	Affymetrix Proprietary Database	cfa-mir-30b	13:33940936-33940995 (-)	22
cfa-miR-1836_st	4.08232	0.547341	FALSE	3.83795	0.614522	FALSE	miRNA	Canis familiaris	UAGGCCAUGGUAGAUAGAGAUGG	miRNA_v1	2010-10-21	2008	Affymetrix Proprietary Database	cfa-mir-1836	1:52072982-52073038 (-)	23
cfa-miR-122_st	3.81453	0.338797	FALSE	3.91492	0.313024	FALSE	miRNA	Canis familiaris	UGGAGUGUGACAAUGGUGUUUG	miRNA_v1	2010-10-21	2008	Affymetrix Proprietary Database	cfa-mir-122	1:20601556-20601613 (-)	22
cfa-miR-196b_st	4.09724	0.531241	FALSE	4.18168	0.325103	FALSE	miRNA	Canis familiaris	UAGGUAGUUUCCUGUUGUUGGGA	miRNA_v1	2010-10-21	2008	Affymetrix Proprietary Database	cfa-mir-196b	14:43299510-43299567 (-)	23
cfa-miR-183_st	3.7265	0.890921	FALSE	6.96185	7.14726e-08	TRUE	miRNA	Canis familiaris	UAUGGCACUGGUAGAAUUCACU	miRNA_v1	2010-10-21	2008	Affymetrix Proprietary Database	cfa-mir-183	14:10022403-10022464 (+)	22
cfa-miR-148a_st	4.36578	0.183652	FALSE	4.11376	0.46991	FALSE	miRNA	Canis familiaris	UCAGUGCACUACAGAACUUUGU	miRNA_v1	2010-10-21	2008	Affymetrix Proprietary Database	cfa-mir-148a	14:42259219-42259278 (-)	22
cfa-miR-129_st	4.14909	0.529888	FALSE	3.7298	0.819121	FALSE	miRNA	Canis familiaris	CUUUUUGCGGUCUGGGCUUGC	miRNA_v1	2010-10-21	2008	Affymetrix Proprietary Database	cfa-mir-129-1 // cfa-mir-129-2	14:11122384-11122448 (-) // 18:29172912-29172974 (-)	21
cfa-miR-335_st	5.24362	0.00132295	TRUE	4.99867	0.00507544	TRUE	miRNA	Canis familiaris	UCAAGAGCAAUAACGAAAAAUGU	miRNA_v1	2010-10-21	2008	Affymetrix Proprietary Database	cfa-mir-335	14:9397211-9397268 (-)	23
cfa-miR-29b_st	4.49488	0.273809	FALSE	3.71126	0.476804	FALSE	miRNA	Canis familiaris	UAGCACCAUUUGAAAUCAGUGUU	miRNA_v1	2010-10-21	2008	Affymetrix Proprietary Database	cfa-mir-29b-1 // cfa-mir-29b-2	14:9136807-9136871 (+) // 7:9606851-9606916 (-)	23
cfa-miR-29a_st	4.13303	0.363859	FALSE	3.62482	0.989601	FALSE	miRNA	Canis familiaris	UAGCACCAUCUGAAAUCGGUUA	miRNA_v1	2010-10-21	2008	Affymetrix Proprietary Database	cfa-mir-29a	14:9137194-9137253 (+)	22
cfa-miR-30e_st	4.20438	0.121521	FALSE	3.95209	0.246287	FALSE	miRNA	Canis familiaris	CUUUCAGUCGGAUGUUUACAGC	miRNA_v1	2010-10-21	2008	Affymetrix Proprietary Database	cfa-mir-30e	15:5287188-5287251 (-)	22
cfa-miR-135_st	4.16997	0.129416	FALSE	4.45648	0.204219	FALSE	miRNA	Canis familiaris	UGUAGGGAUGGAAGCCAUGAAA	miRNA_v1	2010-10-21	2008	Affymetrix Proprietary Database	cfa-mir-135	15:40191811-40191872 (+)	22
cfa-miR-383_st	3.85213	0.814882	FALSE	3.73036	0.771134	FALSE	miRNA	Canis familiaris	AGAUCAGAAGGUGAUUGUGGCU	miRNA_v1	2010-10-21	2008	Affymetrix Proprietary Database	cfa-mir-383	16:41130410-41130471 (-)	22
cfa-miR-1837_st	3.94305	0.599688	FALSE	4.24066	0.312008	FALSE	miRNA	Canis familiaris	UCUCAGAGGGACUGCGACAUCU	miRNA_v1	2010-10-21	2008	Affymetrix Proprietary Database	cfa-mir-1837 // cfa-mir-1837 // cfa-mir-1837 // cfa-mir-1837	17:24487201-24487259 (-) // 17:24595163-24595221 (-) // 17:24724374-24724432 (-) // Un:61302837-61302895 (+)	22
cfa-miR-130a_st	9.18531	2.05282e-08	TRUE	8.94677	2.05282e-08	TRUE	miRNA	Canis familiaris	CAGUGCAAUGUUAAAAGGGCAU	miRNA_v1	2010-10-21	2008	Affymetrix Proprietary Database	cfa-mir-130a	18:41608990-41609051 (-)	22
cfa-miR-192_st	4.23077	0.312827	FALSE	4.41124	0.236808	FALSE	miRNA	Canis familiaris	CUGACCUAUGAAUUGACAGCC	miRNA_v1	2010-10-21	2008	Affymetrix Proprietary Database	cfa-mir-192	18:55305795-55305859 (+)	21
cfa-miR-128_st	4.16576	0.340193	FALSE	3.92618	0.22112	FALSE	miRNA	Canis familiaris	UCACAGUGAACCGGUCUCUUU	miRNA_v1	2010-10-21	2008	Affymetrix Proprietary Database	cfa-mir-128-1 // cfa-mir-128-2	19:41456811-41456866 (+) // 23:8837741-8837798 (+)	21
cfa-miR-7_st	4.04016	0.54343	FALSE	3.59814	0.988882	FALSE	miRNA	Canis familiaris	UGGAAGACUAGUGAUUUUGUUGU	miRNA_v1	2010-10-21	2008	Affymetrix Proprietary Database	cfa-mir-7-1 // cfa-mir-7-2	1:78565664-78565727 (+) // 3:54663965-54664026 (+)	23
cfa-miR-181c_st	5.78156	0.00018468	TRUE	5.91302	3.46127e-05	TRUE	miRNA	Canis familiaris	AACAUUCAACCUGUCGGUGAGUU	miRNA_v1	2010-10-21	2008	Affymetrix Proprietary Database	cfa-mir-181c	20:51594768-51594828 (-)	23
cfa-miR-181d_st	7.27218	7.14726e-08	TRUE	7.1031	5.52059e-08	TRUE	miRNA	Canis familiaris	AACAUUCAUUGUUGUCGGUGGGU	miRNA_v1	2010-10-21	2008	Affymetrix Proprietary Database	cfa-mir-181d	20:51594583-51594646 (-)	23
cfa-let-7g_st	3.80953	0.785626	FALSE	3.75027	0.820374	FALSE	miRNA	Canis familiaris	UGAGGUAGUAGUUUGUACAGUU	miRNA_v1	2010-10-21	2008	Affymetrix Proprietary Database	cfa-let-7g	20:40496653-40496731 (+)	22
cfa-miR-191_st	8.45143	2.05282e-08	TRUE	9.13868	2.05282e-08	TRUE	miRNA	Canis familiaris	CAACGGAAUCCCAAAAGCAGCU	miRNA_v1	2010-10-21	2008	Affymetrix Proprietary Database	cfa-mir-191	20:43143422-43143485 (+)	22
cfa-miR-425_st	6.44688	3.72857e-05	TRUE	6.01308	5.63482e-05	TRUE	miRNA	Canis familiaris	AAUGACACGAUCACUCCCGUUGA	miRNA_v1	2010-10-21	2008	Affymetrix Proprietary Database	cfa-mir-425	20:43143900-43143962 (+)	23
cfa-miR-23a_st	4.94054	0.00165694	TRUE	4.10963	0.180604	FALSE	miRNA	Canis familiaris	AUCACAUUGCCAGGGAUUU	miRNA_v1	2010-10-21	2008	Affymetrix Proprietary Database	cfa-mir-23a	20:51621751-51621802 (+)	19
cfa-miR-27a_st	4.19806	0.201126	FALSE	3.88865	0.580605	FALSE	miRNA	Canis familiaris	UUCACAGUGGCUAAGUUCCG	miRNA_v1	2010-10-21	2008	Affymetrix Proprietary Database	cfa-mir-27a	20:51621972-51622031 (+)	20
cfa-miR-199_st	9.02972	2.05282e-08	TRUE	7.92141	2.05282e-08	TRUE	miRNA	Canis familiaris	ACAGUAGUCUGCACAUUGGUU	miRNA_v1	2010-10-21	2008	Affymetrix Proprietary Database	cfa-mir-199-1 // cfa-mir-199-2 // cfa-mir-199-3	20:53414688-53414748 (+) // 7:29778196-29778254 (+) // 9:58606433-58606491 (+)	21
cfa-miR-708_st	6.04192	9.87758e-05	TRUE	6.88247	1.25242e-06	TRUE	miRNA	Canis familiaris	AAGGAGCUUACAAUCUAGCUGGG	miRNA_v1	2010-10-21	2008	Affymetrix Proprietary Database	cfa-mir-708	21:22546497-22546565 (+)	23
cfa-miR-1838_st	4.30075	0.193633	FALSE	3.49691	0.564875	FALSE	miRNA	Canis familiaris	CCACCAGCUGGCGUUCCCUGG	miRNA_v1	2010-10-21	2008	Affymetrix Proprietary Database	cfa-mir-1838	21:23595581-23595638 (+)	21
cfa-miR-139_st	4.22019	0.42479	FALSE	3.99989	0.753773	FALSE	miRNA	Canis familiaris	UGGAGACGCGGCCCUGUUGGAA	miRNA_v1	2010-10-21	2008	Affymetrix Proprietary Database	cfa-mir-139	21:28601513-28601569 (+)	22
cfa-miR-138b_st	4.25111	0.245416	FALSE	3.98824	0.600794	FALSE	miRNA	Canis familiaris	AGCUGGUGUUGUGAAUCAUGCCGA	miRNA_v1	2010-10-21	2008	Affymetrix Proprietary Database	cfa-mir-138b	2:62334160-62334228 (-)	24
cfa-miR-15a_st	4.34123	0.142772	FALSE	4.29936	0.173294	FALSE	miRNA	Canis familiaris	UAGCAGCACAUAAUGGUUUGU	miRNA_v1	2010-10-21	2008	Affymetrix Proprietary Database	cfa-mir-15a	22:4786470-4786528 (+)	21
cfa-miR-16_st	9.93619	2.05282e-08	TRUE	10.1016	2.05282e-08	TRUE	miRNA	Canis familiaris	UAGCAGCACGUAAAUAUUGGCG	miRNA_v1	2010-10-21	2008	Affymetrix Proprietary Database	cfa-mir-16-1 // cfa-mir-16-2	22:4786610-4786674 (+) // 34:29470053-29470117 (+)	22
cfa-miR-17_st	5.52917	0.000646741	TRUE	4.50211	0.0827053	FALSE	miRNA	Canis familiaris	ACUGCAGUGAAGGCACUUGUAG	miRNA_v1	2010-10-21	2008	Affymetrix Proprietary Database	cfa-mir-17	22:45426512-45426570 (+)	22
cfa-miR-19a_st	4.49885	0.0608614	FALSE	4.27533	0.220591	FALSE	miRNA	Canis familiaris	UGUGCAAAUCUAUGCAAAACUGA	miRNA_v1	2010-10-21	2008	Affymetrix Proprietary Database	cfa-mir-19a	22:45426797-45426854 (+)	23
cfa-miR-20_st	11.1338	2.05282e-08	TRUE	10.5466	2.05282e-08	TRUE	miRNA	Canis familiaris	UAAAGUGCUUAUAGUGCAGGUAG	miRNA_v1	2010-10-21	2008	Affymetrix Proprietary Database	cfa-mir-20	22:45426961-45427019 (+)	23
cfa-miR-19b_st	9.10577	2.05282e-08	TRUE	8.60994	2.05282e-08	TRUE	miRNA	Canis familiaris	UGUGCAAAUCCAUGCAAAACUG	miRNA_v1	2010-10-21	2008	Affymetrix Proprietary Database	cfa-mir-19b-1 // cfa-mir-19b-2	22:45427097-45427155 (+) // X:107957667-107957730 (-)	22
cfa-miR-92a_st	11.435	2.05282e-08	TRUE	11.3803	2.05282e-08	TRUE	miRNA	Canis familiaris	UAUUGCACUUGUCCCGGCCUGU	miRNA_v1	2010-10-21	2008	Affymetrix Proprietary Database	cfa-mir-92a-1 // cfa-mir-92a-2	22:45427213-45427271 (+) // X:107957531-107957591 (-)	22
cfa-miR-138a_st	5.70841	0.000816395	TRUE	5.39851	0.00409341	TRUE	miRNA	Canis familiaris	AGCUGGUGUUGUGAAUCAGGCCG	miRNA_v1	2010-10-21	2008	Affymetrix Proprietary Database	cfa-mir-138a	23:5229088-5229149 (-)	23
cfa-miR-499_st	3.79794	0.875444	FALSE	4.0499	0.551432	FALSE	miRNA	Canis familiaris	UUAAGACUUGCAGUGAUGUUU	miRNA_v1	2010-10-21	2008	Affymetrix Proprietary Database	cfa-mir-499	24:27001150-27001208 (+)	21
cfa-miR-1_st	3.71237	0.807734	FALSE	4.02979	0.615777	FALSE	miRNA	Canis familiaris	UGGAAUGUAAAGAAGUAUGUA	miRNA_v1	2010-10-21	2008	Affymetrix Proprietary Database	cfa-mir-1-1 // cfa-mir-1-2	24:49527546-49527604 (+) // 7:69255536-69255594 (+)	21
cfa-miR-124_st	4.8571	0.0219932	TRUE	6.14978	4.07826e-06	TRUE	miRNA	Canis familiaris	UAAGGCACGCGGUGAAUGCCA	miRNA_v1	2010-10-21	2008	Affymetrix Proprietary Database	cfa-mir-124-5 // cfa-mir-124-1 // cfa-mir-124-2	24:49963160-49963217 (+) // 25:31177031-31177089 (+) // 29:17267146-17267202 (+)	21
cfa-miR-320_st	7.79525	2.05282e-08	TRUE	7.91236	2.05282e-08	TRUE	miRNA	Canis familiaris	AAAAGCUGGGUUGAGAGGGCGA	miRNA_v1	2010-10-21	2008	Affymetrix Proprietary Database	cfa-mir-320	25:38005865-38005918 (+)	22
cfa-miR-130b_st	9.53041	2.05282e-08	TRUE	9.57129	2.05282e-08	TRUE	miRNA	Canis familiaris	CAGUGCAAUGAUGAAAGGGCAU	miRNA_v1	2010-10-21	2008	Affymetrix Proprietary Database	cfa-mir-130b	26:33988966-33989025 (+)	22
cfa-miR-185_st	5.78336	0.000108201	TRUE	6.16701	3.82583e-05	TRUE	miRNA	Canis familiaris	UGGAGAGAAAGGCAGUUCCUGA	miRNA_v1	2010-10-21	2008	Affymetrix Proprietary Database	cfa-mir-185	26:32362601-32362656 (-)	22
cfa-miR-1306_st	3.99487	0.563272	FALSE	4.65034	0.0736108	FALSE	miRNA	Canis familiaris	CCACCUCCCCUGCAAACGUCC	miRNA_v1	2010-10-21	2008	Affymetrix Proprietary Database	cfa-mir-1306	26:32322258-32322315 (-)	21
cfa-miR-196a_st	4.00814	0.647385	FALSE	3.42813	0.947367	FALSE	miRNA	Canis familiaris	UAGGUAGUUUCAUGUUGUUGGG	miRNA_v1	2010-10-21	2008	Affymetrix Proprietary Database	cfa-mir-196a	27:4272362-4272420 (-)	22
cfa-miR-148b_st	3.98433	0.67673	FALSE	4.27816	0.436107	FALSE	miRNA	Canis familiaris	UCAGUGCAUCACAGAACUUUGU	miRNA_v1	2010-10-21	2008	Affymetrix Proprietary Database	cfa-mir-148b	27:3975864-3975924 (-)	22
cfa-miR-200c_st	3.99487	0.625589	FALSE	8.49038	2.05282e-08	TRUE	miRNA	Canis familiaris	UAAUACUGCCGGGUAAUGAUGGA	miRNA_v1	2010-10-21	2008	Affymetrix Proprietary Database	cfa-mir-200c	27:41110474-41110536 (-)	23
cfa-miR-1307_st	4.12788	0.464679	FALSE	3.67773	0.668919	FALSE	miRNA	Canis familiaris	ACUCGGCGUGGCGUCGGUCGUG	miRNA_v1	2010-10-21	2008	Affymetrix Proprietary Database	cfa-mir-1307	28:18768019-18768078 (-)	22
cfa-miR-107_st	10.0648	2.05282e-08	TRUE	10.1511	2.05282e-08	TRUE	miRNA	Canis familiaris	AGCAGCAUUGUACAGGGCUAU	miRNA_v1	2010-10-21	2008	Affymetrix Proprietary Database	cfa-mir-107	28:7482408-7482465 (-)	21
cfa-miR-146b_st	3.88591	0.840534	FALSE	4.4071	0.148904	FALSE	miRNA	Canis familiaris	UGAGAACUGAAUUCCAUAGGCU	miRNA_v1	2010-10-21	2008	Affymetrix Proprietary Database	cfa-mir-146b	28:17941066-17941126 (+)	22
cfa-miR-99a_st	5.96099	0.000147591	TRUE	5.60778	0.000279405	TRUE	miRNA	Canis familiaris	AACCCGUAGAUCCGAUCUUGU	miRNA_v1	2010-10-21	2008	Affymetrix Proprietary Database	cfa-mir-99a-1 // cfa-mir-99a-2	31:16268329-16268387 (+) // 5:15052369-15052425 (+)	21
cfa-let-7c_st	7.55102	1.0279e-07	TRUE	7.26854	2.05282e-08	TRUE	miRNA	Canis familiaris	UGAGGUAGUAGGUUGUAUGGUU	miRNA_v1	2010-10-21	2008	Affymetrix Proprietary Database	cfa-let-7c	31:16269069-16269135 (+)	22
cfa-miR-125b_st	9.35394	2.05282e-08	TRUE	9.36713	2.05282e-08	TRUE	miRNA	Canis familiaris	UCCCUGAGACCCUAACUUGUGA	miRNA_v1	2010-10-21	2008	Affymetrix Proprietary Database	cfa-mir-125b-2 // cfa-mir-125b-1	31:16314527-16314587 (+) // 5:15102672-15102732 (+)	22
cfa-miR-155_st	3.98321	0.525974	FALSE	3.67283	0.900985	FALSE	miRNA	Canis familiaris	UUAAUGCUAAUCGUGAUAGGGGU	miRNA_v1	2010-10-21	2008	Affymetrix Proprietary Database	cfa-mir-155	31:24096793-24096853 (+)	23
cfa-miR-218_st	3.85124	0.293735	FALSE	4.2609	0.0449704	TRUE	miRNA	Canis familiaris	UUGUGCUUGAUCUAACCAUGU	miRNA_v1	2010-10-21	2008	Affymetrix Proprietary Database	cfa-mir-218-1 // cfa-mir-218-2	3:91870793-91870856 (-) // 4:46208919-46208982 (+)	21
cfa-miR-574_st	5.05026	0.00454145	TRUE	5.56129	0.00213694	TRUE	miRNA	Canis familiaris	CACGCUCAUGCACACACCCACA	miRNA_v1	2010-10-21	2008	Affymetrix Proprietary Database	cfa-mir-574	3:76319716-76319773 (-)	22
cfa-miR-9_st	3.70941	0.958086	FALSE	3.89618	0.791896	FALSE	miRNA	Canis familiaris	UCUUUGGUUAUCUAGCUGUAUGA	miRNA_v1	2010-10-21	2008	Affymetrix Proprietary Database	cfa-mir-9-2 // cfa-mir-9-3 // cfa-mir-9-1	3:22881834-22881893 (+) // 3:55272222-55272282 (+) // 7:44477956-44478017 (+)	23
cfa-miR-28_st	3.99899	0.458481	FALSE	3.67148	0.880299	FALSE	miRNA	Canis familiaris	CACUAGAUUGUGAGCUCCUGGA	miRNA_v1	2010-10-21	2008	Affymetrix Proprietary Database	cfa-mir-28	34:23981810-23981871 (+)	22
cfa-miR-15b_st	4.85203	0.00667638	TRUE	4.25058	0.22515	FALSE	miRNA	Canis familiaris	UAGCAGCACAUCAUGGUUUA	miRNA_v1	2010-10-21	2008	Affymetrix Proprietary Database	cfa-mir-15b	34:29469909-29469968 (+)	20
cfa-miR-1839_st	4.4293	0.0122716	TRUE	4.47509	0.0155523	TRUE	miRNA	Canis familiaris	AAGGUAGAUAGAACAGGUCUUG	miRNA_v1	2010-10-21	2008	Affymetrix Proprietary Database	cfa-mir-1839	3:57442486-57442546 (+)	22
cfa-miR-26b_st	4.23372	0.16189	FALSE	3.83787	0.511665	FALSE	miRNA	Canis familiaris	UUCAAGUAAUUCAGGAUAGGUU	miRNA_v1	2010-10-21	2008	Affymetrix Proprietary Database	cfa-mir-26b	37:28054020-28054075 (+)	22
cfa-miR-1840_st	4.05896	0.473441	FALSE	3.53702	0.973257	FALSE	miRNA	Canis familiaris	UCACGUGACGGGCCUCGGCG	miRNA_v1	2010-10-21	2008	Affymetrix Proprietary Database	cfa-mir-1840	37:28734307-28734363 (+)	20
cfa-miR-664_st	3.81072	0.791524	FALSE	4.15145	0.5919	FALSE	miRNA	Canis familiaris	UGGGCUAGGAAAAAUGAUUGGA	miRNA_v1	2010-10-21	2008	Affymetrix Proprietary Database	cfa-mir-664	38:17976696-17976756 (-)	22
cfa-miR-194_st	4.37175	0.191305	FALSE	4.06631	0.324045	FALSE	miRNA	Canis familiaris	UGUAACAGCAACUCCAUGUGGA	miRNA_v1	2010-10-21	2008	Affymetrix Proprietary Database	cfa-mir-194	38:17895067-17895124 (-)	22
cfa-miR-143_st	8.02063	2.05282e-08	TRUE	7.52739	2.05282e-08	TRUE	miRNA	Canis familiaris	UGAGAUGAAGCACUGUAGCUC	miRNA_v1	2010-10-21	2008	Affymetrix Proprietary Database	cfa-mir-143	4:62738116-62738170 (-)	21
cfa-miR-378_st	5.69353	0.000139282	TRUE	6.97383	2.05282e-08	TRUE	miRNA	Canis familiaris	ACUGGACUUGGAGUCAGAAGGC	miRNA_v1	2010-10-21	2008	Affymetrix Proprietary Database	cfa-mir-378	4:62479883-62479942 (-)	22
cfa-miR-146a_st	4.30804	0.134864	FALSE	3.91264	0.200983	FALSE	miRNA	Canis familiaris	UGAGAACUGAAUUCCAUGGGUU	miRNA_v1	2010-10-21	2008	Affymetrix Proprietary Database	cfa-mir-146a	4:53451736-53451793 (-)	22
cfa-miR-1271_st	3.8738	0.648366	FALSE	3.81157	0.755528	FALSE	miRNA	Canis familiaris	CUUGGCACCUAGUAAGCACU	miRNA_v1	2010-10-21	2008	Affymetrix Proprietary Database	cfa-mir-1271	4:40143888-40143945 (-)	20
cfa-miR-1841_st	4.69009	0.071023	FALSE	4.077	0.414666	FALSE	miRNA	Canis familiaris	AGAGGAAAGCUGGACGGCAAGC	miRNA_v1	2010-10-21	2008	Affymetrix Proprietary Database	cfa-mir-1841	4:11702266-11702325 (-)	22
cfa-miR-103_st	10.0925	2.05282e-08	TRUE	10.3426	2.05282e-08	TRUE	miRNA	Canis familiaris	AGCAGCAUUGUACAGGGCUAUGA	miRNA_v1	2010-10-21	2008	Affymetrix Proprietary Database	cfa-mir-103	4:46381020-46381081 (+)	23
cfa-miR-328_st	5.28909	0.0413838	TRUE	4.51595	0.152529	FALSE	miRNA	Canis familiaris	CUGGCCCUCUCUGCCCUUCCGU	miRNA_v1	2010-10-21	2008	Affymetrix Proprietary Database	cfa-mir-328	5:85174055-85174117 (+)	22
cfa-miR-140_st	8.04727	2.05282e-08	TRUE	7.54884	2.05282e-08	TRUE	miRNA	Canis familiaris	ACCACAGGGUAGAACCACGGA	miRNA_v1	2010-10-21	2008	Affymetrix Proprietary Database	cfa-mir-140	5:82820513-82820573 (-)	21
cfa-miR-34a_st	4.08936	0.380527	FALSE	3.85095	0.842229	FALSE	miRNA	Canis familiaris	UGGCAGUGUCUUAGCUGGUUGU	miRNA_v1	2010-10-21	2008	Affymetrix Proprietary Database	cfa-mir-34a	5:65484406-65484471 (-)	22
cfa-miR-497_st	4.25871	0.276894	FALSE	3.90815	0.484667	FALSE	miRNA	Canis familiaris	CAGCAGCACACUGUGGUUUGU	miRNA_v1	2010-10-21	2008	Affymetrix Proprietary Database	cfa-mir-497	5:35042178-35042244 (-)	21
cfa-miR-195_st	4.42115	0.0433271	TRUE	4.06271	0.478282	FALSE	miRNA	Canis familiaris	UAGCAGCACAGAAAUAUUGGCA	miRNA_v1	2010-10-21	2008	Affymetrix Proprietary Database	cfa-mir-195	5:35041870-35041930 (-)	22
cfa-miR-34c_st	4.16325	0.232796	FALSE	4.12689	0.40378	FALSE	miRNA	Canis familiaris	AGGCAGUGUAGUUAGCUGAUUGC	miRNA_v1	2010-10-21	2008	Affymetrix Proprietary Database	cfa-mir-34c	5:24566990-24567044 (-)	23
cfa-miR-186_st	3.85269	0.722016	FALSE	3.64288	0.82083	FALSE	miRNA	Canis familiaris	CAAAGAAUUCUCCUUUUGGGCU	miRNA_v1	2010-10-21	2008	Affymetrix Proprietary Database	cfa-mir-186	6:77945929-77945989 (+)	22
cfa-miR-106b_st	8.73428	2.05282e-08	TRUE	8.30553	2.05282e-08	TRUE	miRNA	Canis familiaris	UAAAGUGCUGACAGUGCAGAU	miRNA_v1	2010-10-21	2008	Affymetrix Proprietary Database	cfa-mir-106b	6:12505310-12505368 (+)	21
cfa-miR-93_st	10.3954	2.05282e-08	TRUE	10.3125	2.05282e-08	TRUE	miRNA	Canis familiaris	CAAAGUGCUGUUCGUGCAGGUAG	miRNA_v1	2010-10-21	2008	Affymetrix Proprietary Database	cfa-mir-93	6:12505532-12505592 (+)	23
cfa-miR-25_st	8.02298	2.05282e-08	TRUE	7.5289	2.05282e-08	TRUE	miRNA	Canis familiaris	CAUUGCACUUGUCUCGGUCUGA	miRNA_v1	2010-10-21	2008	Affymetrix Proprietary Database	cfa-mir-25	6:12505745-12505803 (+)	22
cfa-miR-197_st	4.37297	0.211703	FALSE	4.28261	0.300617	FALSE	miRNA	Canis familiaris	UUCACCACCUUCUCCACCCAGC	miRNA_v1	2010-10-21	2008	Affymetrix Proprietary Database	cfa-mir-197	6:45331319-45331379 (-)	22
cfa-miR-193b_st	5.0318	0.00557239	TRUE	4.61033	0.0654464	FALSE	miRNA	Canis familiaris	CGGGGUUUUGAGGGCGAGAUGA	miRNA_v1	2010-10-21	2008	Affymetrix Proprietary Database	cfa-mir-193b	6:31906690-31906748 (-)	22
cfa-miR-590_st	4.15121	0.254777	FALSE	3.71579	0.768722	FALSE	miRNA	Canis familiaris	UAAUUUUAUGUAUAAGCUAGU	miRNA_v1	2010-10-21	2008	Affymetrix Proprietary Database	cfa-mir-590	6:9187792-9187852 (-)	21
cfa-miR-1842_st	3.55335	0.808121	FALSE	3.82136	0.669152	FALSE	miRNA	Canis familiaris	UGGCUCUGCGAGGUCAGCUCA	miRNA_v1	2010-10-21	2008	Affymetrix Proprietary Database	cfa-mir-1842	6:41800426-41800485 (+)	21
cfa-miR-137_st	4.34392	0.270773	FALSE	3.95907	0.772526	FALSE	miRNA	Canis familiaris	UUAUUGCUUAAGAAUACGCGU	miRNA_v1	2010-10-21	2008	Affymetrix Proprietary Database	cfa-mir-137	6:54695674-54695728 (+)	21
cfa-miR-92b_st	5.71529	0.000343164	TRUE	6.2583	4.48863e-05	TRUE	miRNA	Canis familiaris	UAUUGCACUCGUCCCGGCCUCC	miRNA_v1	2010-10-21	2008	Affymetrix Proprietary Database	cfa-mir-92b	7:45311414-45311476 (-)	22
cfa-miR-350_st	3.80834	0.871464	FALSE	4.25678	0.20168	FALSE	miRNA	Canis familiaris	UUCACAAAGCCCAUACACUUUU	miRNA_v1	2010-10-21	2008	Affymetrix Proprietary Database	cfa-mir-350	7:37286019-37286075 (-)	22
cfa-miR-29c_st	3.73283	0.844419	FALSE	3.2172	0.893171	FALSE	miRNA	Canis familiaris	UAGCACCAUUUGAAAUCGGUUA	miRNA_v1	2010-10-21	2008	Affymetrix Proprietary Database	cfa-mir-29c // cfa-mir-29c	7:9542983-9543040 (-) // 7:9606312-9606369 (-)	22
cfa-miR-1843_st	3.78995	0.871229	FALSE	3.67441	0.771736	FALSE	miRNA	Canis familiaris	ACUGGAGGUCUCUGUCUGGCUU	miRNA_v1	2010-10-21	2008	Affymetrix Proprietary Database	cfa-mir-1843	7:26507851-26507910 (+)	22
cfa-miR-181a_st	9.44444	2.05282e-08	TRUE	9.12856	2.05282e-08	TRUE	miRNA	Canis familiaris	AACAUUCAACGCUGUCGGUGAG	miRNA_v1	2010-10-21	2008	Affymetrix Proprietary Database	cfa-mir-181a-1 // cfa-mir-181a-2	7:7011718-7011779 (+) // 9:61643425-61643484 (-)	22
cfa-miR-181b_st	4.24062	0.339173	FALSE	3.95739	0.784701	FALSE	miRNA	Canis familiaris	AACAUUCAUUGCUGUCGGUG	miRNA_v1	2010-10-21	2008	Affymetrix Proprietary Database	cfa-mir-181b-1 // cfa-mir-181b-2	7:7011904-7011965 (+) // 9:61642192-61642251 (-)	20
cfa-miR-342_st	8.34721	2.05282e-08	TRUE	8.74927	2.05282e-08	TRUE	miRNA	Canis familiaris	UCUCACACAGAAAUCGCACCCGU	miRNA_v1	2010-10-21	2008	Affymetrix Proprietary Database	cfa-mir-342	8:71462907-71462969 (+)	23
cfa-miR-345_st	5.34622	0.00248732	TRUE	5.20562	0.003326	TRUE	miRNA	Canis familiaris	CCUGAACUAGGGGUCUGGAGG	miRNA_v1	2010-10-21	2008	Affymetrix Proprietary Database	cfa-mir-345	8:71630689-71630748 (+)	21
cfa-miR-493_st	4.26679	0.109158	FALSE	4.07022	0.100186	FALSE	miRNA	Canis familiaris	UGAAGGUCUACUGUGUGCCAG	miRNA_v1	2010-10-21	2008	Affymetrix Proprietary Database	cfa-mir-493	8:72137085-72137145 (+)	21
cfa-miR-433_st	7.43914	2.05282e-08	TRUE	8.26244	2.05282e-08	TRUE	miRNA	Canis familiaris	AUCAUGAUGGGCUCCUCGGUGU	miRNA_v1	2010-10-21	2008	Affymetrix Proprietary Database	cfa-mir-433	8:72146571-72146644 (+)	22
cfa-miR-127_st	8.83806	2.05282e-08	TRUE	9.67225	2.05282e-08	TRUE	miRNA	Canis familiaris	UCGGAUCCGUCUGAGCUUGGCU	miRNA_v1	2010-10-21	2008	Affymetrix Proprietary Database	cfa-mir-127	8:72147671-72147730 (+)	22
cfa-miR-136_st	4.3882	0.0843066	FALSE	4.39692	0.0712951	FALSE	miRNA	Canis familiaris	ACUCCAUUUGUUUUGAUGAUGGA	miRNA_v1	2010-10-21	2008	Affymetrix Proprietary Database	cfa-mir-136	8:72149348-72149403 (+)	23
cfa-miR-379_st	7.86912	2.05282e-08	TRUE	7.60985	2.05282e-08	TRUE	miRNA	Canis familiaris	UGGUAGACUAUGGAACGUAGG	miRNA_v1	2010-10-21	2008	Affymetrix Proprietary Database	cfa-mir-379	8:72296541-72296599 (+)	21
cfa-miR-411_st	5.75876	7.77315e-05	TRUE	5.76231	8.22826e-05	TRUE	miRNA	Canis familiaris	AUAGUAGACCGUAUAGCGUACG	miRNA_v1	2010-10-21	2008	Affymetrix Proprietary Database	cfa-mir-411	8:72297827-72297884 (+)	22
cfa-miR-380_st	3.62717	0.925521	FALSE	3.80173	0.62332	FALSE	miRNA	Canis familiaris	UAUGUAAUAUGGUCCACGUCU	miRNA_v1	2010-10-21	2008	Affymetrix Proprietary Database	cfa-mir-380	8:72299497-72299553 (+)	21
cfa-miR-323_st	4.06063	0.520053	FALSE	3.76485	0.627568	FALSE	miRNA	Canis familiaris	CACAUUACACGGUCGACCUCU	miRNA_v1	2010-10-21	2008	Affymetrix Proprietary Database	cfa-mir-323	8:72300227-72300282 (+)	21
cfa-miR-329_st	3.89562	0.620641	FALSE	3.69786	0.729661	FALSE	miRNA	Canis familiaris	AGAGGUUUUCUGGGUUUCUGUUU	miRNA_v1	2010-10-21	2008	Affymetrix Proprietary Database	cfa-mir-329	8:72301588-72301647 (+)	23
cfa-miR-543_st	4.77902	0.00774767	TRUE	5.1244	0.000793461	TRUE	miRNA	Canis familiaris	AAACAUUCGCGGUGCACUUCUU	miRNA_v1	2010-10-21	2008	Affymetrix Proprietary Database	cfa-mir-543	8:72306139-72306196 (+)	22
cfa-miR-495_st	4.53601	0.0394194	TRUE	5.39152	0.00185052	TRUE	miRNA	Canis familiaris	AAACAAACAUGGUGCACUUCUU	miRNA_v1	2010-10-21	2008	Affymetrix Proprietary Database	cfa-mir-495	8:72307902-72307959 (+)	22
cfa-miR-376_st	3.8314	0.708352	FALSE	3.59883	0.82299	FALSE	miRNA	Canis familiaris	AUCAUAGAGGAAAAUCCACGU	miRNA_v1	2010-10-21	2008	Affymetrix Proprietary Database	cfa-mir-376-3 // cfa-mir-376-2 // cfa-mir-376-1	8:72312485-72312543 (+) // 8:72313232-72313289 (+) // 8:72313992-72314049 (+)	21
cfa-miR-487_st	6.69309	1.89403e-06	TRUE	6.8245	1.47725e-07	TRUE	miRNA	Canis familiaris	AAUCGUACAGGGUCAUCCACUU	miRNA_v1	2010-10-21	2008	Affymetrix Proprietary Database	cfa-mir-487	8:72318229-72318286 (+)	22
cfa-miR-382_st	4.13054	0.59094	FALSE	4.06747	0.533936	FALSE	miRNA	Canis familiaris	AAUCAUUCACGGACAACACUUU	miRNA_v1	2010-10-21	2008	Affymetrix Proprietary Database	cfa-mir-382	8:72325856-72325912 (+)	22
cfa-miR-485_st	4.74207	0.0167115	TRUE	5.50666	0.000202964	TRUE	miRNA	Canis familiaris	AGAGGCUGGCCGUGAUGAAUUCG	miRNA_v1	2010-10-21	2008	Affymetrix Proprietary Database	cfa-mir-485	8:72326972-72327030 (+)	23
cfa-miR-409_st	4.76638	0.014351	TRUE	4.57247	0.0625688	FALSE	miRNA	Canis familiaris	AAUGUUGCUCGUUGAACCCCU	miRNA_v1	2010-10-21	2008	Affymetrix Proprietary Database	cfa-mir-409	8:72336515-72336568 (+)	21
cfa-miR-369_st	3.86066	0.676819	FALSE	4.14823	0.519295	FALSE	miRNA	Canis familiaris	AAUAAUACAUGGUUGGUCUUU	miRNA_v1	2010-10-21	2008	Affymetrix Proprietary Database	cfa-mir-369	8:72336806-72336861 (+)	21
cfa-miR-410_st	4.22461	0.108432	FALSE	4.06348	0.191294	FALSE	miRNA	Canis familiaris	AAUAUAACACAGAUGGCCUGU	miRNA_v1	2010-10-21	2008	Affymetrix Proprietary Database	cfa-mir-410	8:72337110-72337165 (+)	21
cfa-miR-126_st	3.43926	0.336532	FALSE	3.73262	0.227902	FALSE	miRNA	Canis familiaris	CAUUAUUACUUUUGGUACGCG	miRNA_v1	2010-10-21	2008	Affymetrix Proprietary Database	cfa-mir-126	9:52212252-52212310 (-)	21
cfa-miR-212_st	4.18128	0.102912	FALSE	4.16858	0.185502	FALSE	miRNA	Canis familiaris	ACCUUGGCUCUAGACUGCUUACU	miRNA_v1	2010-10-21	2008	Affymetrix Proprietary Database	cfa-mir-212	9:49478921-49478982 (-)	23
cfa-miR-132_st	4.92315	0.00623176	TRUE	4.78081	0.0170777	TRUE	miRNA	Canis familiaris	UAACAGUCUACAGCCAUGGUCGC	miRNA_v1	2010-10-21	2008	Affymetrix Proprietary Database	cfa-mir-132	9:49478539-49478598 (-)	23
cfa-miR-22_st	5.63297	0.000248731	TRUE	5.92155	1.08892e-05	TRUE	miRNA	Canis familiaris	AAGCUGCCAGUUGAAGAACUGU	miRNA_v1	2010-10-21	2008	Affymetrix Proprietary Database	cfa-mir-22	9:49177554-49177613 (-)	22
cfa-miR-144_st	4.01089	0.569981	FALSE	4.17917	0.434765	FALSE	miRNA	Canis familiaris	UACAGUAUAGAUGAUGUACUAG	miRNA_v1	2010-10-21	2008	Affymetrix Proprietary Database	cfa-mir-144	9:46356702-46356761 (-)	22
cfa-miR-193a_st	4.9013	0.040004	TRUE	5.04306	0.0149408	TRUE	miRNA	Canis familiaris	UGGGUCUUUGCGGGCGAGAUGA	miRNA_v1	2010-10-21	2008	Affymetrix Proprietary Database	cfa-mir-193a	9:44641940-44641995 (-)	22
cfa-miR-142_st	4.52786	0.09777	FALSE	4.1346	0.280938	FALSE	miRNA	Canis familiaris	CCCAUAAAGUAGAAAGCACUA	miRNA_v1	2010-10-21	2008	Affymetrix Proprietary Database	cfa-mir-142	9:36300838-36300900 (-)	21
cfa-miR-10_st	4.3406	0.0239819	TRUE	4.3387	0.0163769	TRUE	miRNA	Canis familiaris	UACCCUGUAGAUCCGAAUUUGU	miRNA_v1	2010-10-21	2008	Affymetrix Proprietary Database	cfa-mir-10	9:28168906-28168968 (-)	22
cfa-miR-152_st	6.5265	1.06029e-05	TRUE	6.08847	4.92253e-05	TRUE	miRNA	Canis familiaris	UCAGUGCAUGACAGAACUUGG	miRNA_v1	2010-10-21	2008	Affymetrix Proprietary Database	cfa-mir-152	9:27662437-27662495 (-)	21
cfa-miR-338_st	4.0907	0.0572064	TRUE	3.29049	0.312131	FALSE	miRNA	Canis familiaris	UCCAGCAUCAGUGAUUUUGUUGA	miRNA_v1	2010-10-21	2008	Affymetrix Proprietary Database	cfa-mir-338	9:3907829-3907887 (+)	23
cfa-miR-1844_st	3.96621	0.353228	FALSE	4.54836	0.059521	TRUE	miRNA	Canis familiaris	AGGACUACGGACGGGCUGAG	miRNA_v1	2010-10-21	2008	Affymetrix Proprietary Database	cfa-mir-1844	9:36084815-36084874 (+)	20
cfa-miR-21_st	3.82829	0.816552	FALSE	4.05192	0.26561	FALSE	miRNA	Canis familiaris	UAGCUUAUCAGACUGAUGUUGA	miRNA_v1	2010-10-21	2008	Affymetrix Proprietary Database	cfa-mir-21	9:37662765-37662824 (+)	22
cfa-miR-423a_st	5.0746	0.0105238	TRUE	4.94953	0.0173873	TRUE	miRNA	Canis familiaris	UGAGGGGCAGAGAGCGAGACUUU	miRNA_v1	2010-10-21	2008	Affymetrix Proprietary Database	cfa-mir-423a	9:47480948-47481006 (+)	23
cfa-miR-652_st	8.15227	2.05282e-08	TRUE	8.04532	2.46828e-07	TRUE	miRNA	Canis familiaris	AAUGGCGCCACUAGGGUUGUGC	miRNA_v1	2010-10-21	2008	Affymetrix Proprietary Database	cfa-mir-652	X:86340979-86341041 (+)	22
cfa-miR-224_st	4.32214	0.118108	FALSE	4.3189	0.122634	FALSE	miRNA	Canis familiaris	CAAGUCACUAGUGGUUCCGUUU	miRNA_v1	2010-10-21	2008	Affymetrix Proprietary Database	cfa-mir-224	X:122969652-122969720 (-)	22
cfa-miR-424_st	4.08259	0.503927	FALSE	3.76457	0.879264	FALSE	miRNA	Canis familiaris	CAAAACGUGAGGCGCUGCUAU	miRNA_v1	2010-10-21	2008	Affymetrix Proprietary Database	cfa-mir-424	X:108245185-108245241 (-)	21
cfa-miR-503_st	6.42487	2.52392e-05	TRUE	5.37257	0.000447624	TRUE	miRNA	Canis familiaris	UAGCAGCGGGAACAGUACUG	miRNA_v1	2010-10-21	2008	Affymetrix Proprietary Database	cfa-mir-503	X:108244887-108244949 (-)	20
cfa-miR-542_st	3.74557	0.960706	FALSE	4.21884	0.299789	FALSE	miRNA	Canis familiaris	UGUGACAGAUUGAUAACUGAAA	miRNA_v1	2010-10-21	2008	Affymetrix Proprietary Database	cfa-mir-542	X:108240107-108240165 (-)	22
cfa-miR-450b_st	3.54274	0.987948	FALSE	4.20469	0.201786	FALSE	miRNA	Canis familiaris	UUUUGCAAUAUGUUCCUGAAU	miRNA_v1	2010-10-21	2008	Affymetrix Proprietary Database	cfa-mir-450b	X:108239035-108239092 (-)	21
cfa-miR-106a_st	11.9036	2.05282e-08	TRUE	11.677	2.05282e-08	TRUE	miRNA	Canis familiaris	AAAGUGCUUACAGUGCAGGUAG	miRNA_v1	2010-10-21	2008	Affymetrix Proprietary Database	cfa-mir-106a	X:107958223-107958279 (-)	22
cfa-miR-363_st	6.00504	5.80806e-06	TRUE	4.10813	0.214701	FALSE	miRNA	Canis familiaris	AAUUGCACGGUAUCCAUCUGUAA	miRNA_v1	2010-10-21	2008	Affymetrix Proprietary Database	cfa-mir-363	X:107957362-107957428 (-)	23
cfa-miR-361_st	7.56152	2.05282e-08	TRUE	7.29414	3.83409e-08	TRUE	miRNA	Canis familiaris	UUAUCAGAAUCUCCAGGGGUAC	miRNA_v1	2010-10-21	2008	Affymetrix Proprietary Database	cfa-mir-361	X:69751272-69751334 (-)	22
cfa-miR-384_st	3.87946	0.755164	FALSE	3.7493	0.955226	FALSE	miRNA	Canis familiaris	AUUCCUAGAAAUUGUUCACAAU	miRNA_v1	2010-10-21	2008	Affymetrix Proprietary Database	cfa-mir-384	X:62449960-62450022 (-)	22
cfa-miR-374a_st	4.22309	0.527282	FALSE	3.97843	0.642937	FALSE	miRNA	Canis familiaris	UUAUAAUACAACCUGAUAAGU	miRNA_v1	2010-10-21	2008	Affymetrix Proprietary Database	cfa-mir-374a	X:60644780-60644831 (-)	21
cfa-miR-374b_st	3.94091	0.457393	FALSE	4.1169	0.824469	FALSE	miRNA	Canis familiaris	AUAUAAUACAACCUGCUAAGUG	miRNA_v1	2010-10-21	2008	Affymetrix Proprietary Database	cfa-mir-374b	X:60604603-60604654 (-)	22
cfa-miR-421_st	4.94811	0.0116019	TRUE	4.52323	0.0143795	TRUE	miRNA	Canis familiaris	AUCAACAGACAUUAAUUGGGCG	miRNA_v1	2010-10-21	2008	Affymetrix Proprietary Database	cfa-mir-421	X:60604441-60604496 (-)	22
cfa-miR-98_st	3.89798	0.479609	FALSE	3.76385	0.793161	FALSE	miRNA	Canis familiaris	UGAGGUAGUAAGUUGUAUUGUU	miRNA_v1	2010-10-21	2008	Affymetrix Proprietary Database	cfa-mir-98	X:45224013-45224092 (-)	22
cfa-miR-221_st	3.96788	0.342025	FALSE	4.15175	0.30156	FALSE	miRNA	Canis familiaris	AGCUACAUUGUCUGCUGGGUUU	miRNA_v1	2010-10-21	2008	Affymetrix Proprietary Database	cfa-mir-221	X:39471453-39471514 (-)	22
cfa-miR-532_st	7.19259	2.05282e-08	TRUE	6.70969	2.05282e-08	TRUE	miRNA	Canis familiaris	CAUGCCUUGAGUGUAGGACCGU	miRNA_v1	2010-10-21	2008	Affymetrix Proprietary Database	cfa-mir-532	X:42728153-42728211 (+)	22
cfa-miR-500_st	5.56135	0.000404915	TRUE	4.64482	0.035439	TRUE	miRNA	Canis familiaris	AUGCACCUGGGCAAGGAUUCU	miRNA_v1	2010-10-21	2008	Affymetrix Proprietary Database	cfa-mir-500	X:42733345-42733403 (+)	21
cfa-miR-660_st	4.20944	0.324031	FALSE	3.65721	0.769239	FALSE	miRNA	Canis familiaris	UACCCAUUGCAUAUCGGAGUUG	miRNA_v1	2010-10-21	2008	Affymetrix Proprietary Database	cfa-mir-660	X:42737438-42737496 (+)	22
cfa-miR-502_st	5.44181	0.000733904	TRUE	4.9992	0.00486937	TRUE	miRNA	Canis familiaris	AAUGCACCUGGGCAAGGAUUCA	miRNA_v1	2010-10-21	2008	Affymetrix Proprietary Database	cfa-mir-502	X:42739074-42739132 (+)	22
cfa-miR-676_st	3.70523	0.889853	FALSE	4.12932	0.437848	FALSE	miRNA	Canis familiaris	CUCUUCAAUCUCAGGACUCGC	miRNA_v1	2010-10-21	2008	Affymetrix Proprietary Database	cfa-mir-676	X:57423653-57423709 (+)	21
cfa-let-7j_st	3.69127	0.832516	FALSE	3.84668	0.487847	FALSE	miRNA	Canis familiaris	UGAGGUAGUAGAGUGCAGUAGUU	miRNA_v1	2010-10-21	2008	Affymetrix Proprietary Database	cfa-let-7j	X:74631778-74631845 (+)	23
cfa-miR-219-star_st	4.01684	0.298063	FALSE	4.71849	0.0229757	TRUE	miRNA	Canis familiaris	AGAAUUGUGGCUGGACAUCUGU	miRNA_v1	2010-10-21	2008	Affymetrix Proprietary Database	cfa-mir-219-1 // cfa-mir-219-2	12:5674314-5674376 (+) // 9:58483186-58483250 (+)	22
cpa-miR162a_st	4.80818	0.0393074	TRUE	4.52364	0.0379403	TRUE	miRNA	Carica papaya	UCGAUAAACCUCUGCAUCCAG	miRNA_v1	2010-10-21	2008	Affymetrix Proprietary Database	cpa-mir162a		21
cre-miR918_st	3.95601	0.23174	FALSE	3.78044	0.213556	FALSE	miRNA	Chlamydomonas reinhardtii	UACCUGAAGCGGACAUCUUGC	miRNA_v1	2010-10-21	2008	Affymetrix Proprietary Database	cre-MIR918	scaffold_6:1014118-1014386 (+)	21
cre-miR905_st	4.08276	0.398832	FALSE	4.03228	0.525214	FALSE	miRNA	Chlamydomonas reinhardtii	AAGGUGCCAUAUCCAGGGACC	miRNA_v1	2010-10-21	2008	Affymetrix Proprietary Database	cre-MIR905	scaffold_75:370850-371142 (+)	21
cre-miR906-5p_st	3.70176	0.911016	FALSE	4.02147	0.670603	FALSE	miRNA	Chlamydomonas reinhardtii	CGGUUGGUGGGCGUGAUCAGC	miRNA_v1	2010-10-21	2008	Affymetrix Proprietary Database	cre-MIR906	scaffold_1:186394-186537 (+)	21
cre-miR906-3p_st	4.17011	0.331276	FALSE	3.89682	0.636229	FALSE	miRNA	Chlamydomonas reinhardtii	UCCGAUAAAGCUUCCCCCUGC	miRNA_v1	2010-10-21	2008	Affymetrix Proprietary Database	cre-MIR906	scaffold_1:186394-186537 (+)	21
cre-miR907_st	4.1304	0.145462	FALSE	3.64201	0.639683	FALSE	miRNA	Chlamydomonas reinhardtii	UCUUCUGCGAGCGGUGCGAGC	miRNA_v1	2010-10-21	2008	Affymetrix Proprietary Database	cre-mir907		21
cre-miR908.1_st	4.20944	0.435557	FALSE	3.95744	0.400563	FALSE	miRNA	Chlamydomonas reinhardtii	UGAGAAGAUGCGGUCCGUUGGC	miRNA_v1	2010-10-21	2008	Affymetrix Proprietary Database	cre-MIR908	scaffold_213:20092-20321 (+)	22
cre-miR908.2_st	4.12788	0.659546	FALSE	4.07979	0.638829	FALSE	miRNA	Chlamydomonas reinhardtii	UGACGCGUUUGAUAGCAGGAUC	miRNA_v1	2010-10-21	2008	Affymetrix Proprietary Database	cre-MIR908	scaffold_213:20092-20321 (+)	22
cre-miR908.3_st	3.89938	0.794021	FALSE	3.8643	0.781794	FALSE	miRNA	Chlamydomonas reinhardtii	ACUACGUCAAUAAGGCAGC	miRNA_v1	2010-10-21	2008	Affymetrix Proprietary Database	cre-MIR908	scaffold_213:20092-20321 (+)	19
cre-miR909.2_st	4.24976	0.159381	FALSE	4.05621	0.23801	FALSE	miRNA	Chlamydomonas reinhardtii	AUGCAAACAUGACCCUGAAUG	miRNA_v1	2010-10-21	2008	Affymetrix Proprietary Database	cre-mir909		21
cre-miR909.1_st	4.28299	0.069083	FALSE	4.04523	0.0980433	FALSE	miRNA	Chlamydomonas reinhardtii	UGCUGGUCAAACCGGUGGUGG	miRNA_v1	2010-10-21	2008	Affymetrix Proprietary Database	cre-mir909		21
cre-miR909.3_st	4.19528	0.415857	FALSE	4.04128	0.428914	FALSE	miRNA	Chlamydomonas reinhardtii	UUCAGGGUCAAGUUUGCAUGC	miRNA_v1	2010-10-21	2008	Affymetrix Proprietary Database	cre-mir909		21
cre-miR910_st	2.84706	0.999146	FALSE	3.42658	0.977968	FALSE	miRNA	Chlamydomonas reinhardtii	AGCAGCGUCGGGCUCGACCGC	miRNA_v1	2010-10-21	2008	Affymetrix Proprietary Database	cre-MIR910	scaffold_17:966108-966334 (+)	21
cre-miR911_st	3.95334	0.615527	FALSE	4.17413	0.45629	FALSE	miRNA	Chlamydomonas reinhardtii	ACAAUGGUAGUACGGCCAUUU	miRNA_v1	2010-10-21	2008	Affymetrix Proprietary Database	cre-MIR911	scaffold_7:773096-773178 (-)	21
cre-miR912_st	4.1027	0.268493	FALSE	4.4986	0.0516243	TRUE	miRNA	Chlamydomonas reinhardtii	UGGAUUGAUCCCAGCCAGGC	miRNA_v1	2010-10-21	2008	Affymetrix Proprietary Database	cre-MIR912	scaffold_35:929764-930115 (-)	20
cre-miR913_st	4.09516	0.369153	FALSE	4.13121	0.598958	FALSE	miRNA	Chlamydomonas reinhardtii	UGCACACUUGCGAGUCCGUGG	miRNA_v1	2010-10-21	2008	Affymetrix Proprietary Database	cre-MIR913	scaffold_6:118495-118743 (-)	21
cre-miR914_st	2.86211	0.990462	FALSE	3.33862	0.957454	FALSE	miRNA	Chlamydomonas reinhardtii	CGGGCGCGCCGGAAUCCGUGG	miRNA_v1	2010-10-21	2008	Affymetrix Proprietary Database	cre-MIR914	scaffold_6:2839823-2840716 (+)	21
cre-miR915_st	3.87047	0.285115	FALSE	4.18584	0.066235	FALSE	miRNA	Chlamydomonas reinhardtii	UGGCAAUAAGGCAAUCGUUGC	miRNA_v1	2010-10-21	2008	Affymetrix Proprietary Database	cre-MIR915	scaffold_23:1270775-1271060 (-)	21
cre-miR919.2_st	3.86874	0.74614	FALSE	3.76457	0.905952	FALSE	miRNA	Chlamydomonas reinhardtii	UCUCAGGAGGACAUCGCCACU	miRNA_v1	2010-10-21	2008	Affymetrix Proprietary Database	cre-MIR919	scaffold_6:1014120-1014384 (-)	21
cre-miR919.1_st	3.91065	0.66506	FALSE	3.93822	0.351448	FALSE	miRNA	Chlamydomonas reinhardtii	AAUCGAGAUGCUGACCGAGAU	miRNA_v1	2010-10-21	2008	Affymetrix Proprietary Database	cre-MIR919	scaffold_6:1014120-1014384 (-)	21
cre-miR917_st	3.17481	0.998819	FALSE	3.71396	0.862446	FALSE	miRNA	Chlamydomonas reinhardtii	UUUCACGGUUAUGUUCGAAG	miRNA_v1	2010-10-21	2008	Affymetrix Proprietary Database	cre-MIR917	scaffold_10:1416466-1417010 (+)	20
cre-miR916_st	4.09324	0.361113	FALSE	3.94121	0.556857	FALSE	miRNA	Chlamydomonas reinhardtii	CCAAGGUCAUCGGUUCGAUCC	miRNA_v1	2010-10-21	2008	Affymetrix Proprietary Database	cre-MIR916	scaffold_86:94576-95507 (-)	21
cre-miR1142_st	4.33225	0.106756	FALSE	4.3249	0.160885	FALSE	miRNA	Chlamydomonas reinhardtii	AAGGUGUGGAUGCGGCAUGGG	miRNA_v1	2010-10-21	2008	Affymetrix Proprietary Database	cre-mir1142		21
cre-miR1143_st	3.95185	0.159783	FALSE	3.84218	0.198215	FALSE	miRNA	Chlamydomonas reinhardtii	UUAUUUGCCCGAAGGGGACGUCCU	miRNA_v1	2010-10-21	2008	Affymetrix Proprietary Database	cre-mir1143		24
cre-miR1144a.2_st	4.29867	0.277872	FALSE	3.94022	0.447395	FALSE	miRNA	Chlamydomonas reinhardtii	UGGAACCGGGCACGCAGGAG	miRNA_v1	2010-10-21	2008	Affymetrix Proprietary Database	cre-mir1144a		20
cre-miR1144a.1_st	6.24254	0.00569384	TRUE	5.69455	0.0174474	TRUE	miRNA	Chlamydomonas reinhardtii	CAGGCAGCGCGGGGCUGCUGG	miRNA_v1	2010-10-21	2008	Affymetrix Proprietary Database	cre-mir1144a		21
cre-miR1145.2_st	3.68178	0.815613	FALSE	3.97728	0.409385	FALSE	miRNA	Chlamydomonas reinhardtii	UGGCGUUGACCCUGUCGGUGG	miRNA_v1	2010-10-21	2008	Affymetrix Proprietary Database	cre-mir1145		21
cre-miR1145.1_st	3.56718	0.953824	FALSE	3.81292	0.804149	FALSE	miRNA	Chlamydomonas reinhardtii	UUGGGGCCCAGCAGGUCCUGG	miRNA_v1	2010-10-21	2008	Affymetrix Proprietary Database	cre-mir1145		21
cre-miR1146_st	3.973	0.672473	FALSE	3.97828	0.467535	FALSE	miRNA	Chlamydomonas reinhardtii	AUGGGUCCGAUCGGGAAGCU	miRNA_v1	2010-10-21	2008	Affymetrix Proprietary Database	cre-mir1146		20
cre-miR1147.1_st	3.81392	0.559117	FALSE	3.14948	0.755675	FALSE	miRNA	Chlamydomonas reinhardtii	AGUGCCAGCGCGCUCUCGGCC	miRNA_v1	2010-10-21	2008	Affymetrix Proprietary Database	cre-mir1147		21
cre-miR1147.2_st	3.61638	0.952391	FALSE	4.00373	0.5727	FALSE	miRNA	Chlamydomonas reinhardtii	UCUCGGCCAAGUCUGGCAGA	miRNA_v1	2010-10-21	2008	Affymetrix Proprietary Database	cre-mir1147		20
cre-miR1148.1_st	4.25653	0.157739	FALSE	4.25335	0.129959	FALSE	miRNA	Chlamydomonas reinhardtii	CCAACGUGCAGGGGGACAUGG	miRNA_v1	2010-10-21	2008	Affymetrix Proprietary Database	cre-mir1148		21
cre-miR1148.2_st	4.2053	0.227414	FALSE	4.12869	0.452429	FALSE	miRNA	Chlamydomonas reinhardtii	UGGAGAUCCUCCUGUCCGGCU	miRNA_v1	2010-10-21	2008	Affymetrix Proprietary Database	cre-mir1148		21
cre-miR1149.1_st	4.73581	0.203212	FALSE	4.54734	0.255829	FALSE	miRNA	Chlamydomonas reinhardtii	UCGGACAACACCGACCCCCAGC	miRNA_v1	2010-10-21	2008	Affymetrix Proprietary Database	cre-MIR1149	scaffold_1:5256729-5256842 (+)	22
cre-miR1149.2_st	4.00781	0.46069	FALSE	4.43981	0.278696	FALSE	miRNA	Chlamydomonas reinhardtii	UGUUGUCUGACAUGGAGGGUC	miRNA_v1	2010-10-21	2008	Affymetrix Proprietary Database	cre-MIR1149	scaffold_1:5256729-5256842 (+)	21
cre-miR1150.3_st	5.64293	0.0194191	TRUE	5.71608	0.00991029	TRUE	miRNA	Chlamydomonas reinhardtii	UGCAGCGGCGACUGGGGCCGA	miRNA_v1	2010-10-21	2008	Affymetrix Proprietary Database	cre-MIR1150	scaffold_10:1711645-1712042 (+)	21
cre-miR1150.2_st	4.21684	0.110571	FALSE	3.88579	0.208015	FALSE	miRNA	Chlamydomonas reinhardtii	UCGCCGAGAGGGACAUUGAU	miRNA_v1	2010-10-21	2008	Affymetrix Proprietary Database	cre-MIR1150	scaffold_10:1711645-1712042 (+)	20
cre-miR1150.1_st	4.23796	0.0554547	TRUE	4.12082	0.0903874	FALSE	miRNA	Chlamydomonas reinhardtii	AGAGGGACAUUGAUGCGCUGC	miRNA_v1	2010-10-21	2008	Affymetrix Proprietary Database	cre-MIR1150	scaffold_10:1711645-1712042 (+)	21
cre-miR1151a_st	4.47128	0.0726819	FALSE	3.88169	0.531185	FALSE	miRNA	Chlamydomonas reinhardtii	UCCGGGGCUCAUAACCUGUUG	miRNA_v1	2010-10-21	2008	Affymetrix Proprietary Database	cre-MIR1151a	scaffold_10:1934033-1934142 (+)	21
cre-miR1151b_st	4.62845	0.0240876	TRUE	5.19822	0.0036481	TRUE	miRNA	Chlamydomonas reinhardtii	UCCGGGGCUCAUAACCUGUUA	miRNA_v1	2010-10-21	2008	Affymetrix Proprietary Database	cre-MIR1151b	scaffold_10:1935781-1935924 (+)	21
cre-miR1152_st	3.80986	0.933485	FALSE	3.89125	0.739243	FALSE	miRNA	Chlamydomonas reinhardtii	UAAGAAGGUGCGCUGUCUUGA	miRNA_v1	2010-10-21	2008	Affymetrix Proprietary Database	cre-MIR1152	scaffold_12:1998777-1998906 (+)	21
cre-miR1153.1_st	4.32005	0.139075	FALSE	4.23284	0.174933	FALSE	miRNA	Chlamydomonas reinhardtii	UGGGCCAUCGUAUUACUAUCAG	miRNA_v1	2010-10-21	2008	Affymetrix Proprietary Database	cre-MIR1153	scaffold_15:1291877-1292010 (+)	22
cre-miR1153.2_st	3.85574	0.487615	FALSE	3.96509	0.375287	FALSE	miRNA	Chlamydomonas reinhardtii	UUGUAAUUGCCGGUAGCACUGA	miRNA_v1	2010-10-21	2008	Affymetrix Proprietary Database	cre-MIR1153	scaffold_15:1291877-1292010 (+)	22
cre-miR1154_st	3.6856	0.655929	FALSE	3.7169	0.864709	FALSE	miRNA	Chlamydomonas reinhardtii	ACUUAGUCAUCCCAAGGCGU	miRNA_v1	2010-10-21	2008	Affymetrix Proprietary Database	cre-MIR1154	scaffold_15:1918568-1918688 (-)	20
cre-miR1155_st	3.55665	0.939041	FALSE	3.6878	0.817356	FALSE	miRNA	Chlamydomonas reinhardtii	UAGUCCUGCACGAGGAAGGAGC	miRNA_v1	2010-10-21	2008	Affymetrix Proprietary Database	cre-MIR1155	scaffold_15:2058507-2058606 (+)	22
cre-miR1156.1_st	3.94713	0.59659	FALSE	4.27185	0.172121	FALSE	miRNA	Chlamydomonas reinhardtii	UGGACCCUCGCAUGUCCGUGA	miRNA_v1	2010-10-21	2008	Affymetrix Proprietary Database	cre-MIR1156	scaffold_16:1919702-1919968 (+)	21
cre-miR1156.2_st	4.2529	0.0394834	TRUE	3.98325	0.125874	FALSE	miRNA	Chlamydomonas reinhardtii	UUCAGCUGGAGCUUCAGGCAC	miRNA_v1	2010-10-21	2008	Affymetrix Proprietary Database	cre-MIR1156	scaffold_16:1919702-1919968 (+)	21
cre-miR1157_st	3.60502	0.294338	FALSE	3.73516	0.10758	FALSE	miRNA	Chlamydomonas reinhardtii	UUCAGGUAGCGGGACCAGGUG	miRNA_v1	2010-10-21	2008	Affymetrix Proprietary Database	cre-MIR1157	scaffold_18:251268-251404 (+)	21
cre-miR1158_st	4.27774	0.146269	FALSE	4.1132	0.28725	FALSE	miRNA	Chlamydomonas reinhardtii	ACUUGGAGGAGGCCACUGGC	miRNA_v1	2010-10-21	2008	Affymetrix Proprietary Database	cre-mir1158		20
cre-miR1160.2_st	4.4996	0.0880801	FALSE	4.03788	0.593549	FALSE	miRNA	Chlamydomonas reinhardtii	UGACAAGGAAGCAGAGCGGAU	miRNA_v1	2010-10-21	2008	Affymetrix Proprietary Database	cre-MIR1160	scaffold_26:727941-728377 (-)	21
cre-miR1160.1_st	3.74734	0.576351	FALSE	4.43328	0.0384828	TRUE	miRNA	Chlamydomonas reinhardtii	UUGCCCUUUUUAAGCAGGGC	miRNA_v1	2010-10-21	2008	Affymetrix Proprietary Database	cre-MIR1160	scaffold_26:727941-728377 (-)	20
cre-miR1160.3_st	4.44035	0.275127	FALSE	3.99125	0.441179	FALSE	miRNA	Chlamydomonas reinhardtii	AAGGACCCGUGCGGGAAGGGA	miRNA_v1	2010-10-21	2008	Affymetrix Proprietary Database	cre-MIR1160	scaffold_26:727941-728377 (-)	21
cre-miR1161_st	3.44283	0.990371	FALSE	3.54578	0.913703	FALSE	miRNA	Chlamydomonas reinhardtii	UACUGGAGUUCUCAACAGC	miRNA_v1	2010-10-21	2008	Affymetrix Proprietary Database	cre-MIR1161 // cre-MIR1161	scaffold_270:3447-3537 (-) // scaffold_60:450945-451035 (+)	19
cre-miR1162_st	4.28254	0.0884584	FALSE	4.15761	0.0446969	TRUE	miRNA	Chlamydomonas reinhardtii	UGUUGUAGUAGUUUAGCCCUGC	miRNA_v1	2010-10-21	2008	Affymetrix Proprietary Database	cre-MIR1162	scaffold_3:167785-167927 (-)	22
cre-miR1163.2_st	3.49249	0.804895	FALSE	3.9713	0.494082	FALSE	miRNA	Chlamydomonas reinhardtii	AGGGCAUGCUGCGUGCCAUGG	miRNA_v1	2010-10-21	2008	Affymetrix Proprietary Database	cre-MIR1163	scaffold_31:330020-330419 (+)	21
cre-miR1163.1_st	4.49089	0.177604	FALSE	4.26926	0.144077	FALSE	miRNA	Chlamydomonas reinhardtii	AAGAGCGCCAUGGCACGCAGC	miRNA_v1	2010-10-21	2008	Affymetrix Proprietary Database	cre-MIR1163	scaffold_31:330020-330419 (+)	21
cre-miR1164_st	4.81103	0.00793185	TRUE	4.41012	0.0568541	TRUE	miRNA	Chlamydomonas reinhardtii	UGGUGCAACAGGCCAGUGGUU	miRNA_v1	2010-10-21	2008	Affymetrix Proprietary Database	cre-MIR1164	scaffold_32:259603-259766 (+)	21
cre-miR1165_st	4.85717	0.015048	TRUE	4.44449	0.172671	FALSE	miRNA	Chlamydomonas reinhardtii	UACCGUACAAGCGGUCCGUCC	miRNA_v1	2010-10-21	2008	Affymetrix Proprietary Database	cre-mir1165		21
cre-miR1166.1_st	3.73328	0.597014	FALSE	4.07979	0.322401	FALSE	miRNA	Chlamydomonas reinhardtii	UGGACCUCGCGGCCCUGGAGG	miRNA_v1	2010-10-21	2008	Affymetrix Proprietary Database	cre-MIR1166	scaffold_36:577911-578282 (-)	21
cre-miR1166.2_st	3.7574	0.66327	FALSE	3.97103	0.668936	FALSE	miRNA	Chlamydomonas reinhardtii	AGGUCCAUGACCUCAUGGG	miRNA_v1	2010-10-21	2008	Affymetrix Proprietary Database	cre-MIR1166	scaffold_36:577911-578282 (-)	19
cre-miR1168.1_st	4.03427	0.117446	FALSE	4.04513	0.0384081	TRUE	miRNA	Chlamydomonas reinhardtii	UGUGGACAAGGCCAAGUCCGA	miRNA_v1	2010-10-21	2008	Affymetrix Proprietary Database	cre-MIR1168	scaffold_40:432487-432679 (-)	21
cre-miR1168.2_st	3.95229	0.5797	FALSE	3.32439	0.980209	FALSE	miRNA	Chlamydomonas reinhardtii	AGCACGGAAGGCGAAGA	miRNA_v1	2010-10-21	2008	Affymetrix Proprietary Database	cre-MIR1168	scaffold_40:432487-432679 (-)	17
cre-miR1169_st	3.99487	0.829501	FALSE	4.45442	0.0630683	FALSE	miRNA	Chlamydomonas reinhardtii	UGUGGAUGUUGCUUGCUGGAU	miRNA_v1	2010-10-21	2008	Affymetrix Proprietary Database	cre-MIR1169	scaffold_46:613349-613444 (+)	21
cre-miR1170.2_st	4.19872	0.256321	FALSE	4.10781	0.333427	FALSE	miRNA	Chlamydomonas reinhardtii	AAUCAGCCAAACACGGCAGA	miRNA_v1	2010-10-21	2008	Affymetrix Proprietary Database	cre-MIR1170	scaffold_5:4560-4725 (+)	20
cre-miR1170.1_st	4.46967	0.17991	FALSE	4.06135	0.607395	FALSE	miRNA	Chlamydomonas reinhardtii	UGUCCAUCGCCAAGUUGCCAG	miRNA_v1	2010-10-21	2008	Affymetrix Proprietary Database	cre-MIR1170	scaffold_5:4560-4725 (+)	21
cre-miR1171_st	4.07063	0.361877	FALSE	3.75379	0.883987	FALSE	miRNA	Chlamydomonas reinhardtii	UGGAGUGGAGUGGAGUGGAGUGG	miRNA_v1	2010-10-21	2008	Affymetrix Proprietary Database	cre-MIR1171	scaffold_51:419396-419582 (-)	23
cre-miR1173_st	4.15647	0.323048	FALSE	4.19508	0.345999	FALSE	miRNA	Chlamydomonas reinhardtii	AUGGUUGCAAUAGAAAUCAUG	miRNA_v1	2010-10-21	2008	Affymetrix Proprietary Database	cre-MIR1173	scaffold_6:1969701-1970232 (+)	21
cre-miR1172.2_st	3.61727	0.680163	FALSE	4.42955	0.210507	FALSE	miRNA	Chlamydomonas reinhardtii	UAGGAUCGGAGACGCAGUGAA	miRNA_v1	2010-10-21	2008	Affymetrix Proprietary Database	cre-MIR1172	scaffold_76:233228-233363 (+)	21
cre-miR1172.1_st	5.61527	0.00167532	TRUE	5.29094	0.000639124	TRUE	miRNA	Chlamydomonas reinhardtii	AGGAUUGCAGCAGCAACGGGGC	miRNA_v1	2010-10-21	2008	Affymetrix Proprietary Database	cre-MIR1172	scaffold_76:233228-233363 (+)	22
cre-miR1167_st	3.74194	0.568453	FALSE	3.61187	0.776487	FALSE	miRNA	Chlamydomonas reinhardtii	GGGGUGUGAUGAUUUGAAAC	miRNA_v1	2010-10-21	2008	Affymetrix Proprietary Database	cre-MIR1167	scaffold_10:2068926-2069014 (-)	20
cre-miR1144b_st	6.94855	9.9852e-05	TRUE	6.47931	0.000205143	TRUE	miRNA	Chlamydomonas reinhardtii	UGGGUAGUGUGGCGGCAGGCAG	miRNA_v1	2010-10-21	2008	Affymetrix Proprietary Database	cre-mir1144b		22
cre-miR1159.2_st	4.07913	0.49256	FALSE	3.84083	0.712417	FALSE	miRNA	Chlamydomonas reinhardtii	ACAAUGCCAAUGGAGACGGAU	miRNA_v1	2010-10-21	2008	Affymetrix Proprietary Database	cre-mir1159		21
cre-miR1159.1_st	4.33965	0.329274	FALSE	3.6487	0.912496	FALSE	miRNA	Chlamydomonas reinhardtii	UGCCACAGUGCCCGAUUGCCG	miRNA_v1	2010-10-21	2008	Affymetrix Proprietary Database	cre-mir1159		21
cre-miR905-star_st	4.07733	0.348256	FALSE	4.0567	0.318599	FALSE	miRNA	Chlamydomonas reinhardtii	AGGUCCCUGGAUAUGGCACC	miRNA_v1	2010-10-21	2008	Affymetrix Proprietary Database	cre-MIR905	scaffold_75:370850-371142 (+)	20
cre-miR913-star_st	3.94778	0.312568	FALSE	3.82848	0.432721	FALSE	miRNA	Chlamydomonas reinhardtii	ACGGACUCGCAGGUGUGCAAG	miRNA_v1	2010-10-21	2008	Affymetrix Proprietary Database	cre-MIR913	scaffold_6:118495-118743 (-)	21
cre-miR1143-star_st	4.15862	0.525027	FALSE	4.03642	0.658857	FALSE	miRNA	Chlamydomonas reinhardtii	AGGACGUCCCCUUACGGGA	miRNA_v1	2010-10-21	2008	Affymetrix Proprietary Database	cre-mir1143		19
cre-miR1151a-star_st	3.91073	0.273067	FALSE	3.83217	0.723953	FALSE	miRNA	Chlamydomonas reinhardtii	ACGGGGUGUGGGACCCGG	miRNA_v1	2010-10-21	2008	Affymetrix Proprietary Database	cre-MIR1151a	scaffold_10:1934033-1934142 (+)	18
cre-miR1151b-star_st	4.95795	0.0121279	TRUE	5.134	0.0107987	TRUE	miRNA	Chlamydomonas reinhardtii	ACGGGUUGUGGGACCCGGAC	miRNA_v1	2010-10-21	2008	Affymetrix Proprietary Database	cre-MIR1151b	scaffold_10:1935781-1935924 (+)	20
cre-miR1153.2-star_st	3.72115	0.858507	FALSE	3.9283	0.703612	FALSE	miRNA	Chlamydomonas reinhardtii	AGUGCUGCUAGCAACUACAAG	miRNA_v1	2010-10-21	2008	Affymetrix Proprietary Database	cre-MIR1153	scaffold_15:1291877-1292010 (+)	21
cre-miR1153.1-star_st	4.12458	0.503368	FALSE	4.1808	0.24226	FALSE	miRNA	Chlamydomonas reinhardtii	GAUUGUAAUGCGAUGGCUC	miRNA_v1	2010-10-21	2008	Affymetrix Proprietary Database	cre-MIR1153	scaffold_15:1291877-1292010 (+)	19
cre-miR1154-star_st	3.68938	0.39054	FALSE	4.1525	0.109057	FALSE	miRNA	Chlamydomonas reinhardtii	CGCCUUGUGACGACUAAGU	miRNA_v1	2010-10-21	2008	Affymetrix Proprietary Database	cre-MIR1154	scaffold_15:1918568-1918688 (-)	19
cre-miR1157-star_st	3.80179	0.431124	FALSE	3.54703	0.993236	FALSE	miRNA	Chlamydomonas reinhardtii	ACCUGGUCCCGCUAUUUGAAUC	miRNA_v1	2010-10-21	2008	Affymetrix Proprietary Database	cre-MIR1157	scaffold_18:251268-251404 (+)	22
cre-miR1162-star_st	4.92639	0.00665838	TRUE	4.74095	0.0257507	TRUE	miRNA	Chlamydomonas reinhardtii	CGGCCUAAAUUACUACAACACG	miRNA_v1	2010-10-21	2008	Affymetrix Proprietary Database	cre-MIR1162	scaffold_3:167785-167927 (-)	22
cre-miR1165-star_st	3.57108	0.761092	FALSE	3.74946	0.548132	FALSE	miRNA	Chlamydomonas reinhardtii	ACGGACCGCUUGUACGGAUAUG	miRNA_v1	2010-10-21	2008	Affymetrix Proprietary Database	cre-mir1165		22
cre-miR1169-star_st	4.12134	0.527196	FALSE	4.5408	0.142594	FALSE	miRNA	Chlamydomonas reinhardtii	UAUCCAGCAAGCAACAUCCACA	miRNA_v1	2010-10-21	2008	Affymetrix Proprietary Database	cre-MIR1169	scaffold_46:613349-613444 (+)	22
cin-miR-1473_st	3.88043	0.842446	FALSE	4.07085	0.554276	FALSE	miRNA	Ciona intestinalis	UCAAGCUCGGGUUUAUGGGUGU	miRNA_v1	2010-10-21	2008	Affymetrix Proprietary Database	cin-mir-1473	10p:1218098-1218177 (-)	22
cin-miR-1497_st	3.62717	0.970299	FALSE	3.58458	0.843292	FALSE	miRNA	Ciona intestinalis	UUGAAGAAUUGCAGGUGGUAGGU	miRNA_v1	2010-10-21	2008	Affymetrix Proprietary Database	cin-mir-1497	9q:3479361-3479464 (+)	23
cin-let-7a_st	3.9303	0.733439	FALSE	3.6811	0.86641	FALSE	miRNA	Ciona intestinalis	UGAGGUAGUAGGUUAUGCAGU	miRNA_v1	2010-10-21	2008	Affymetrix Proprietary Database	cin-let-7a-1 // cin-let-7a-2	4q:2082260-2082369 (+) // 4q:2083177-2083286 (+)	21
cin-let-7b_st	3.84346	0.716245	FALSE	3.76134	0.82299	FALSE	miRNA	Ciona intestinalis	UGAGGUAGUAGGUUAUGUUGUU	miRNA_v1	2010-10-21	2008	Affymetrix Proprietary Database	cin-let-7b	4q:2082788-2082896 (+)	22
cin-let-7c_st	3.73328	0.790643	FALSE	3.46142	0.992316	FALSE	miRNA	Ciona intestinalis	UGAGGUAGUAGGUUAUAUCAGU	miRNA_v1	2010-10-21	2008	Affymetrix Proprietary Database	cin-let-7c	4q:2082979-2083088 (+)	22
cin-let-7d_st	3.75789	0.950259	FALSE	3.6232	0.976701	FALSE	miRNA	Ciona intestinalis	UGAGGUAGUUGGUUGUAUUGUU	miRNA_v1	2010-10-21	2008	Affymetrix Proprietary Database	cin-let-7d	10p:1217625-1217725 (-)	22
cin-let-7e_st	3.94713	0.714038	FALSE	4.24694	0.227825	FALSE	miRNA	Ciona intestinalis	UGAGGUAGUUGGUUGUAUCGGU	miRNA_v1	2010-10-21	2008	Affymetrix Proprietary Database	cin-let-7e		22
cin-miR-7_st	3.7961	0.847591	FALSE	3.71347	0.850412	FALSE	miRNA	Ciona intestinalis	UGGAAGACUAGUGAUUUUGUUG	miRNA_v1	2010-10-21	2008	Affymetrix Proprietary Database	cin-mir-7	1p:1774516-1774593 (-)	22
cin-miR-31_st	4.15121	0.291844	FALSE	4.23495	0.146504	FALSE	miRNA	Ciona intestinalis	UGGCAAGAUGUUGGCAUAGCUA	miRNA_v1	2010-10-21	2008	Affymetrix Proprietary Database	cin-mir-31	5q:2076043-2076144 (+)	22
cin-miR-33_st	3.89731	0.355242	FALSE	3.75368	0.639813	FALSE	miRNA	Ciona intestinalis	GUGCAUUGUAGUUGCAUUG	miRNA_v1	2010-10-21	2008	Affymetrix Proprietary Database	cin-mir-33		19
cin-miR-34_st	3.49024	0.99067	FALSE	3.8643	0.737121	FALSE	miRNA	Ciona intestinalis	AGGCAGUGUAGUUAGCUAGUUG	miRNA_v1	2010-10-21	2008	Affymetrix Proprietary Database	cin-mir-34	10q:2152513-2152631 (-)	22
cin-miR-78_st	3.76403	0.796674	FALSE	3.40912	0.956146	FALSE	miRNA	Ciona intestinalis	UGGAGGCCUGGUUGUUUCCUG	miRNA_v1	2010-10-21	2008	Affymetrix Proprietary Database	cin-mir-78		21
cin-miR-92a_st	5.43052	0.00126474	TRUE	5.26435	0.00127582	TRUE	miRNA	Ciona intestinalis	UAUUGCACUUGUCCCGGUCUU	miRNA_v1	2010-10-21	2008	Affymetrix Proprietary Database	cin-mir-92a	3p:1864426-1864526 (+)	21
cin-miR-92b_st	10.2146	2.05282e-08	TRUE	9.87293	2.05282e-08	TRUE	miRNA	Ciona intestinalis	UAUUGCACUUGUCCCGGCCUU	miRNA_v1	2010-10-21	2008	Affymetrix Proprietary Database	cin-mir-92b	1p:2635676-2635776 (-)	21
cin-miR-92c_st	4.8176	0.0235144	TRUE	4.2504	0.127743	FALSE	miRNA	Ciona intestinalis	UAUUGCACUCGUCCCGGUCUAU	miRNA_v1	2010-10-21	2008	Affymetrix Proprietary Database	cin-mir-92c	3p:1865219-1865319 (+)	22
cin-miR-101_st	4.09524	0.604347	FALSE	4.11194	0.473978	FALSE	miRNA	Ciona intestinalis	UACAGUACUGUGAUAAAUAUUU	miRNA_v1	2010-10-21	2008	Affymetrix Proprietary Database	cin-mir-101		22
cin-miR-124_st	4.72879	0.0190816	TRUE	5.4971	0.000142112	TRUE	miRNA	Ciona intestinalis	UAAGGCACGCGGUGAAUGCCAA	miRNA_v1	2010-10-21	2008	Affymetrix Proprietary Database	cin-mir-124-1 // cin-mir-124-2	7q:6301475-6301551 (+) // 7q:6301598-6301696 (+)	22
cin-miR-126_st	3.95559	0.477426	FALSE	3.77824	0.530371	FALSE	miRNA	Ciona intestinalis	UCGUACCGUGAGUAAUAAAGC	miRNA_v1	2010-10-21	2008	Affymetrix Proprietary Database	cin-mir-126	1q:1582551-1582631 (+)	21
cin-miR-133_st	4.68065	0.0969004	FALSE	4.78277	0.0243075	TRUE	miRNA	Ciona intestinalis	UUGGUCCCCUUCAACCAGCUG	miRNA_v1	2010-10-21	2008	Affymetrix Proprietary Database	cin-mir-133	1q:5268510-5268610 (-)	21
cin-miR-141_st	3.90135	0.86184	FALSE	4.09395	0.392201	FALSE	miRNA	Ciona intestinalis	UAACACUGUCUGGUAAAGAUGC	miRNA_v1	2010-10-21	2008	Affymetrix Proprietary Database	cin-mir-141	scaffold_71:128547-128621 (+)	22
cin-miR-153_st	4.45904	0.0763346	FALSE	4.27778	0.0671391	FALSE	miRNA	Ciona intestinalis	UUGCAUAGUAACAAAAGUGAUC	miRNA_v1	2010-10-21	2008	Affymetrix Proprietary Database	cin-mir-153	5q:1421653-1421754 (+)	22
cin-miR-155_st	4.72563	0.0205365	TRUE	4.52292	0.0474738	TRUE	miRNA	Ciona intestinalis	UUAAUGCUAAUAGUGAUAGGG	miRNA_v1	2010-10-21	2008	Affymetrix Proprietary Database	cin-mir-155	4q:2177777-2177877 (-)	21
cin-miR-181_st	4.36862	0.142117	FALSE	3.96378	0.549493	FALSE	miRNA	Ciona intestinalis	AACAUUCAACCUGUCGAGCAAG	miRNA_v1	2010-10-21	2008	Affymetrix Proprietary Database	cin-mir-181	3q:1843689-1843802 (+)	22
cin-miR-183_st	3.85883	0.844139	FALSE	8.02625	2.05282e-08	TRUE	miRNA	Ciona intestinalis	UAUGGCACUGGUAGAAUUCACUG	miRNA_v1	2010-10-21	2008	Affymetrix Proprietary Database	cin-mir-183	scaffold_36:549852-549931 (+)	23
cin-miR-184_st	4.25502	0.16214	FALSE	4.1708	0.253622	FALSE	miRNA	Ciona intestinalis	UGGACGGAGAACUGAUAAGGGC	miRNA_v1	2010-10-21	2008	Affymetrix Proprietary Database	cin-mir-184		22
cin-miR-199-3p_st	10.0751	2.05282e-08	TRUE	10.041	2.05282e-08	TRUE	miRNA	Ciona intestinalis	ACAGUAGUCUGCACAUUGGGUG	miRNA_v1	2010-10-21	2008	Affymetrix Proprietary Database	cin-mir-199		22
cin-miR-200_st	3.81826	0.798107	FALSE	3.44482	0.901126	FALSE	miRNA	Ciona intestinalis	UAAUACUGCCUGGUAAUGGUGA	miRNA_v1	2010-10-21	2008	Affymetrix Proprietary Database	cin-mir-200	scaffold_71:128174-128259 (+)	22
cin-miR-216_st	4.27615	0.314213	FALSE	3.9091	0.640936	FALSE	miRNA	Ciona intestinalis	UAAUCUCAGCUGGCAAUCUGUGA	miRNA_v1	2010-10-21	2008	Affymetrix Proprietary Database	cin-mir-216		23
cin-miR-217_st	4.36349	0.109015	FALSE	3.82817	0.686985	FALSE	miRNA	Ciona intestinalis	UACUGCAUUAGGAACUGAUUGG	miRNA_v1	2010-10-21	2008	Affymetrix Proprietary Database	cin-mir-217		22
cin-miR-219_st	4.32264	0.235414	FALSE	4.14919	0.443173	FALSE	miRNA	Ciona intestinalis	UGAUUGUCCAAACGCAAGCUCAG	miRNA_v1	2010-10-21	2008	Affymetrix Proprietary Database	cin-mir-219	7q:5634284-5634385 (+)	23
cin-miR-281_st	4.35971	0.386907	FALSE	3.85013	0.718082	FALSE	miRNA	Ciona intestinalis	UGUCAUGGAGUUGCUCUCUUAUU	miRNA_v1	2010-10-21	2008	Affymetrix Proprietary Database	cin-mir-281	scaffold_64:295962-296062 (-)	23
cin-miR-672_st	3.84788	0.847875	FALSE	3.75693	0.959066	FALSE	miRNA	Ciona intestinalis	UGAGUUUGGUGUACUGUGUGUU	miRNA_v1	2010-10-21	2008	Affymetrix Proprietary Database	cin-mir-672		22
csa-miR-1473_st	3.74177	0.735436	FALSE	4.04128	0.519043	FALSE	miRNA	Ciona savignyi	UCAAGCUCGGUUUUAUGGGUGC	miRNA_v1	2010-10-21	2008	Affymetrix Proprietary Database	csa-mir-1473	reftig_44:256366-256466 (+)	22
csa-miR-1497_st	3.55847	0.972654	FALSE	3.77602	0.865529	FALSE	miRNA	Ciona savignyi	UUGAAGAAUUGCAGGUGGUAGGU	miRNA_v1	2010-10-21	2008	Affymetrix Proprietary Database	csa-mir-1497	reftig_55:1053106-1053208 (-)	23
csa-let-7a_st	4.11576	0.608456	FALSE	3.94396	0.437747	FALSE	miRNA	Ciona savignyi	UGAGGUAGUAGGUUAUAUCAGU	miRNA_v1	2010-10-21	2008	Affymetrix Proprietary Database	csa-let-7a	reftig_41:1116068-1116169 (+)	22
csa-let-7b_st	4.22968	0.19286	FALSE	3.85772	0.912281	FALSE	miRNA	Ciona savignyi	UGAGGUAGUAGGUUAUGUUGUU	miRNA_v1	2010-10-21	2008	Affymetrix Proprietary Database	csa-let-7b	reftig_41:1115604-1115705 (+)	22
csa-let-7c_st	3.80999	0.940778	FALSE	3.56333	0.970911	FALSE	miRNA	Ciona savignyi	UGAGGUAGUAGGUUAUGCAGUU	miRNA_v1	2010-10-21	2008	Affymetrix Proprietary Database	csa-let-7c-1 // csa-let-7c-2	reftig_41:1114139-1114239 (+) // reftig_41:1117496-1117597 (+)	22
csa-let-7d_st	3.78582	0.929192	FALSE	3.53916	0.985275	FALSE	miRNA	Ciona savignyi	UGAGGUAGUUGGUUGUAUUGUU	miRNA_v1	2010-10-21	2008	Affymetrix Proprietary Database	csa-let-7d	reftig_44:256943-257044 (+)	22
csa-miR-7_st	4.19777	0.252881	FALSE	4.04787	0.529779	FALSE	miRNA	Ciona savignyi	UGGAAGACUAGUGAUUUUGUUGU	miRNA_v1	2010-10-21	2008	Affymetrix Proprietary Database	csa-mir-7	reftig_30:3091327-3091429 (+)	23
csa-miR-31_st	4.22177	0.197806	FALSE	4.64749	0.0242861	TRUE	miRNA	Ciona savignyi	UGGCAAGAUGUUGGCAUAGCU	miRNA_v1	2010-10-21	2008	Affymetrix Proprietary Database	csa-mir-31	reftig_48:895318-895399 (-)	21
csa-miR-34_st	3.88411	0.705057	FALSE	4.15906	0.492862	FALSE	miRNA	Ciona savignyi	AGGCAGUGUAGUUAGCUAGUUG	miRNA_v1	2010-10-21	2008	Affymetrix Proprietary Database	csa-mir-34	reftig_0:1439035-1439136 (+)	22
csa-miR-92a_st	5.43687	0.000811242	TRUE	5.20967	0.000863008	TRUE	miRNA	Ciona savignyi	UAUUGCACUUGUCCCGGUCUA	miRNA_v1	2010-10-21	2008	Affymetrix Proprietary Database	csa-mir-92a	reftig_1:1336385-1336487 (+)	21
csa-miR-92b_st	5.80665	0.000600053	TRUE	5.42421	0.000893642	TRUE	miRNA	Ciona savignyi	UAUUGCACUUGUCCCGGUCUU	miRNA_v1	2010-10-21	2008	Affymetrix Proprietary Database	csa-mir-92b	reftig_1:1335375-1335474 (+)	21
csa-miR-92c_st	6.0228	0.000469147	TRUE	5.60425	0.000662418	TRUE	miRNA	Ciona savignyi	UAUUGCACCUGUCCCGGCCGAU	miRNA_v1	2010-10-21	2008	Affymetrix Proprietary Database	csa-mir-92c	reftig_1:1335536-1335626 (+)	22
csa-miR-124_st	3.99242	0.687756	FALSE	5.85396	5.01986e-05	TRUE	miRNA	Ciona savignyi	UAAGGCACGCGGUGAAUGCCAA	miRNA_v1	2010-10-21	2008	Affymetrix Proprietary Database	csa-mir-124-1 // csa-mir-124-2	reftig_262:49392-49494 (+) // reftig_262:49519-49620 (+)	22
csa-miR-126_st	3.57787	0.904443	FALSE	3.68745	0.783353	FALSE	miRNA	Ciona savignyi	UCGUACCGUGAGUAAUAAAGC	miRNA_v1	2010-10-21	2008	Affymetrix Proprietary Database	csa-mir-126	reftig_27:688926-689026 (-)	21
csa-miR-133_st	4.35626	0.364217	FALSE	4.15701	0.187139	FALSE	miRNA	Ciona savignyi	UUGGUCCCCUUCAACCAGCUA	miRNA_v1	2010-10-21	2008	Affymetrix Proprietary Database	csa-mir-133	reftig_62:225568-225668 (-)	21
csa-miR-141_st	3.66236	0.77481	FALSE	4.13192	0.215343	FALSE	miRNA	Ciona savignyi	UAACACUGUCUGGUAAAGAUGC	miRNA_v1	2010-10-21	2008	Affymetrix Proprietary Database	csa-mir-141	reftig_613:31866-31949 (+)	22
csa-miR-153_st	3.73323	0.864489	FALSE	4.12377	0.697656	FALSE	miRNA	Ciona savignyi	UUGCAUAGUAAUAAAAGUGAUC	miRNA_v1	2010-10-21	2008	Affymetrix Proprietary Database	csa-mir-153	reftig_48:2357835-2357936 (-)	22
csa-miR-155_st	3.79139	0.81541	FALSE	3.85947	0.884522	FALSE	miRNA	Ciona savignyi	UUAAUGCUAAUAAGUGAUUUAUG	miRNA_v1	2010-10-21	2008	Affymetrix Proprietary Database	csa-mir-155	reftig_1:133886-134023 (-)	23
csa-miR-183_st	4.43944	0.118881	FALSE	3.99767	0.231211	FALSE	miRNA	Ciona savignyi	UAUGGCACUAGUAGAAAUCACUG	miRNA_v1	2010-10-21	2008	Affymetrix Proprietary Database	csa-mir-183	reftig_48:1818292-1818394 (-)	23
csa-miR-200_st	3.70578	0.829819	FALSE	4.06788	0.301	FALSE	miRNA	Ciona savignyi	UAAUACUGCCUGGUAAUGAUGA	miRNA_v1	2010-10-21	2008	Affymetrix Proprietary Database	csa-mir-200	reftig_613:31353-31432 (+)	22
csa-miR-216a_st	3.94731	0.422793	FALSE	3.88995	0.581954	FALSE	miRNA	Ciona savignyi	UAAUCUCAGCUGGCAAUCUGUGA	miRNA_v1	2010-10-21	2008	Affymetrix Proprietary Database	csa-mir-216a	reftig_16:3925105-3925187 (+)	23
csa-miR-216b_st	3.79327	0.77395	FALSE	3.65721	0.606122	FALSE	miRNA	Ciona savignyi	UAAUCUCUGCAGGCAACUGUGA	miRNA_v1	2010-10-21	2008	Affymetrix Proprietary Database	csa-mir-216b	reftig_16:3924783-3924863 (+)	22
csa-miR-217_st	4.00978	0.490475	FALSE	4.46937	0.124894	FALSE	miRNA	Ciona savignyi	UACUGCAUUAGGAACUGAUUGG	miRNA_v1	2010-10-21	2008	Affymetrix Proprietary Database	csa-mir-217	reftig_16:3925235-3925336 (+)	22
csa-miR-219_st	3.59531	0.872324	FALSE	3.79251	0.83857	FALSE	miRNA	Ciona savignyi	UGAUUGUCCAAACGCAAUACA	miRNA_v1	2010-10-21	2008	Affymetrix Proprietary Database	csa-mir-219	reftig_67:317190-317291 (+)	21
csa-miR-281_st	3.93474	0.765382	FALSE	3.96608	0.683236	FALSE	miRNA	Ciona savignyi	UGUCAUGGAGUUGCUCUCUCAUU	miRNA_v1	2010-10-21	2008	Affymetrix Proprietary Database	csa-mir-281	reftig_67:861516-861617 (+)	23
cgr-miR-21_st	3.66779	0.919426	FALSE	3.35426	0.989116	FALSE	miRNA	Cricetulus griseus	UAGCUUAUCAGACUGAUGUUGA	miRNA_v1	2010-10-21	2008	Affymetrix Proprietary Database	cgr-mir-21		22
dre-miR-7b_st	4.10894	0.569083	FALSE	3.9135	0.840925	FALSE	miRNA	Danio rerio	UGGAAGACUUGUGAUUUUGUU	miRNA_v1	2010-10-21	2008	Affymetrix Proprietary Database	dre-mir-7b	5:49135574-49135677 (-)	21
dre-miR-7a_st	3.80985	0.437333	FALSE	3.88087	0.629531	FALSE	miRNA	Danio rerio	UGGAAGACUAGUGAUUUUGUUGU	miRNA_v1	2010-10-21	2008	Affymetrix Proprietary Database	dre-mir-7a-2 // dre-mir-7a-1 // dre-mir-7a-3	7:10336000-10336096 (-) // 7:40662974-40663052 (-) // 8:54283967-54284086 (-)	23
dre-miR-10a_st	4.12173	0.386436	FALSE	4.36141	0.0607885	FALSE	miRNA	Danio rerio	UACCCUGUAGAUCCGAAUUUGU	miRNA_v1	2010-10-21	2008	Affymetrix Proprietary Database	dre-mir-10a	12:26463776-26463874 (-)	22
dre-miR-10b_st	4.65415	0.0253981	TRUE	4.26225	0.0671648	FALSE	miRNA	Danio rerio	UACCCUGUAGAACCGAAUUUGUG	miRNA_v1	2010-10-21	2008	Affymetrix Proprietary Database	dre-mir-10b-2 // dre-mir-10b-2 // dre-mir-10b-1	23:33777593-33777684 (+) // 23:35212799-35212890 (-) // 9:1937224-1937301 (-)	23
dre-miR-34_st	3.74281	0.738402	FALSE	4.46689	0.163377	FALSE	miRNA	Danio rerio	UGGCAGUGUCUUAGCUGGUUGU	miRNA_v1	2010-10-21	2008	Affymetrix Proprietary Database	dre-mir-34	23:20991077-20991174 (+)	22
dre-miR-181b_st	9.22904	2.05282e-08	TRUE	8.97075	2.05282e-08	TRUE	miRNA	Danio rerio	AACAUUCAUUGCUGUCGGUGGG	miRNA_v1	2010-10-21	2008	Affymetrix Proprietary Database	dre-mir-181b-1 // dre-mir-181b-2	2:40895726-40895834 (-) // 8:47557286-47557371 (-)	22
dre-miR-182_st	4.32633	0.180417	FALSE	8.3865	2.05282e-08	TRUE	miRNA	Danio rerio	UUUGGCAAUGGUAGAACUCACA	miRNA_v1	2010-10-21	2008	Affymetrix Proprietary Database	dre-mir-182	4:15521275-15521342 (+)	22
dre-miR-183_st	3.89562	0.725912	FALSE	7.84758	2.05282e-08	TRUE	miRNA	Danio rerio	UAUGGCACUGGUAGAAUUCACUG	miRNA_v1	2010-10-21	2008	Affymetrix Proprietary Database	dre-mir-183	4:15520176-15520273 (+)	23
dre-miR-187_st	3.91595	0.29554	FALSE	4.55495	0.1151	FALSE	miRNA	Danio rerio	UCGUGUCUUGUGUUGCAGCC	miRNA_v1	2010-10-21	2008	Affymetrix Proprietary Database	dre-mir-187	19:31655814-31655902 (+)	20
dre-miR-192_st	3.85468	0.859429	FALSE	4.00743	0.116367	FALSE	miRNA	Danio rerio	AUGACCUAUGAAUUGACAGCC	miRNA_v1	2010-10-21	2008	Affymetrix Proprietary Database	dre-mir-192	10:21069319-21069403 (+)	21
dre-miR-196a_st	3.71209	0.8761	FALSE	3.27835	0.989419	FALSE	miRNA	Danio rerio	UAGGUAGUUUCAUGUUGUUGGG	miRNA_v1	2010-10-21	2008	Affymetrix Proprietary Database	dre-mir-196a-2 // dre-mir-196a-1 // dre-mir-196a-1	19:10508738-10508813 (+) // 23:33735683-33735788 (+) // 23:35254646-35254751 (-)	22
dre-miR-199_st	9.5301	2.05282e-08	TRUE	8.24915	2.05282e-08	TRUE	miRNA	Danio rerio	CCCAGUGUUCAGACUACCUGUUC	miRNA_v1	2010-10-21	2008	Affymetrix Proprietary Database	dre-mir-199-1 // dre-mir-199-3 // dre-mir-199-2	20:14558871-14558957 (-) // 3:45323499-45323596 (+) // Zv7_scaffold2501:29129-29224 (-)	23
dre-miR-203a_st	3.89938	0.903309	FALSE	4.11559	0.316681	FALSE	miRNA	Danio rerio	GUGAAAUGUUUAGGACCACUUG	miRNA_v1	2010-10-21	2008	Affymetrix Proprietary Database	dre-mir-203a	17:49371490-49371585 (-)	22
dre-miR-204_st	4.3832	0.120701	FALSE	4.16495	0.176166	FALSE	miRNA	Danio rerio	UUCCCUUUGUCAUCCUAUGCCU	miRNA_v1	2010-10-21	2008	Affymetrix Proprietary Database	dre-mir-204-1 // dre-mir-204-2	5:19576126-19576218 (-) // 7:34252508-34252631 (+)	22
dre-miR-205_st	4.67245	0.0915782	FALSE	8.58375	2.05282e-08	TRUE	miRNA	Danio rerio	UCCUUCAUUCCACCGGAGUCUG	miRNA_v1	2010-10-21	2008	Affymetrix Proprietary Database	dre-mir-205	23:32052469-32052557 (+)	22
dre-miR-210_st	5.75411	0.000709801	TRUE	5.4882	0.00215398	TRUE	miRNA	Danio rerio	CUGUGCGUGUGACAGCGGCUAA	miRNA_v1	2010-10-21	2008	Affymetrix Proprietary Database	dre-mir-210	25:21873583-21873655 (+)	22
dre-miR-181a_st	9.65282	2.05282e-08	TRUE	9.48825	2.05282e-08	TRUE	miRNA	Danio rerio	AACAUUCAACGCUGUCGGUGAGU	miRNA_v1	2010-10-21	2008	Affymetrix Proprietary Database	dre-mir-181a-1 // dre-mir-181a-2	22:16708656-16708739 (+) // 8:47557433-47557511 (-)	23
dre-miR-214_st	9.96636	2.05282e-08	TRUE	9.40201	2.05282e-08	TRUE	miRNA	Danio rerio	ACAGCAGGCACAGACAGGCAG	miRNA_v1	2010-10-21	2008	Affymetrix Proprietary Database	dre-mir-214	20:14556679-14556778 (-)	21
dre-miR-216a_st	3.94052	0.886187	FALSE	4.10212	0.333753	FALSE	miRNA	Danio rerio	UAAUCUCAGCUGGCAACUGUGA	miRNA_v1	2010-10-21	2008	Affymetrix Proprietary Database	dre-mir-216a-1 // dre-mir-216a-2	22:29126805-29126893 (-) // 22:29482635-29482723 (-)	22
dre-miR-217_st	4.06909	0.527875	FALSE	4.02722	0.472898	FALSE	miRNA	Danio rerio	UACUGCAUCAGGAACUGAUUGG	miRNA_v1	2010-10-21	2008	Affymetrix Proprietary Database	dre-mir-217-1 // dre-mir-217-2	22:29126571-29126668 (-) // 22:29482401-29482498 (-)	22
dre-miR-219_st	3.89562	0.823632	FALSE	4.04128	0.292589	FALSE	miRNA	Danio rerio	UGAUUGUCCAAACGCAAUUCUU	miRNA_v1	2010-10-21	2008	Affymetrix Proprietary Database	dre-mir-219-1 // dre-mir-219-3 // dre-mir-219-2	10:7268706-7268796 (-) // 19:9696745-9696894 (-) // 5:58138011-58138090 (+)	22
dre-miR-220_st	4.5101	0.0415994	TRUE	4.34941	0.0537935	TRUE	miRNA	Danio rerio	CCACAACCGUAUCGGACACUU	miRNA_v1	2010-10-21	2008	Affymetrix Proprietary Database	dre-mir-220	Zv7_scaffold2597:30606-30716 (-)	21
dre-miR-221_st	4.85202	0.0188719	TRUE	4.63895	0.0412968	TRUE	miRNA	Danio rerio	AGCUACAUUGUCUGCUGGGUUUC	miRNA_v1	2010-10-21	2008	Affymetrix Proprietary Database	dre-mir-221	9:27915747-27915839 (-)	23
dre-miR-222_st	4.84621	0.0299382	TRUE	5.3998	0.00204445	TRUE	miRNA	Danio rerio	AGCUACAUCUGGCUACUGGGUCUC	miRNA_v1	2010-10-21	2008	Affymetrix Proprietary Database	dre-mir-222	9:27916279-27916386 (-)	24
dre-miR-223_st	4.7073	0.0177076	TRUE	4.18517	0.137238	FALSE	miRNA	Danio rerio	UGUCAGUUUGUCAAAUACCCC	miRNA_v1	2010-10-21	2008	Affymetrix Proprietary Database	dre-mir-223	5:11895041-11895139 (-)	21
dre-miR-430a_st	4.29618	0.360766	FALSE	3.69894	0.638329	FALSE	miRNA	Danio rerio	UAAGUGCUAUUUGUUGGGGUAG	miRNA_v1	2010-10-21	2008	Affymetrix Proprietary Database	dre-mir-430a-12 // dre-mir-430a-2 // dre-mir-430a-13 // dre-mir-430a-3 // dre-mir-430a-20 // dre-mir-430a-18 // dre-mir-430a-5 // dre-mir-430a-22 // dre-mir-430a-6 // dre-mir-430a-21 // dre-mir-430a-19 // dre-mir-430a-14 // dre-mir-430a-7 // dre-mir-430a-15 // dre-mir-430a-16 // dre-mir-430a-23 // dre-mir-430a-8 // dre-mir-430a-1 // dre-mir-430a-9 // dre-mir-430a-10 // dre-mir-430a-17 // dre-mir-…	4:9657113-9657194 (-) // 4:9657739-9657820 (-) // 4:9658853-9658934 (-) // 4:9659479-9659560 (-) // 4:9661218-9661349 (-) // 4:9662351-9662444 (-) // 4:9662958-9663089 (-) // 4:9664722-9664851 (-) // 4:9665347-9665478 (-) // 4:9667110-9667241 (-) // 4:9668243-9668336 (-) // 4:9668852-9668933 (-) // 4:9669454-9669585 (-) // 4:9670593-9670674 (-) // 4:9672335-9672416 (-) // 4:9672962-9673069 (-) //…	22
dre-miR-430b_st	4.08568	0.371235	FALSE	4.22223	0.427453	FALSE	miRNA	Danio rerio	AAAGUGCUAUCAAGUUGGGGUAG	miRNA_v1	2010-10-21	2008	Affymetrix Proprietary Database	dre-mir-430b-10 // dre-mir-430b-6 // dre-mir-430b-1 // dre-mir-430b-11 // dre-mir-430b-22 // dre-mir-430b-12 // dre-mir-430b-20 // dre-mir-430b-13 // dre-mir-430b-23 // dre-mir-430b-14 // dre-mir-430b-7 // dre-mir-430b-2 // dre-mir-430b-15 // dre-mir-430b-21 // dre-mir-430b-16 // dre-mir-430b-8 // dre-mir-430b-3 // dre-mir-430b-17 // dre-mir-430b-18 // dre-mir-430b-19 // dre-mir-430b-4 // dre-mir…	4:9656716-9656796 (-) // 4:9657320-9657400 (-) // 4:9658472-9658562 (-) // 4:9659060-9659140 (-) // 4:9660211-9660291 (-) // 4:9660823-9660903 (-) // 4:9661973-9662053 (-) // 4:9662563-9662643 (-) // 4:9663714-9663794 (-) // 4:9664326-9664406 (-) // 4:9664952-9665032 (-) // 4:9666103-9666183 (-) // 4:9666715-9666795 (-) // 4:9667865-9667945 (-) // 4:9668455-9668535 (-) // 4:9669059-9669139 (-) //…	23
dre-miR-430c_st	3.68233	0.810341	FALSE	4.00797	0.612363	FALSE	miRNA	Danio rerio	UAAGUGCUUCUCUUUGGGGUAG	miRNA_v1	2010-10-21	2008	Affymetrix Proprietary Database	dre-mir-430c-2 // dre-mir-430c-3 // dre-mir-430c-4 // dre-mir-430c-5 // dre-mir-430c-7 // dre-mir-430c-8 // dre-mir-430c-9 // dre-mir-430c-10 // dre-mir-430c-11 // dre-mir-430c-12 // dre-mir-430c-13 // dre-mir-430c-14 // dre-mir-430c-15 // dre-mir-430c-16 // dre-mir-430c-17 // dre-mir-430c-18 // dre-mir-430c-19 // dre-mir-430c-20 // dre-mir-430c-21 // dre-mir-430c-1	4:9656978-9657056 (-) // 4:9657582-9657660 (-) // 4:9658718-9658796 (-) // 4:9659322-9659400 (-) // 4:9660462-9660534 (-) // 4:9661079-9661160 (-) // 4:9662819-9662900 (-) // 4:9663956-9664037 (-) // 4:9664582-9664663 (-) // 4:9665208-9665289 (-) // 4:9666345-9666426 (-) // 4:9666971-9667052 (-) // 4:9668711-9668792 (-) // 4:9670452-9670533 (-) // 4:9671056-9671137 (-) // 4:9672194-9672275 (-) //…	22
dre-miR-429_st	4.016	0.576334	FALSE	4.73751	0.01183	TRUE	miRNA	Danio rerio	UAAUACUGUCUGGUAAUGCCGU	miRNA_v1	2010-10-21	2008	Affymetrix Proprietary Database	dre-mir-429	23:22588863-22588944 (+)	22
dre-miR-451_st	4.30056	0.154531	FALSE	4.32442	0.0614024	FALSE	miRNA	Danio rerio	AAACCGUUACCAUUACUGAGUU	miRNA_v1	2010-10-21	2008	Affymetrix Proprietary Database	dre-mir-451	5:38050091-38050150 (+)	22
dre-let-7a_st	4.99472	0.000726332	TRUE	5.69054	0.000797999	TRUE	miRNA	Danio rerio	UGAGGUAGUAGGUUGUAUAGUU	miRNA_v1	2010-10-21	2008	Affymetrix Proprietary Database	dre-let-7a-1 // dre-let-7a-2 // dre-let-7a-3 // dre-let-7a-4 // dre-let-7a-6 // dre-let-7a-5	11:24785507-24785595 (-) // 15:19046864-19046947 (+) // 4:19395801-19395907 (-) // 5:21773420-21773512 (+) // 6:38526277-38526405 (+) // Zv7_scaffold2643:504151-504274 (-)	22
dre-let-7b_st	4.41723	0.250802	FALSE	4.30837	0.189518	FALSE	miRNA	Danio rerio	UGAGGUAGUAGGUUGUGUGGUU	miRNA_v1	2010-10-21	2008	Affymetrix Proprietary Database	dre-let-7b	4:19394794-19394887 (-)	22
dre-let-7c_st	7.47746	1.47725e-07	TRUE	7.33752	2.05282e-08	TRUE	miRNA	Danio rerio	UGAGGUAGUAGGUUGUAUGGUU	miRNA_v1	2010-10-21	2008	Affymetrix Proprietary Database	dre-let-7c-2 // dre-let-7c-1	10:33598433-33598524 (-) // 15:30029857-30029963 (-)	22
dre-let-7d_st	3.76093	0.561937	FALSE	3.9091	0.662834	FALSE	miRNA	Danio rerio	UGAGGUAGUUGGUUGUAUGGUU	miRNA_v1	2010-10-21	2008	Affymetrix Proprietary Database	dre-let-7d-1 // dre-let-7d-2	16:25309072-25309168 (+) // 19:7105749-7105836 (+)	22
dre-let-7e_st	4.26276	0.352116	FALSE	3.79712	0.747749	FALSE	miRNA	Danio rerio	UGAGGUAGUAGAUUGAAUAGUU	miRNA_v1	2010-10-21	2008	Affymetrix Proprietary Database	dre-let-7e // dre-let-7e	Zv7_scaffold2643:413141-413240 (-) // Zv7_scaffold2643:504373-504472 (-)	22
dre-let-7f_st	4.02161	0.719905	FALSE	4.21796	0.380708	FALSE	miRNA	Danio rerio	UGAGGUAGUAGAUUGUAUAGUU	miRNA_v1	2010-10-21	2008	Affymetrix Proprietary Database	dre-let-7f	11:24785292-24785407 (-)	22
dre-let-7g_st	3.6679	0.820096	FALSE	3.81292	0.686805	FALSE	miRNA	Danio rerio	UGAGGUAGUAGUUUGUAUAGUU	miRNA_v1	2010-10-21	2008	Affymetrix Proprietary Database	dre-let-7g-1 // dre-let-7g-2	23:16238007-16238102 (-) // 23:26169646-26169742 (-)	22
dre-let-7h_st	4.10035	0.46871	FALSE	3.96542	0.51065	FALSE	miRNA	Danio rerio	UGAGGUAGUAAGUUGUGUUGUU	miRNA_v1	2010-10-21	2008	Affymetrix Proprietary Database	dre-let-7h	23:26169325-26169438 (-)	22
dre-let-7i_st	4.45075	0.0240943	TRUE	3.92408	0.419636	FALSE	miRNA	Danio rerio	UGAGGUAGUAGUUUGUGCUGUU	miRNA_v1	2010-10-21	2008	Affymetrix Proprietary Database	dre-let-7i	25:390924-391018 (+)	22
dre-miR-1_st	4.06176	0.521577	FALSE	4.29476	0.101669	FALSE	miRNA	Danio rerio	UGGAAUGUAAAGAAGUAUGUAU	miRNA_v1	2010-10-21	2008	Affymetrix Proprietary Database	dre-mir-1-1 // dre-mir-1-2	23:5178720-5178825 (-) // 2:50831456-50831542 (-)	22
dre-miR-9_st	3.51225	0.975504	FALSE	3.65605	0.848024	FALSE	miRNA	Danio rerio	UCUUUGGUUAUCUAGCUGUAUGA	miRNA_v1	2010-10-21	2008	Affymetrix Proprietary Database	dre-mir-9-1 // dre-mir-9-4 // dre-mir-9-3 // dre-mir-9-5 // dre-mir-9-6 // dre-mir-9-7	16:20549605-20549691 (-) // 22:21150985-21151071 (+) // 25:30912063-30912163 (-) // 5:48385951-48386037 (+) // 7:10261915-10262002 (-) // Zv7_NA65:466788-466871 (-)	23
dre-miR-10c_st	4.24102	0.448839	FALSE	3.91488	0.410587	FALSE	miRNA	Danio rerio	UACCCUGUAGAUCCGGAUUUGU	miRNA_v1	2010-10-21	2008	Affymetrix Proprietary Database	dre-mir-10c	3:23076463-23076557 (+)	22
dre-miR-10d_st	4.1132	0.425831	FALSE	4.3239	0.257192	FALSE	miRNA	Danio rerio	UACCCUGUAGAACCGAAUGUGUG	miRNA_v1	2010-10-21	2008	Affymetrix Proprietary Database	dre-mir-10d-1	6:9885911-9886028 (+)	23
dre-miR-15a_st	3.88915	0.724062	FALSE	3.62657	0.759011	FALSE	miRNA	Danio rerio	UAGCAGCACAGAAUGGUUUGUG	miRNA_v1	2010-10-21	2008	Affymetrix Proprietary Database	dre-mir-15a-1	1:43646972-43647055 (-)	22
dre-miR-15b_st	4.07971	0.378516	FALSE	3.99699	0.219677	FALSE	miRNA	Danio rerio	UAGCAGCACAUCAUGGUUUGUA	miRNA_v1	2010-10-21	2008	Affymetrix Proprietary Database	dre-mir-15b	7:17051415-17051548 (+)	22
dre-miR-16a_st	4.64262	0.00561258	TRUE	4.68802	0.0060941	TRUE	miRNA	Danio rerio	UAGCAGCACGUAAAUAUUGGUG	miRNA_v1	2010-10-21	2008	Affymetrix Proprietary Database	dre-mir-16a	15:3311599-3311685 (-)	22
dre-miR-16b_st	4.85984	0.00564145	TRUE	4.72884	0.0139159	TRUE	miRNA	Danio rerio	UAGCAGCACGUAAAUAUUGGAG	miRNA_v1	2010-10-21	2008	Affymetrix Proprietary Database	dre-mir-16b	1:43646729-43646868 (-)	22
dre-miR-16c_st	4.2011	0.178529	FALSE	4.06867	0.470765	FALSE	miRNA	Danio rerio	UAGCAGCAUGUAAAUAUUGGAG	miRNA_v1	2010-10-21	2008	Affymetrix Proprietary Database	dre-mir-16c		22
dre-miR-17a_st	10.9697	2.05282e-08	TRUE	10.9699	2.05282e-08	TRUE	miRNA	Danio rerio	CAAAGUGCUUACAGUGCAGGUA	miRNA_v1	2010-10-21	2008	Affymetrix Proprietary Database	dre-mir-17a-1 // dre-mir-17a-2	Zv7_NA1201:32646-32783 (-) // Zv7_NA884:159023-159105 (+)	22
dre-miR-20b_st	10.6633	2.05282e-08	TRUE	10.3954	2.05282e-08	TRUE	miRNA	Danio rerio	CAAAGUGCUCACAGUGCAGGUAG	miRNA_v1	2010-10-21	2008	Affymetrix Proprietary Database	dre-mir-20b	14:35704254-35704347 (-)	23
dre-miR-18a_st	9.17799	2.05282e-08	TRUE	8.17419	2.05282e-08	TRUE	miRNA	Danio rerio	UAAGGUGCAUCUAGUGCAGAUA	miRNA_v1	2010-10-21	2008	Affymetrix Proprietary Database	dre-mir-18a	Zv7_NA1201:32540-32622 (-)	22
dre-miR-18b_st	4.64657	0.0300739	TRUE	3.96491	0.425681	FALSE	miRNA	Danio rerio	UAAGGUGCAUUUAGUGCAGAUA	miRNA_v1	2010-10-21	2008	Affymetrix Proprietary Database	dre-mir-18b	Zv7_NA884:159132-159218 (+)	22
dre-miR-18c_st	3.68589	0.737312	FALSE	4.35923	0.280529	FALSE	miRNA	Danio rerio	UAAGGUGCAUCUUGUGUAGUUA	miRNA_v1	2010-10-21	2008	Affymetrix Proprietary Database	dre-mir-18c	14:35704463-35704547 (-)	22
dre-miR-19a_st	5.33718	0.000488946	TRUE	4.15021	0.209079	FALSE	miRNA	Danio rerio	UGUGCAAAUCUAUGCAAAACUGA	miRNA_v1	2010-10-21	2008	Affymetrix Proprietary Database	dre-mir-19a	Zv7_NA1201:32382-32470 (-)	23
dre-miR-19b_st	9.4162	2.05282e-08	TRUE	8.85613	2.05282e-08	TRUE	miRNA	Danio rerio	UGUGCAAAUCCAUGCAAAACUGA	miRNA_v1	2010-10-21	2008	Affymetrix Proprietary Database	dre-mir-19b	Zv7_NA1201:32018-32104 (-)	23
dre-miR-19c_st	6.61831	6.08796e-06	TRUE	5.95383	2.55826e-05	TRUE	miRNA	Danio rerio	UGUGCAAAUCCAUGCAAAACUCG	miRNA_v1	2010-10-21	2008	Affymetrix Proprietary Database	dre-mir-19c	14:35704113-35704217 (-)	23
dre-miR-19d_st	7.04473	2.46828e-07	TRUE	5.45699	0.000274346	TRUE	miRNA	Danio rerio	UGUGCAAACCCAUGCAAAACUGA	miRNA_v1	2010-10-21	2008	Affymetrix Proprietary Database	dre-mir-19d	14:55786849-55786935 (+)	23
dre-miR-20a_st	11.0131	2.05282e-08	TRUE	10.6	2.05282e-08	TRUE	miRNA	Danio rerio	UAAAGUGCUUAUAGUGCAGGUAG	miRNA_v1	2010-10-21	2008	Affymetrix Proprietary Database	dre-mir-20a	Zv7_NA1201:32137-32289 (-)	23
dre-miR-21_st	4.09122	0.522993	FALSE	4.00219	0.360913	FALSE	miRNA	Danio rerio	UAGCUUAUCAGACUGGUGUUGGC	miRNA_v1	2010-10-21	2008	Affymetrix Proprietary Database	dre-mir-21-1 // dre-mir-21-2	10:22752192-22752339 (-) // 15:7994388-7994514 (+)	23
dre-miR-22a_st	3.98558	0.738377	FALSE	4.21527	0.327496	FALSE	miRNA	Danio rerio	AAGCUGCCAGCUGAAGAACUGU	miRNA_v1	2010-10-21	2008	Affymetrix Proprietary Database	dre-mir-22a-1	15:21280311-21280396 (+)	22
dre-miR-22b_st	3.89132	0.580062	FALSE	4.17239	0.4919	FALSE	miRNA	Danio rerio	AAGCUGCCAGUUGAAGAGCUGU	miRNA_v1	2010-10-21	2008	Affymetrix Proprietary Database	dre-mir-22b // dre-mir-22b	5:5090321-5090402 (+) // 5:5431773-5431854 (-)	22
dre-miR-23a_st	7.71793	2.05282e-08	TRUE	7.80113	2.05282e-08	TRUE	miRNA	Danio rerio	AUCACAUUGCCAGGGAUUUCCA	miRNA_v1	2010-10-21	2008	Affymetrix Proprietary Database	dre-mir-23a-1 // dre-mir-23a-3 // dre-mir-23a-2 // dre-mir-23a-2	22:2961333-2961421 (+) // 2:28334883-28334960 (+) // Zv7_scaffold2628:7100-7197 (-) // Zv7_scaffold2628:75879-75976 (-)	22
dre-miR-23b_st	8.34654	2.05282e-08	TRUE	9.23478	2.05282e-08	TRUE	miRNA	Danio rerio	AUCACAUUGCCAGGGAUUACCA	miRNA_v1	2010-10-21	2008	Affymetrix Proprietary Database	dre-mir-23b	10:6005899-6005979 (+)	22
dre-miR-24_st	8.50066	2.05282e-08	TRUE	9.14274	2.05282e-08	TRUE	miRNA	Danio rerio	UGGCUCAGUUCAGCAGGAACAG	miRNA_v1	2010-10-21	2008	Affymetrix Proprietary Database	dre-mir-24-1 // dre-mir-24-4 // dre-mir-24-3 // dre-mir-24-2 // dre-mir-24-2	10:6012155-6012234 (+) // 22:2976265-2976354 (+) // 8:28753114-28753255 (-) // Zv7_scaffold2628:363-444 (-) // Zv7_scaffold2628:69142-69223 (-)	22
dre-miR-25_st	7.55696	3.83409e-08	TRUE	7.4155	2.05282e-08	TRUE	miRNA	Danio rerio	CAUUGCACUUGUCUCGGUCUGA	miRNA_v1	2010-10-21	2008	Affymetrix Proprietary Database	dre-mir-25	14:55786956-55787037 (+)	22
dre-miR-26a_st	9.22167	2.05282e-08	TRUE	9.86444	2.05282e-08	TRUE	miRNA	Danio rerio	UUCAAGUAAUCCAGGAUAGGCU	miRNA_v1	2010-10-21	2008	Affymetrix Proprietary Database	dre-mir-26a-3 // dre-mir-26a-2 // dre-mir-26a-1	24:12948590-12948726 (-) // 2:16988645-16988772 (-) // 9:35690355-35690432 (+)	22
dre-miR-26b_st	5.17603	0.00109793	TRUE	4.84895	0.0155912	TRUE	miRNA	Danio rerio	UUCAAGUAAUCCAGGAUAGGUU	miRNA_v1	2010-10-21	2008	Affymetrix Proprietary Database	dre-mir-26b	23:23088981-23089077 (-)	22
dre-miR-27a_st	5.59195	0.000323917	TRUE	4.65478	0.0675081	FALSE	miRNA	Danio rerio	UUCACAGUGGCUAAGUUCCGCU	miRNA_v1	2010-10-21	2008	Affymetrix Proprietary Database	dre-mir-27a	2:28336773-28336903 (+)	22
dre-miR-27b_st	5.97121	7.87862e-05	TRUE	6.17989	6.43501e-06	TRUE	miRNA	Danio rerio	UUCACAGUGGCUAAGUUCUGCA	miRNA_v1	2010-10-21	2008	Affymetrix Proprietary Database	dre-mir-27b	8:28758057-28758147 (-)	22
dre-miR-27c_st	3.67845	0.848395	FALSE	3.49885	0.893106	FALSE	miRNA	Danio rerio	UUCACAGUGGUUAAGUUCUGC	miRNA_v1	2010-10-21	2008	Affymetrix Proprietary Database	dre-mir-27c // dre-mir-27c	Zv7_scaffold2628:6885-6972 (-) // Zv7_scaffold2628:75664-75751 (-)	21
dre-miR-27d_st	4.28299	0.361344	FALSE	4.45547	0.114642	FALSE	miRNA	Danio rerio	UUCACAGUGGCUAAGUUCUUCA	miRNA_v1	2010-10-21	2008	Affymetrix Proprietary Database	dre-mir-27d	10:6006047-6006135 (+)	22
dre-miR-27e_st	3.60448	0.904933	FALSE	4.13042	0.320237	FALSE	miRNA	Danio rerio	UUCACAGUGGCUAAGUUCAGUG	miRNA_v1	2010-10-21	2008	Affymetrix Proprietary Database	dre-mir-27e	22:2968299-2968404 (+)	22
dre-miR-29b_st	3.44019	0.965071	FALSE	3.61803	0.904174	FALSE	miRNA	Danio rerio	UAGCACCAUUUGAAAUCAGUGU	miRNA_v1	2010-10-21	2008	Affymetrix Proprietary Database	dre-mir-29b-2 // dre-mir-29b-3 // dre-mir-29b-1	23:31202174-31202263 (-) // 4:12094726-12094813 (-) // 6:34266805-34266887 (-)	22
dre-miR-29a_st	3.90003	0.811423	FALSE	3.70704	0.802765	FALSE	miRNA	Danio rerio	UAGCACCAUUUGAAAUCGGUUA	miRNA_v1	2010-10-21	2008	Affymetrix Proprietary Database	dre-mir-29a-2 // dre-mir-29a-1	23:31202031-31202101 (-) // 4:12093288-12093413 (-)	22
dre-miR-30a_st	4.24643	0.195196	FALSE	3.95744	0.430927	FALSE	miRNA	Danio rerio	UGUAAACAUUCCCGACUGGAAG	miRNA_v1	2010-10-21	2008	Affymetrix Proprietary Database	dre-mir-30a	Zv7_NA4696:7221-7309 (-)	22
dre-miR-30b_st	5.57517	0.000248269	TRUE	5.44444	5.11684e-05	TRUE	miRNA	Danio rerio	UGUAAACAUCCUACACUCAGCU	miRNA_v1	2010-10-21	2008	Affymetrix Proprietary Database	dre-mir-30b	16:25769701-25769788 (+)	22
dre-miR-30c_st	4.73219	0.0111004	TRUE	4.19301	0.0622526	FALSE	miRNA	Danio rerio	UGUAAACAUCCUACACUCUCAG	miRNA_v1	2010-10-21	2008	Affymetrix Proprietary Database	dre-mir-30c	13:21271699-21271777 (-)	22
dre-miR-30d_st	5.21139	0.00152979	TRUE	5.43074	0.00133269	TRUE	miRNA	Danio rerio	UGUAAACAUCCCCGACUGGAAG	miRNA_v1	2010-10-21	2008	Affymetrix Proprietary Database	dre-mir-30d	16:25769393-25769520 (+)	22
dre-miR-30e_st	3.79093	0.59428	FALSE	4.04195	0.388764	FALSE	miRNA	Danio rerio	UGUAAACAUCCUUGACUGGAAG	miRNA_v1	2010-10-21	2008	Affymetrix Proprietary Database	dre-mir-30e-2	13:21280635-21280714 (-)	22
dre-miR-92a_st	11.4527	2.05282e-08	TRUE	11.3917	2.05282e-08	TRUE	miRNA	Danio rerio	UAUUGCACUUGUCCCGGCCUGU	miRNA_v1	2010-10-21	2008	Affymetrix Proprietary Database	dre-mir-92a-1 // dre-mir-92a-2	Zv7_NA1201:31901-31985 (-) // Zv7_NA884:159675-159769 (+)	22
dre-miR-92b_st	6.03558	7.45841e-05	TRUE	6.09332	2.81942e-05	TRUE	miRNA	Danio rerio	UAUUGCACUCGUCCCGGCCUCC	miRNA_v1	2010-10-21	2008	Affymetrix Proprietary Database	dre-mir-92b	16:33888867-33888948 (-)	22
dre-miR-93_st	4.44063	0.127124	FALSE	4.66055	0.027011	TRUE	miRNA	Danio rerio	AAAAGUGCUGUUUGUGCAGGUA	miRNA_v1	2010-10-21	2008	Affymetrix Proprietary Database	dre-mir-93	14:55786691-55786764 (+)	22
dre-miR-96_st	4.35778	0.228157	FALSE	3.54847	0.971794	FALSE	miRNA	Danio rerio	UUUGGCACUAGCACAUUUUUGCU	miRNA_v1	2010-10-21	2008	Affymetrix Proprietary Database	dre-mir-96	4:15520325-15520449 (+)	23
dre-miR-99_st	7.42287	7.14726e-08	TRUE	7.09796	2.46828e-07	TRUE	miRNA	Danio rerio	AACCCGUAGAUCCGAUCUUGUG	miRNA_v1	2010-10-21	2008	Affymetrix Proprietary Database	dre-mir-99-2 // dre-mir-99-1	10:33600668-33600747 (-) // 15:30030120-30030203 (-)	22
dre-miR-100_st	6.44016	1.71941e-05	TRUE	6.07105	3.7747e-05	TRUE	miRNA	Danio rerio	AACCCGUAGAUCCGAACUUGUG	miRNA_v1	2010-10-21	2008	Affymetrix Proprietary Database	dre-mir-100-1 // dre-mir-100-2	15:19046621-19046716 (+) // 5:21773115-21773189 (+)	22
dre-miR-101a_st	3.01341	0.99799	FALSE	4.23057	0.31325	FALSE	miRNA	Danio rerio	UACAGUACUGUGAUAACUGAAG	miRNA_v1	2010-10-21	2008	Affymetrix Proprietary Database	dre-mir-101a	6:16628547-16628627 (+)	22
dre-miR-101b_st	4.31517	0.153962	FALSE	4.05679	0.582469	FALSE	miRNA	Danio rerio	UACAGUACUAUGAUAACUGAAG	miRNA_v1	2010-10-21	2008	Affymetrix Proprietary Database	dre-mir-101b		22
dre-miR-103_st	10.1518	2.05282e-08	TRUE	10.2049	2.05282e-08	TRUE	miRNA	Danio rerio	AGCAGCAUUGUACAGGGCUAUGA	miRNA_v1	2010-10-21	2008	Affymetrix Proprietary Database	dre-mir-103	13:18114120-18114207 (-)	23
dre-miR-107_st	9.77857	2.05282e-08	TRUE	9.90993	2.05282e-08	TRUE	miRNA	Danio rerio	AGCAGCAUUGUACAGGGCUAUCA	miRNA_v1	2010-10-21	2008	Affymetrix Proprietary Database	dre-mir-107	12:11786098-11786186 (-)	23
dre-miR-122_st	4.38948	0.147176	FALSE	4.11695	0.0843679	FALSE	miRNA	Danio rerio	UGGAGUGUGACAAUGGUGUUUG	miRNA_v1	2010-10-21	2008	Affymetrix Proprietary Database	dre-mir-122	21:4647506-4647581 (+)	22
dre-miR-124_st	4.61827	0.0611085	FALSE	5.68149	0.000263435	TRUE	miRNA	Danio rerio	UAAGGCACGCGGUGAAUGCCAA	miRNA_v1	2010-10-21	2008	Affymetrix Proprietary Database	dre-mir-124-4 // dre-mir-124-2 // dre-mir-124-5 // dre-mir-124-3 // dre-mir-124-1 // dre-mir-124-6	17:29869976-29870058 (+) // 20:40038134-40038216 (-) // 23:15583878-15584006 (+) // 24:23036010-23036126 (+) // 2:22295540-22295621 (-) // 8:21547469-21547581 (-)	22
dre-miR-125a_st	6.16944	5.23276e-05	TRUE	5.21639	0.00112805	TRUE	miRNA	Danio rerio	UCCCUGAGACCCUUAACCUGUG	miRNA_v1	2010-10-21	2008	Affymetrix Proprietary Database	dre-mir-125a-1 // dre-mir-125a-2	16:25326148-25326230 (+) // 19:7119664-7119770 (+)	22
dre-miR-125b_st	9.30241	2.05282e-08	TRUE	9.35844	2.05282e-08	TRUE	miRNA	Danio rerio	UCCCUGAGACCCUAACUUGUGA	miRNA_v1	2010-10-21	2008	Affymetrix Proprietary Database	dre-mir-125b-3 // dre-mir-125b-1 // dre-mir-125b-2	10:33575885-33575999 (-) // 15:19056644-19056788 (+) // 5:21781730-21781815 (+)	22
dre-miR-125c_st	5.55513	6.97543e-05	TRUE	5.6887	1.82471e-05	TRUE	miRNA	Danio rerio	UCCCUGAGACCCUAACUCGUGA	miRNA_v1	2010-10-21	2008	Affymetrix Proprietary Database	dre-mir-125c	15:30024734-30024818 (-)	22
dre-miR-126_st	4.4858	0.0370699	TRUE	5.3196	5.69181e-05	TRUE	miRNA	Danio rerio	UCGUACCGUGAGUAAUAAUGC	miRNA_v1	2010-10-21	2008	Affymetrix Proprietary Database	dre-mir-126	8:6380707-6380807 (-)	21
dre-miR-128_st	4.74244	0.0176172	TRUE	3.61574	0.981481	FALSE	miRNA	Danio rerio	UCACAGUGAACCGGUCUCUUUU	miRNA_v1	2010-10-21	2008	Affymetrix Proprietary Database	dre-mir-128-2 // dre-mir-128-1	19:39803808-39803930 (+) // 22:9858446-9858543 (+)	22
dre-miR-129_st	3.94713	0.637845	FALSE	4.12907	0.580179	FALSE	miRNA	Danio rerio	CUUUUUGCGGUCUGGGCUUGCU	miRNA_v1	2010-10-21	2008	Affymetrix Proprietary Database	dre-mir-129-1 // dre-mir-129-2	4:19789112-19789201 (-) // 7:45891360-45891446 (-)	22
dre-miR-130a_st	9.29691	2.05282e-08	TRUE	8.75858	2.05282e-08	TRUE	miRNA	Danio rerio	CAGUGCAAUGUUAAAAGGGCAU	miRNA_v1	2010-10-21	2008	Affymetrix Proprietary Database	dre-mir-130a-1	25:11408575-11408659 (-)	22
dre-miR-130b_st	7.18374	3.93141e-07	TRUE	7.34422	2.05282e-08	TRUE	miRNA	Danio rerio	CAGUGCAAUAAUGAAAGGGCAU	miRNA_v1	2010-10-21	2008	Affymetrix Proprietary Database	dre-mir-130b	5:6374202-6374285 (-)	22
dre-miR-130c_st	5.72421	1.23961e-05	TRUE	5.15968	0.00358156	TRUE	miRNA	Danio rerio	CAGUGCAAUAUUAAAAGGGCAU	miRNA_v1	2010-10-21	2008	Affymetrix Proprietary Database	dre-mir-130c-1 // dre-mir-130c-2	10:12773141-12773281 (-) // 5:6384708-6384788 (-)	22
dre-miR-132_st	4.82071	0.0268981	TRUE	4.85452	0.0250542	TRUE	miRNA	Danio rerio	UAACAGUCUACAGCCAUGGUCG	miRNA_v1	2010-10-21	2008	Affymetrix Proprietary Database	dre-mir-132-2 // dre-mir-132-1	10:32050217-32050335 (+) // 15:20425529-20425613 (-)	22
dre-miR-133a_st	4.01608	0.689516	FALSE	5.32703	0.00142718	TRUE	miRNA	Danio rerio	UUUGGUCCCCUUCAACCAGCUG	miRNA_v1	2010-10-21	2008	Affymetrix Proprietary Database	dre-mir-133a-2 // dre-mir-133a-1	23:5140683-5140766 (-) // 2:50829260-50829358 (-)	22
dre-miR-133b_st	3.91675	0.766521	FALSE	5.07985	0.0069006	TRUE	miRNA	Danio rerio	UUUGGUCCCCUUCAACCAGCUA	miRNA_v1	2010-10-21	2008	Affymetrix Proprietary Database	dre-mir-133b	20:19649314-19649397 (-)	22
dre-miR-133c_st	4.81092	0.0111685	TRUE	4.7815	0.00671656	TRUE	miRNA	Danio rerio	UUUGGUCCCUUUCAACCAGCUA	miRNA_v1	2010-10-21	2008	Affymetrix Proprietary Database	dre-mir-133c	17:4838058-4838148 (-)	22
dre-miR-135c_st	3.69614	0.862629	FALSE	4.17656	0.148712	FALSE	miRNA	Danio rerio	UAUGGCUUUCUAUUCCUAUGUG	miRNA_v1	2010-10-21	2008	Affymetrix Proprietary Database	dre-mir-135c-2 // dre-mir-135c-1 // dre-mir-135c-3 // dre-mir-135c-3	11:36527404-36527483 (+) // 11:36039114-36039193 (-) // 23:15698130-15698256 (-) // 23:15919753-15919879 (-)	22
dre-miR-137_st	3.89862	0.508021	FALSE	3.67475	0.804765	FALSE	miRNA	Danio rerio	UUAUUGCUUAAGAAUACGCGUA	miRNA_v1	2010-10-21	2008	Affymetrix Proprietary Database	dre-mir-137-2 // dre-mir-137-2 // dre-mir-137-1	24:28811070-28811197 (+) // 24:29270647-29270774 (-) // 2:15780395-15780479 (+)	22
dre-miR-138_st	5.29126	0.000985066	TRUE	5.07594	0.00701337	TRUE	miRNA	Danio rerio	AGCUGGUGUUGUGAAUCAGGCC	miRNA_v1	2010-10-21	2008	Affymetrix Proprietary Database	dre-mir-138	18:16559970-16560056 (-)	22
dre-miR-140_st	4.8573	0.0253464	TRUE	4.74547	0.0650621	FALSE	miRNA	Danio rerio	CAGUGGUUUUACCCUAUGGUAG	miRNA_v1	2010-10-21	2008	Affymetrix Proprietary Database	dre-mir-140	25:28789401-28789505 (-)	22
dre-miR-141_st	3.80682	0.877856	FALSE	4.32398	0.124027	FALSE	miRNA	Danio rerio	UAACACUGUCUGGUAACGAUGC	miRNA_v1	2010-10-21	2008	Affymetrix Proprietary Database	dre-mir-141	6:27509311-27509393 (-)	22
dre-miR-142a-5p_st	3.75848	0.868509	FALSE	3.83987	0.526653	FALSE	miRNA	Danio rerio	CAUAAAGUAGAAAGCACUACU	miRNA_v1	2010-10-21	2008	Affymetrix Proprietary Database	dre-mir-142a	Zv7_NA852:49960-50050 (+)	21
dre-miR-142a-3p_st	3.97767	0.539049	FALSE	3.61287	0.872839	FALSE	miRNA	Danio rerio	UGUAGUGUUUCCUACUUUAUGGA	miRNA_v1	2010-10-21	2008	Affymetrix Proprietary Database	dre-mir-142a	Zv7_NA852:49960-50050 (+)	23
dre-miR-142b-5p_st	3.71447	0.971604	FALSE	3.50452	0.925891	FALSE	miRNA	Danio rerio	CAUAAAGUAGACAGCACUACUA	miRNA_v1	2010-10-21	2008	Affymetrix Proprietary Database	dre-mir-142b	12:10808066-10808151 (+)	22
dre-miR-143_st	8.10511	2.05282e-08	TRUE	8.04539	2.05282e-08	TRUE	miRNA	Danio rerio	UGAGAUGAAGCACUGUAGCUC	miRNA_v1	2010-10-21	2008	Affymetrix Proprietary Database	dre-mir-143-1 // dre-mir-143-2	14:44320056-44320154 (-) // 14:44370476-44370574 (-)	21
dre-miR-144_st	3.72664	0.925666	FALSE	3.60641	0.977043	FALSE	miRNA	Danio rerio	UACAGUAUAGAUGAUGUACU	miRNA_v1	2010-10-21	2008	Affymetrix Proprietary Database	dre-mir-144	5:38049959-38050047 (+)	20
dre-miR-145_st	8.13153	2.05282e-08	TRUE	8.34375	2.05282e-08	TRUE	miRNA	Danio rerio	GUCCAGUUUUCCCAGGAAUCCC	miRNA_v1	2010-10-21	2008	Affymetrix Proprietary Database	dre-mir-145 // dre-mir-145	14:44368753-44368865 (-) // 14:44526353-44526465 (-)	22
dre-miR-146a_st	4.31597	0.331661	FALSE	4.05042	0.473499	FALSE	miRNA	Danio rerio	UGAGAACUGAAUUCCAUAGAUGG	miRNA_v1	2010-10-21	2008	Affymetrix Proprietary Database	dre-mir-146a // dre-mir-146a	13:7695798-7695911 (+) // 13:7792355-7792468 (+)	23
dre-miR-146b_st	4.03423	0.43408	FALSE	4.40639	0.107329	FALSE	miRNA	Danio rerio	UGAGAACUGAAUUCCAAGGGUG	miRNA_v1	2010-10-21	2008	Affymetrix Proprietary Database	dre-mir-146b-1 // dre-mir-146b-2	21:33258867-33258946 (+) // Zv7_NA787:1888-1967 (+)	22
dre-miR-148_st	4.40458	0.117626	FALSE	4.83245	0.0232412	TRUE	miRNA	Danio rerio	UCAGUGCAUUACAGAACUUUGU	miRNA_v1	2010-10-21	2008	Affymetrix Proprietary Database	dre-mir-148	9:1614364-1614442 (-)	22
dre-miR-150_st	4.56424	0.0944098	FALSE	4.68452	0.0616067	FALSE	miRNA	Danio rerio	UCUCCCAAUCCUUGUACCAGUG	miRNA_v1	2010-10-21	2008	Affymetrix Proprietary Database	dre-mir-150	3:30315550-30315628 (+)	22
dre-miR-152_st	5.36341	0.00412701	TRUE	3.95304	0.632552	FALSE	miRNA	Danio rerio	UCAGUGCAUGACAGAACUUUGG	miRNA_v1	2010-10-21	2008	Affymetrix Proprietary Database	dre-mir-152	3:19910468-19910547 (+)	22
dre-miR-153b_st	4.0445	0.176611	FALSE	3.39179	0.474352	FALSE	miRNA	Danio rerio	UUGCAUAGUCACAAAAAUGAGC	miRNA_v1	2010-10-21	2008	Affymetrix Proprietary Database	dre-mir-153b	6:13046292-13046439 (+)	22
dre-miR-153a_st	4.39983	0.151238	FALSE	4.12659	0.214875	FALSE	miRNA	Danio rerio	UUGCAUAGUCACAAAAGUGAUC	miRNA_v1	2010-10-21	2008	Affymetrix Proprietary Database	dre-mir-153a	7:38261711-38261791 (-)	22
dre-miR-153c_st	4.34003	0.096195	FALSE	4.17403	0.108227	FALSE	miRNA	Danio rerio	UUGCAUAGUCACAAAAAUGAUC	miRNA_v1	2010-10-21	2008	Affymetrix Proprietary Database	dre-mir-153c	9:5212281-5212431 (-)	22
dre-miR-155_st	3.93936	0.431533	FALSE	3.70256	0.610858	FALSE	miRNA	Danio rerio	UUAAUGCUAAUCGUGAUAGGGG	miRNA_v1	2010-10-21	2008	Affymetrix Proprietary Database	dre-mir-155	1:22923364-22923441 (-)	22
dre-miR-181c_st	8.80854	2.05282e-08	TRUE	8.69102	2.05282e-08	TRUE	miRNA	Danio rerio	CACAUUCAUUGCUGUCGGUGGG	miRNA_v1	2010-10-21	2008	Affymetrix Proprietary Database	dre-mir-181c	3:31964692-31964769 (+)	22
dre-miR-184_st	4.30246	0.0306308	TRUE	3.95771	0.0456033	TRUE	miRNA	Danio rerio	UGGACGGAGAACUGAUAAGGGC	miRNA_v1	2010-10-21	2008	Affymetrix Proprietary Database	dre-mir-184 // dre-mir-184-2	13:49551459-49551545 (+) // 7:33396860-33396938 (+)	22
dre-miR-190_st	3.96064	0.587936	FALSE	4.26969	0.245418	FALSE	miRNA	Danio rerio	UGAUAUGUUUGAUAUAUUAGGU	miRNA_v1	2010-10-21	2008	Affymetrix Proprietary Database	dre-mir-190	Zv7_NA1457:37526-37651 (-)	22
dre-miR-462_st	5.18586	0.0156105	TRUE	4.82601	0.0233754	TRUE	miRNA	Danio rerio	UAACGGAACCCAUAAUGCAGCU	miRNA_v1	2010-10-21	2008	Affymetrix Proprietary Database	dre-mir-462	8:24493932-24494033 (+)	22
dre-miR-193a_st	3.96822	0.285478	FALSE	4.42783	0.0721945	FALSE	miRNA	Danio rerio	AACUGGCCUACAAAGUCCCAGU	miRNA_v1	2010-10-21	2008	Affymetrix Proprietary Database	dre-mir-193a-1 // dre-mir-193a-2	3:33729142-33729240 (+) // Zv7_scaffold2612:43938-44035 (+)	22
dre-miR-193b_st	4.79564	0.0262875	TRUE	4.77815	0.0343064	TRUE	miRNA	Danio rerio	AACUGGCCCGCAAAGUCCCGCU	miRNA_v1	2010-10-21	2008	Affymetrix Proprietary Database	dre-mir-193b	3:41648488-41648572 (+)	22
dre-miR-194a_st	4.54489	0.0929346	FALSE	4.51083	0.116427	FALSE	miRNA	Danio rerio	UGUAACAGCAACUCCAUGUGG	miRNA_v1	2010-10-21	2008	Affymetrix Proprietary Database	dre-mir-194a	10:21069139-21069222 (+)	21
dre-miR-194b_st	3.63283	0.965071	FALSE	3.8583	0.77692	FALSE	miRNA	Danio rerio	UGUAACAGCCGCUCCAUGUGGA	miRNA_v1	2010-10-21	2008	Affymetrix Proprietary Database	dre-mir-194b	14:51209841-51209917 (-)	22
dre-miR-196b_st	3.98805	0.762217	FALSE	3.53745	0.991584	FALSE	miRNA	Danio rerio	UAGGUAGUUUCAAGUUGUUGGG	miRNA_v1	2010-10-21	2008	Affymetrix Proprietary Database	dre-mir-196b	3:23029189-23029267 (+)	22
dre-miR-200a_st	3.84788	0.914979	FALSE	4.38832	0.131735	FALSE	miRNA	Danio rerio	UAACACUGUCUGGUAACGAUGU	miRNA_v1	2010-10-21	2008	Affymetrix Proprietary Database	dre-mir-200a	23:22587208-22587293 (+)	22
dre-miR-200b_st	4.09603	0.257247	FALSE	4.35121	0.172722	FALSE	miRNA	Danio rerio	UAAUACUGCCUGGUAAUGAUGA	miRNA_v1	2010-10-21	2008	Affymetrix Proprietary Database	dre-mir-200b	23:22587077-22587158 (+)	22
dre-miR-200c_st	4.65735	0.0120192	TRUE	4.16916	0.0751083	FALSE	miRNA	Danio rerio	UAAUACUGCCUGGUAAUGAUGC	miRNA_v1	2010-10-21	2008	Affymetrix Proprietary Database	dre-mir-200c	6:27509512-27509596 (-)	22
dre-miR-202_st	5.23766	0.00285405	TRUE	4.72148	0.0377999	TRUE	miRNA	Danio rerio	AGAGGCAUAGGGCAUGGGAAAA	miRNA_v1	2010-10-21	2008	Affymetrix Proprietary Database	dre-mir-202	13:52371103-52371178 (-)	22
dre-miR-203b_st	4.18671	0.254794	FALSE	3.80288	0.271368	FALSE	miRNA	Danio rerio	GUGAAAUGUUCAGGACCACUUG	miRNA_v1	2010-10-21	2008	Affymetrix Proprietary Database	dre-mir-203b	20:26163822-26163906 (-)	22
dre-miR-206_st	4.33317	0.170868	FALSE	5.10097	0.00146375	TRUE	miRNA	Danio rerio	UGGAAUGUAAGGAAGUGUGUGG	miRNA_v1	2010-10-21	2008	Affymetrix Proprietary Database	dre-mir-206-2 // dre-mir-206-1	17:4842321-4842429 (-) // 20:19650583-19650681 (-)	22
dre-miR-216b_st	3.38559	0.99828	FALSE	3.82035	0.610865	FALSE	miRNA	Danio rerio	UAAUCUCUGCAGGCAACUGUGA	miRNA_v1	2010-10-21	2008	Affymetrix Proprietary Database	dre-mir-216b-1 // dre-mir-216b-2	22:29127113-29127189 (-) // 22:29482943-29483018 (-)	22
dre-miR-218a_st	4.32537	0.355818	FALSE	4.21257	0.269623	FALSE	miRNA	Danio rerio	UUGUGCUUGAUCUAACCAUGUG	miRNA_v1	2010-10-21	2008	Affymetrix Proprietary Database	dre-mir-218a-1 // dre-mir-218a-2	14:21573341-21573423 (-) // 1:20694991-20695078 (+)	22
dre-miR-218b_st	4.14747	0.380942	FALSE	3.59281	0.768733	FALSE	miRNA	Danio rerio	UUGUGCUUGAUCUAACCAUGCA	miRNA_v1	2010-10-21	2008	Affymetrix Proprietary Database	dre-mir-218b	10:12531304-12531379 (-)	22
dre-miR-301a_st	3.65414	0.858113	FALSE	3.68726	0.940789	FALSE	miRNA	Danio rerio	CAGUGCAAUAGUAUUGUCAAAG	miRNA_v1	2010-10-21	2008	Affymetrix Proprietary Database	dre-mir-301a-1	25:11408446-11408531 (-)	22
dre-miR-301b_st	3.6555	0.922028	FALSE	3.68739	0.926687	FALSE	miRNA	Danio rerio	CAGUGCAAUAGUAUUGUCAUUG	miRNA_v1	2010-10-21	2008	Affymetrix Proprietary Database	dre-mir-301b	5:6384183-6384263 (-)	22
dre-miR-301c_st	4.03744	0.299083	FALSE	3.54817	0.947821	FALSE	miRNA	Danio rerio	CAGUGCAAUAGUAUUGUCAUAG	miRNA_v1	2010-10-21	2008	Affymetrix Proprietary Database	dre-mir-301c	10:12772072-12772154 (-)	22
dre-miR-338_st	3.78686	0.496909	FALSE	4.19336	0.129979	FALSE	miRNA	Danio rerio	UCCAGCAUCAGUGAUUUUGUUG	miRNA_v1	2010-10-21	2008	Affymetrix Proprietary Database	dre-mir-338-3 // dre-mir-338-1 // dre-mir-338-2	12:14145376-14145499 (+) // 12:33317554-33317638 (-) // 12:33555274-33555358 (-)	22
dre-miR-363_st	5.4661	0.000227884	TRUE	4.66315	0.0165285	TRUE	miRNA	Danio rerio	AAUUGCACGGUAUCCAUCUGUA	miRNA_v1	2010-10-21	2008	Affymetrix Proprietary Database	dre-mir-363	14:35703758-35703884 (-)	22
dre-miR-365_st	4.58105	0.0379771	TRUE	4.2154	0.238199	FALSE	miRNA	Danio rerio	UAAUGCCCCUAAAAAUCCUUAU	miRNA_v1	2010-10-21	2008	Affymetrix Proprietary Database	dre-mir-365-2 // dre-mir-365-1 // dre-mir-365-3 // dre-mir-365-4	3:33730219-33730316 (+) // 3:41650616-41650704 (+) // 6:42692666-42692764 (-) // Zv7_scaffold2612:45590-45688 (+)	22
dre-miR-375_st	3.90055	0.841975	FALSE	3.86253	0.854324	FALSE	miRNA	Danio rerio	UUUGUUCGUUCGGCUCGCGUUA	miRNA_v1	2010-10-21	2008	Affymetrix Proprietary Database	dre-mir-375-1 // dre-mir-375-2	6:12576649-12576728 (+) // 9:7343051-7343133 (+)	22
dre-miR-454a_st	3.83421	0.841983	FALSE	3.8946	0.712204	FALSE	miRNA	Danio rerio	UAGUGCAAUAUUGCUAAUAGGG	miRNA_v1	2010-10-21	2008	Affymetrix Proprietary Database	dre-mir-454a		22
dre-miR-454b_st	3.83072	0.902592	FALSE	3.37037	0.998524	FALSE	miRNA	Danio rerio	UAGUGCAAUAUUGCUUAUAGGG	miRNA_v1	2010-10-21	2008	Affymetrix Proprietary Database	dre-mir-454b	5:6377194-6377309 (-)	22
dre-miR-455_st	4.13369	0.563552	FALSE	3.96892	0.687597	FALSE	miRNA	Danio rerio	UAUGUGCCCUUGGACUACAUCG	miRNA_v1	2010-10-21	2008	Affymetrix Proprietary Database	dre-mir-455	5:58287019-58287114 (-)	22
dre-miR-430i_st	3.60621	0.923783	FALSE	3.90952	0.534633	FALSE	miRNA	Danio rerio	UAAGUGCUAUUUGUUGGCGUAG	miRNA_v1	2010-10-21	2008	Affymetrix Proprietary Database	dre-mir-430i-1 // dre-mir-430i-2 // dre-mir-430i-3	4:9660616-9660697 (-) // 4:9664119-9664200 (-) // 4:9666508-9666589 (-)	22
dre-miR-430j_st	5.05898	0.00265967	TRUE	4.93306	0.0016935	TRUE	miRNA	Danio rerio	AAAGUGCUAUCAAAUUGGGGUA	miRNA_v1	2010-10-21	2008	Affymetrix Proprietary Database	dre-mir-430j		22
dre-miR-456_st	3.68178	0.858411	FALSE	3.76457	0.757532	FALSE	miRNA	Danio rerio	CAGGCUGGUUAGAUGGUUGUCA	miRNA_v1	2010-10-21	2008	Affymetrix Proprietary Database	dre-mir-456	17:22136634-22136718 (-)	22
dre-miR-457a_st	3.91361	0.554388	FALSE	4.00415	0.632948	FALSE	miRNA	Danio rerio	AAGCAGCACAUCAAUAUUGGCA	miRNA_v1	2010-10-21	2008	Affymetrix Proprietary Database	dre-mir-457a	7:17051967-17052049 (+)	22
dre-miR-457b_st	3.88591	0.294766	FALSE	4.60885	0.017664	TRUE	miRNA	Danio rerio	AAGCAGCACAUAAAUACUGGAG	miRNA_v1	2010-10-21	2008	Affymetrix Proprietary Database	dre-mir-457b	14:35759017-35759094 (-)	22
dre-miR-458_st	3.99808	0.686615	FALSE	3.72793	0.860553	FALSE	miRNA	Danio rerio	AUAGCUCUUUGAAUGGUACUGC	miRNA_v1	2010-10-21	2008	Affymetrix Proprietary Database	dre-mir-458	14:22200903-22200980 (-)	22
dre-miR-459_st	4.12048	0.0509819	TRUE	3.96947	0.0183178	TRUE	miRNA	Danio rerio	UCAGUAACAAGGAUUCAUCCUG	miRNA_v1	2010-10-21	2008	Affymetrix Proprietary Database	dre-mir-459	Zv7_NA834:57939-58019 (-)	22
dre-miR-460-5p_st	4.07892	0.457074	FALSE	3.62334	0.890604	FALSE	miRNA	Danio rerio	CCUGCAUUGUACACACUGUGCG	miRNA_v1	2010-10-21	2008	Affymetrix Proprietary Database	dre-mir-460	2:1203504-1203580 (-)	22
dre-miR-460-3p_st	3.75601	0.925191	FALSE	3.62496	0.98265	FALSE	miRNA	Danio rerio	CACAGCGCAUACAAUGUGGAUG	miRNA_v1	2010-10-21	2008	Affymetrix Proprietary Database	dre-mir-460	2:1203504-1203580 (-)	22
dre-miR-461_st	4.50029	0.0287372	TRUE	4.51536	0.00936981	TRUE	miRNA	Danio rerio	UCAGGAAUGGGCUAAAUGCCAA	miRNA_v1	2010-10-21	2008	Affymetrix Proprietary Database	dre-mir-461	9:47965149-47965227 (-)	22
dre-miR-489_st	4.02822	0.661702	FALSE	4.30164	0.210525	FALSE	miRNA	Danio rerio	AGUGACAUCAUAUGUACGGCUGC	miRNA_v1	2010-10-21	2008	Affymetrix Proprietary Database	dre-mir-489	19:37473007-37473110 (-)	23
dre-let-7j_st	3.59929	0.939078	FALSE	3.92015	0.340277	FALSE	miRNA	Danio rerio	UGAGGUAGUUGUUUGUACAGUU	miRNA_v1	2010-10-21	2008	Affymetrix Proprietary Database	dre-let-7j	6:28308251-28308333 (+)	22
dre-miR-135b_st	4.20584	0.499452	FALSE	3.99091	0.544485	FALSE	miRNA	Danio rerio	UAUGGCUUUUUAUUCCUAUCUG	miRNA_v1	2010-10-21	2008	Affymetrix Proprietary Database	dre-mir-135b	8:24417212-24417293 (+)	22
dre-miR-212_st	4.06635	0.551104	FALSE	4.0284	0.559594	FALSE	miRNA	Danio rerio	UAACAGUCUACAGUCAUGGCU	miRNA_v1	2010-10-21	2008	Affymetrix Proprietary Database	dre-mir-212	15:20425789-20425882 (-)	21
dre-miR-34b_st	3.41501	0.985583	FALSE	4.07379	0.35082	FALSE	miRNA	Danio rerio	UAGGCAGUGUUGUUAGCUGAUUG	miRNA_v1	2010-10-21	2008	Affymetrix Proprietary Database	dre-mir-34b	5:51426040-51426124 (-)	23
dre-miR-31_st	4.49375	0.0603228	FALSE	4.14288	0.150032	FALSE	miRNA	Danio rerio	GGCAAGAUGUUGGCAUAGCUG	miRNA_v1	2010-10-21	2008	Affymetrix Proprietary Database	dre-mir-31		21
dre-miR-135a_st	4.35067	0.142249	FALSE	4.23231	0.394548	FALSE	miRNA	Danio rerio	UAUGGCUUUUUAUUCCUAUGUGA	miRNA_v1	2010-10-21	2008	Affymetrix Proprietary Database	dre-mir-135a	25:26624555-26624652 (-)	23
dre-miR-139_st	3.90814	0.185771	FALSE	4.07829	0.328786	FALSE	miRNA	Danio rerio	UCUACAGUGCAUGUGUCU	miRNA_v1	2010-10-21	2008	Affymetrix Proprietary Database	dre-mir-139	Zv7_NA5105:1306-1374 (-)	18
dre-miR-190b_st	3.79637	0.839141	FALSE	4.12907	0.412074	FALSE	miRNA	Danio rerio	UGAUAUGUUUGAUAUUCGGUUG	miRNA_v1	2010-10-21	2008	Affymetrix Proprietary Database	dre-mir-190b	21:38083806-38083895 (+)	22
dre-miR-722_st	4.02243	0.618684	FALSE	4.0176	0.506821	FALSE	miRNA	Danio rerio	UUUUUUGCAGAAACGUUUCAGAUU	miRNA_v1	2010-10-21	2008	Affymetrix Proprietary Database	dre-mir-722	1:51872932-51873022 (-)	24
dre-miR-499_st	3.84102	0.815417	FALSE	3.81292	0.555716	FALSE	miRNA	Danio rerio	UUAAGACUUGCAGUGAUGUUUA	miRNA_v1	2010-10-21	2008	Affymetrix Proprietary Database	dre-mir-499	11:22432369-22432459 (-)	22
dre-miR-723_st	3.81203	0.806139	FALSE	4.33991	0.279165	FALSE	miRNA	Danio rerio	AAGACAUCAAUUAAAUCUGUGCU	miRNA_v1	2010-10-21	2008	Affymetrix Proprietary Database	dre-mir-723	Zv7_NA929:86350-86438 (-)	23
dre-miR-724_st	5.6301	0.000408811	TRUE	5.5681	0.000784587	TRUE	miRNA	Danio rerio	UUAAAGGGAAUUUGCGACUGUU	miRNA_v1	2010-10-21	2008	Affymetrix Proprietary Database	dre-mir-724	11:2070723-2070807 (+)	22
dre-miR-725_st	3.98011	0.555284	FALSE	3.96455	0.687996	FALSE	miRNA	Danio rerio	UUCAGUCAUUGUUUCUAGUAGU	miRNA_v1	2010-10-21	2008	Affymetrix Proprietary Database	dre-mir-725	22:15046697-15046776 (+)	22
dre-miR-726_st	3.88064	0.931758	FALSE	3.81554	0.763052	FALSE	miRNA	Danio rerio	UUCACUACUAGCAGAACUCGG	miRNA_v1	2010-10-21	2008	Affymetrix Proprietary Database	dre-mir-726	11:22703315-22703401 (-)	21
dre-miR-727_st	4.69234	0.017986	TRUE	4.84052	0.0150869	TRUE	miRNA	Danio rerio	GUUGAGGCGAGUUGAAGACUUA	miRNA_v1	2010-10-21	2008	Affymetrix Proprietary Database	dre-mir-727	24:24847536-24847626 (+)	22
dre-miR-728_st	4.18485	0.210162	FALSE	3.97706	0.517716	FALSE	miRNA	Danio rerio	AUACUAAGUACACUACGUUUUC	miRNA_v1	2010-10-21	2008	Affymetrix Proprietary Database	dre-mir-728		22
dre-miR-729_st	3.85492	0.819636	FALSE	4.19079	0.427003	FALSE	miRNA	Danio rerio	CAUGGGUAUGAUACGACCUGGGUU	miRNA_v1	2010-10-21	2008	Affymetrix Proprietary Database	dre-mir-729	4:14075010-14075108 (+)	24
dre-miR-34c_st	4.15668	0.0430516	TRUE	3.90661	0.0749231	FALSE	miRNA	Danio rerio	AGGCAGUGCAGUUAGUUGAUUAC	miRNA_v1	2010-10-21	2008	Affymetrix Proprietary Database	dre-mir-34c	5:51425804-51425887 (-)	23
dre-miR-730_st	3.47426	0.99412	FALSE	3.51061	0.997839	FALSE	miRNA	Danio rerio	UCCUCAUUGUGCAUGCUGUGUGU	miRNA_v1	2010-10-21	2008	Affymetrix Proprietary Database	dre-mir-730	7:14032833-14032916 (+)	23
dre-miR-731_st	4.14789	0.353879	FALSE	4.32363	0.182666	FALSE	miRNA	Danio rerio	AAUGACACGUUUUCUCCCGGAUCG	miRNA_v1	2010-10-21	2008	Affymetrix Proprietary Database	dre-mir-731	8:24494158-24494247 (+)	24
dre-miR-732_st	3.66602	0.925191	FALSE	3.79509	0.876095	FALSE	miRNA	Danio rerio	CUCAAAGCAGAGAACUCUCGGU	miRNA_v1	2010-10-21	2008	Affymetrix Proprietary Database	dre-mir-732	9:35639748-35639832 (+)	22
dre-miR-733_st	4.45118	0.0187823	TRUE	3.95112	0.134468	FALSE	miRNA	Danio rerio	UGCGUUGGUUUAGCUCAGUGGUU	miRNA_v1	2010-10-21	2008	Affymetrix Proprietary Database	dre-mir-733	14:454458-454552 (-)	23
dre-miR-15c_st	4.50903	0.0182581	TRUE	4.27705	0.0887163	FALSE	miRNA	Danio rerio	AAGCAGCGCGUCAUGGUUUUC	miRNA_v1	2010-10-21	2008	Affymetrix Proprietary Database	dre-mir-15c	15:3311774-3311856 (-)	21
dre-miR-734_st	4.3606	0.0483004	TRUE	4.25821	0.115708	FALSE	miRNA	Danio rerio	GUAAAUGCUGCAGAAUCGUACCG	miRNA_v1	2010-10-21	2008	Affymetrix Proprietary Database	dre-mir-734	1:27938061-27938153 (+)	23
dre-miR-735_st	4.78463	0.0127472	TRUE	4.60617	0.0186485	TRUE	miRNA	Danio rerio	CUCUCCCACCGCUAAACUUGAC	miRNA_v1	2010-10-21	2008	Affymetrix Proprietary Database	dre-mir-735	24:33517840-33517902 (+)	22
dre-miR-736_st	3.97163	0.680896	FALSE	4.21097	0.284113	FALSE	miRNA	Danio rerio	GUAAGACGAACAAAAAGUUUU	miRNA_v1	2010-10-21	2008	Affymetrix Proprietary Database	dre-mir-736	2:19820821-19820900 (-)	21
dre-miR-737_st	3.94713	0.471957	FALSE	4.42316	0.113916	FALSE	miRNA	Danio rerio	AAUCAAAACCUAAAGAAAAUA	miRNA_v1	2010-10-21	2008	Affymetrix Proprietary Database	dre-mir-737	18:49071550-49071645 (+)	21
dre-miR-738_st	3.1833	0.97614	FALSE	3.58785	0.846399	FALSE	miRNA	Danio rerio	GCUACGGCCCGCGUCGGGACCUC	miRNA_v1	2010-10-21	2008	Affymetrix Proprietary Database	dre-mir-738		23
dre-miR-739_st	11.4345	2.05282e-08	TRUE	11.8744	2.05282e-08	TRUE	miRNA	Danio rerio	AGGCCGAAGUGGAGAAGGGUU	miRNA_v1	2010-10-21	2008	Affymetrix Proprietary Database	dre-mir-739	4:34938991-34939082 (-)	21
dre-miR-740_st	4.04016	0.406167	FALSE	4.23954	0.385372	FALSE	miRNA	Danio rerio	AUAAAAAGUGGUAUGGUACAGU	miRNA_v1	2010-10-21	2008	Affymetrix Proprietary Database	dre-mir-740	1:33193869-33193981 (+)	22
dre-miR-10a-star_st	3.94713	0.532582	FALSE	4.34395	0.169591	FALSE	miRNA	Danio rerio	CAAAUUCGUGUCUUGGGGAAUA	miRNA_v1	2010-10-21	2008	Affymetrix Proprietary Database	dre-mir-10a	12:26463776-26463874 (-)	22
dre-miR-182-star_st	3.8269	0.693853	FALSE	4.33076	0.0698515	FALSE	miRNA	Danio rerio	UGGUUCUAGACUUGCCAACUA	miRNA_v1	2010-10-21	2008	Affymetrix Proprietary Database	dre-mir-182	4:15521275-15521342 (+)	21
dre-miR-199-star_st	9.5847	2.05282e-08	TRUE	8.31533	2.05282e-08	TRUE	miRNA	Danio rerio	UACAGUAGUCUGCACAUUGGUU	miRNA_v1	2010-10-21	2008	Affymetrix Proprietary Database	dre-mir-199-1 // dre-mir-199-3 // dre-mir-199-2	20:14558871-14558957 (-) // 3:45323499-45323596 (+) // Zv7_scaffold2501:29129-29224 (-)	22
dre-miR-210-star_st	4.24873	0.271025	FALSE	4.31146	0.288075	FALSE	miRNA	Danio rerio	AGCCACUGACUAACGCACAUUG	miRNA_v1	2010-10-21	2008	Affymetrix Proprietary Database	dre-mir-210	25:21873583-21873655 (+)	22
dre-miR-181a-star_st	4.94415	0.00978421	TRUE	4.23954	0.534174	FALSE	miRNA	Danio rerio	ACCAUCGACCGUUGAUUGUACC	miRNA_v1	2010-10-21	2008	Affymetrix Proprietary Database	dre-mir-181a-1 // dre-mir-181a-2	22:16708656-16708739 (+) // 8:47557433-47557511 (-)	22
dre-miR-9-star_st	4.0426	0.0471407	TRUE	4.29003	0.0376314	TRUE	miRNA	Danio rerio	UAAAGCUAGAUAACCGAAAGU	miRNA_v1	2010-10-21	2008	Affymetrix Proprietary Database	dre-mir-9-1 // dre-mir-9-4 // dre-mir-9-3 // dre-mir-9-5 // dre-mir-9-6 // dre-mir-9-7	16:20549605-20549691 (-) // 22:21150985-21151071 (+) // 25:30912063-30912163 (-) // 5:48385951-48386037 (+) // 7:10261915-10262002 (-) // Zv7_NA65:466788-466871 (-)	21
dre-miR-10d-star_st	4.06873	0.187171	FALSE	3.83799	0.272521	FALSE	miRNA	Danio rerio	CAGAUUCGGUUUUAGGGGAGUA	miRNA_v1	2010-10-21	2008	Affymetrix Proprietary Database	dre-mir-10d-1	6:9885911-9886028 (+)	22
dre-miR-15a-star_st	3.7	0.5706	FALSE	3.57417	0.665685	FALSE	miRNA	Danio rerio	CAGGCCGUACUGUGCUGCGGCA	miRNA_v1	2010-10-21	2008	Affymetrix Proprietary Database	dre-mir-15a-1	1:43646972-43647055 (-)	22
dre-miR-17a-star_st	4.35086	0.336755	FALSE	3.7752	0.858196	FALSE	miRNA	Danio rerio	ACUGCAGUGGAGGCACUUCUAG	miRNA_v1	2010-10-21	2008	Affymetrix Proprietary Database	dre-mir-17a-1 // dre-mir-17a-2	Zv7_NA1201:32646-32783 (-) // Zv7_NA884:159023-159105 (+)	22
dre-miR-18b-star_st	4.62677	0.0910935	FALSE	4.50691	0.191986	FALSE	miRNA	Danio rerio	CUGCCCUAAGUGCCCCUUCUGG	miRNA_v1	2010-10-21	2008	Affymetrix Proprietary Database	dre-mir-18b	Zv7_NA884:159132-159218 (+)	22
dre-miR-19a-star_st	3.98599	0.59867	FALSE	4.00242	0.661319	FALSE	miRNA	Danio rerio	CUAGUUUUGCAUAGUUGCACUA	miRNA_v1	2010-10-21	2008	Affymetrix Proprietary Database	dre-mir-19a	Zv7_NA1201:32382-32470 (-)	22
dre-miR-19b-star_st	4.0838	0.693592	FALSE	3.69775	0.550963	FALSE	miRNA	Danio rerio	AGUUUUGCUGGUUUGCAUUCAG	miRNA_v1	2010-10-21	2008	Affymetrix Proprietary Database	dre-mir-19b	Zv7_NA1201:32018-32104 (-)	22
dre-miR-20a-star_st	3.53021	0.926786	FALSE	4.01553	0.487673	FALSE	miRNA	Danio rerio	ACUGCAGUGUGAGCACUUGAAG	miRNA_v1	2010-10-21	2008	Affymetrix Proprietary Database	dre-mir-20a	Zv7_NA1201:32137-32289 (-)	22
dre-miR-27c-star_st	4.14629	0.238641	FALSE	4.21875	0.251068	FALSE	miRNA	Danio rerio	CUUAACCCACUUGUGAACAAUG	miRNA_v1	2010-10-21	2008	Affymetrix Proprietary Database	dre-mir-27c // dre-mir-27c	Zv7_scaffold2628:6885-6972 (-) // Zv7_scaffold2628:75664-75751 (-)	22
dre-miR-30e-star_st	4.02485	0.405629	FALSE	4.37819	0.289764	FALSE	miRNA	Danio rerio	CUUUCAGUCGGAUGUUUGCAGC	miRNA_v1	2010-10-21	2008	Affymetrix Proprietary Database	dre-mir-30e-2	13:21280635-21280714 (-)	22
dre-miR-126-star_st	4.68065	0.0879087	FALSE	4.19655	0.164465	FALSE	miRNA	Danio rerio	CAUUAUUACUUUUGGUACGCG	miRNA_v1	2010-10-21	2008	Affymetrix Proprietary Database	dre-mir-126	8:6380707-6380807 (-)	21
dre-miR-129-star_st	4.84106	0.0317235	TRUE	4.76445	0.00796367	TRUE	miRNA	Danio rerio	AAGCCCUUACCCCAAAAAGCAU	miRNA_v1	2010-10-21	2008	Affymetrix Proprietary Database	dre-mir-129-1 // dre-mir-129-2	4:19789112-19789201 (-) // 7:45891360-45891446 (-)	22
dre-miR-132-star_st	4.265	0.0474489	TRUE	3.98573	0.106368	FALSE	miRNA	Danio rerio	ACCGUGGCAUUAGAUUGUUACU	miRNA_v1	2010-10-21	2008	Affymetrix Proprietary Database	dre-mir-132-2 // dre-mir-132-1	10:32050217-32050335 (+) // 15:20425529-20425613 (-)	22
dre-miR-133a-star_st	3.87175	0.824733	FALSE	4.14847	0.423804	FALSE	miRNA	Danio rerio	AGCUGGUAAAAUGGAACCAAAU	miRNA_v1	2010-10-21	2008	Affymetrix Proprietary Database	dre-mir-133a-2 // dre-mir-133a-1	23:5140683-5140766 (-) // 2:50829260-50829358 (-)	22
dre-miR-133b-star_st	4.20068	0.122346	FALSE	4.1236	0.126586	FALSE	miRNA	Danio rerio	GCUGGUCAAAUGGAACCAAGUC	miRNA_v1	2010-10-21	2008	Affymetrix Proprietary Database	dre-mir-133b	20:19649314-19649397 (-)	22
dre-miR-140-star_st	8.22572	2.05282e-08	TRUE	7.93227	2.46828e-07	TRUE	miRNA	Danio rerio	UACCACAGGGUAGAACCACGGAC	miRNA_v1	2010-10-21	2008	Affymetrix Proprietary Database	dre-mir-140	25:28789401-28789505 (-)	23
dre-miR-202-star_st	4.32214	0.116317	FALSE	3.90071	0.339171	FALSE	miRNA	Danio rerio	UUCCUAUGCAUAUACCUCUUUG	miRNA_v1	2010-10-21	2008	Affymetrix Proprietary Database	dre-mir-202	13:52371103-52371178 (-)	22
dre-miR-203b-star_st	3.8807	0.772362	FALSE	3.77758	0.643303	FALSE	miRNA	Danio rerio	AGUGGUUCUCAACAGUUCAACA	miRNA_v1	2010-10-21	2008	Affymetrix Proprietary Database	dre-mir-203b	20:26163822-26163906 (-)	22
dre-miR-459-star_st	4.02999	0.50591	FALSE	4.30539	0.36768	FALSE	miRNA	Danio rerio	CAGGGAAUCUCUGUUACUGGGG	miRNA_v1	2010-10-21	2008	Affymetrix Proprietary Database	dre-mir-459	Zv7_NA834:57939-58019 (-)	22
dre-miR-723-star_st	4.347	0.201765	FALSE	3.70704	0.953784	FALSE	miRNA	Danio rerio	GACAGUUUUAAAUGAUGUUACUUU	miRNA_v1	2010-10-21	2008	Affymetrix Proprietary Database	dre-mir-723	Zv7_NA929:86350-86438 (-)	24
dre-miR-727-star_st	4.02511	0.425286	FALSE	3.75341	0.835325	FALSE	miRNA	Danio rerio	UCAGUCUUCAAUUCCUCCCAGC	miRNA_v1	2010-10-21	2008	Affymetrix Proprietary Database	dre-mir-727	24:24847536-24847626 (+)	22
ddi-miR-1176_st	4.26797	0.287879	FALSE	3.95898	0.490594	FALSE	miRNA	Dictyostelium discoideum	CCAAUUUUUAUCAAGGAAAGC	miRNA_v1	2010-10-21	2008	Affymetrix Proprietary Database	ddi-mir-1176		21
ddi-miR-1177_st	4.85099	0.0236107	TRUE	4.61211	0.0225307	TRUE	miRNA	Dictyostelium discoideum	CCAGUUAGGGUUUAAUGGUUC	miRNA_v1	2010-10-21	2008	Affymetrix Proprietary Database	ddi-mir-1177		21
dme-miR-1_st	4.12788	0.548774	FALSE	3.84472	0.728883	FALSE	miRNA	Drosophila melanogaster	UGGAAUGUAAAGAAGUAUGGAG	miRNA_v1	2010-10-21	2008	Affymetrix Proprietary Database	dme-mir-1	2L:20487441-20487531 (+)	22
dme-miR-2a_st	4.59825	0.0340162	TRUE	4.54992	0.0588854	TRUE	miRNA	Drosophila melanogaster	UAUCACAGCCAGCUUUGAUGAGC	miRNA_v1	2010-10-21	2008	Affymetrix Proprietary Database	dme-mir-2a-2 // dme-mir-2a-1	2L:19569490-19569561 (-) // 2L:19569897-19569972 (-)	23
dme-miR-2b_st	3.97	0.580256	FALSE	3.56501	0.938811	FALSE	miRNA	Drosophila melanogaster	UAUCACAGCCAGCUUUGAGGAGC	miRNA_v1	2010-10-21	2008	Affymetrix Proprietary Database	dme-mir-2b-2 // dme-mir-2b-1	2L:19570182-19570264 (-) // 2L:8258616-8258692 (-)	23
dme-miR-3_st	3.65805	0.852164	FALSE	4.32827	0.194916	FALSE	miRNA	Drosophila melanogaster	UCACUGGGCAAAGUGUGUCUCA	miRNA_v1	2010-10-21	2008	Affymetrix Proprietary Database	dme-mir-3	2R:15549100-15549168 (-)	22
dme-miR-4_st	4.30456	0.0475146	TRUE	3.94514	0.327714	FALSE	miRNA	Drosophila melanogaster	AUAAAGCUAGACAACCAUUGA	miRNA_v1	2010-10-21	2008	Affymetrix Proprietary Database	dme-mir-4	2R:15548794-15548874 (-)	21
dme-miR-5_st	4.12788	0.380849	FALSE	3.76457	0.9316	FALSE	miRNA	Drosophila melanogaster	AAAGGAACGAUCGUUGUGAUAUG	miRNA_v1	2010-10-21	2008	Affymetrix Proprietary Database	dme-mir-5	2R:15548663-15548731 (-)	23
dme-miR-6_st	4.00325	0.576886	FALSE	3.74275	0.835679	FALSE	miRNA	Drosophila melanogaster	UAUCACAGUGGCUGUUCUUUUU	miRNA_v1	2010-10-21	2008	Affymetrix Proprietary Database	dme-mir-6-3 // dme-mir-6-2 // dme-mir-6-1	2R:15548221-15548300 (-) // 2R:15548374-15548447 (-) // 2R:15548508-15548589 (-)	22
dme-miR-7_st	4.19071	0.0999535	FALSE	4.11251	0.148364	FALSE	miRNA	Drosophila melanogaster	UGGAAGACUAGUGAUUUUGUUGU	miRNA_v1	2010-10-21	2008	Affymetrix Proprietary Database	dme-mir-7	2R:16493572-16493659 (+)	23
dme-miR-8_st	4.45315	0.0347691	TRUE	3.99163	0.497189	FALSE	miRNA	Drosophila melanogaster	UAAUACUGUCAGGUAAAGAUGUC	miRNA_v1	2010-10-21	2008	Affymetrix Proprietary Database	dme-mir-8	2R:12718937-12719023 (+)	23
dme-miR-9a_st	3.50554	0.992917	FALSE	3.77437	0.827577	FALSE	miRNA	Drosophila melanogaster	UCUUUGGUUAUCUAGCUGUAUGA	miRNA_v1	2010-10-21	2008	Affymetrix Proprietary Database	dme-mir-9a	3L:19558231-19558308 (+)	23
dme-miR-10_st	4.22976	0.244566	FALSE	4.17132	0.381523	FALSE	miRNA	Drosophila melanogaster	ACCCUGUAGAUCCGAAUUUGU	miRNA_v1	2010-10-21	2008	Affymetrix Proprietary Database	dme-mir-10	3R:2635228-2635304 (-)	21
dme-miR-11_st	3.65881	0.822233	FALSE	3.34698	0.876935	FALSE	miRNA	Drosophila melanogaster	CAUCACAGUCUGAGUUCUUGC	miRNA_v1	2010-10-21	2008	Affymetrix Proprietary Database	dme-mir-11	3R:17448219-17448293 (-)	21
dme-miR-12_st	3.92519	0.157828	FALSE	3.9074	0.146536	FALSE	miRNA	Drosophila melanogaster	UGAGUAUUACAUCAGGUACUGGU	miRNA_v1	2010-10-21	2008	Affymetrix Proprietary Database	dme-mir-12	X:15403506-15403579 (+)	23
dme-miR-13a_st	3.74177	0.823487	FALSE	3.75693	0.93513	FALSE	miRNA	Drosophila melanogaster	UAUCACAGCCAUUUUGAUGAGU	miRNA_v1	2010-10-21	2008	Affymetrix Proprietary Database	dme-mir-13a	3R:11243264-11243338 (-)	22
dme-miR-13b_st	4.0655	0.38068	FALSE	3.6723	0.717826	FALSE	miRNA	Drosophila melanogaster	UAUCACAGCCAUUUUGACGAGU	miRNA_v1	2010-10-21	2008	Affymetrix Proprietary Database	dme-mir-13b-1 // dme-mir-13b-2	3R:11243130-11243197 (-) // X:8985263-8985332 (+)	22
dme-miR-14_st	3.97182	0.59316	FALSE	3.80094	0.924076	FALSE	miRNA	Drosophila melanogaster	UCAGUCUUUUUCUCUCUCCUA	miRNA_v1	2010-10-21	2008	Affymetrix Proprietary Database	dme-mir-14	2R:5441267-5441329 (+)	21
dme-miR-263a_st	3.83963	0.450856	FALSE	3.75986	0.728772	FALSE	miRNA	Drosophila melanogaster	GUUAAUGGCACUGGAAGAAUUCAC	miRNA_v1	2010-10-21	2008	Affymetrix Proprietary Database	dme-mir-263a	2L:11953410-11953503 (-)	24
dme-miR-184_st	4.08259	0.786497	FALSE	4.0596	0.268587	FALSE	miRNA	Drosophila melanogaster	UGGACGGAGAACUGAUAAGGGC	miRNA_v1	2010-10-21	2008	Affymetrix Proprietary Database	dme-mir-184	2R:9216907-9217006 (-)	22
dme-miR-274_st	4.13968	0.377801	FALSE	4.06069	0.606566	FALSE	miRNA	Drosophila melanogaster	UUUUGUGACCGACACUAACGGGUAAU	miRNA_v1	2010-10-21	2008	Affymetrix Proprietary Database	dme-mir-274	3L:11650018-11650117 (+)	26
dme-miR-275_st	3.61788	0.820187	FALSE	3.87759	0.786609	FALSE	miRNA	Drosophila melanogaster	UCAGGUACCUGAAGUAGCGCGCG	miRNA_v1	2010-10-21	2008	Affymetrix Proprietary Database	dme-mir-275	2L:7425795-7425892 (+)	23
dme-miR-92a_st	10.14	2.05282e-08	TRUE	9.97857	2.05282e-08	TRUE	miRNA	Drosophila melanogaster	CAUUGCACUUGUCCCGGCCUAU	miRNA_v1	2010-10-21	2008	Affymetrix Proprietary Database	dme-mir-92a	3R:21472228-21472322 (+)	22
dme-miR-219_st	4.13648	0.29517	FALSE	4.30725	0.233722	FALSE	miRNA	Drosophila melanogaster	UGAUUGUCCAAACGCAAUUCUUG	miRNA_v1	2010-10-21	2008	Affymetrix Proprietary Database	dme-mir-219	3L:17308106-17308205 (+)	23
dme-miR-276a_st	3.93844	0.328479	FALSE	4.08037	0.56448	FALSE	miRNA	Drosophila melanogaster	UAGGAACUUCAUACCGUGCUCU	miRNA_v1	2010-10-21	2008	Affymetrix Proprietary Database	dme-mir-276a	3L:10358328-10358425 (+)	22
dme-miR-277_st	5.05877	0.00616041	TRUE	4.89898	0.00338405	TRUE	miRNA	Drosophila melanogaster	UAAAUGCACUAUCUGGUACGACA	miRNA_v1	2010-10-21	2008	Affymetrix Proprietary Database	dme-mir-277	3R:5925744-5925843 (+)	23
dme-miR-278_st	4.0392	0.501724	FALSE	3.76569	0.873346	FALSE	miRNA	Drosophila melanogaster	UCGGUGGGACUUUCGUCCGUUU	miRNA_v1	2010-10-21	2008	Affymetrix Proprietary Database	dme-mir-278	2R:11544571-11544668 (+)	22
dme-miR-133_st	3.78103	0.862085	FALSE	4.97472	0.00780449	TRUE	miRNA	Drosophila melanogaster	UUGGUCCCCUUCAACCAGCUGU	miRNA_v1	2010-10-21	2008	Affymetrix Proprietary Database	dme-mir-133	2L:20616617-20616714 (+)	22
dme-miR-279_st	3.66297	0.79016	FALSE	4.03951	0.720587	FALSE	miRNA	Drosophila melanogaster	UGACUAGAUCCACACUCAUUAA	miRNA_v1	2010-10-21	2008	Affymetrix Proprietary Database	dme-mir-279	3R:25041307-25041406 (+)	22
dme-miR-33_st	4.19704	0.377896	FALSE	3.69541	0.956944	FALSE	miRNA	Drosophila melanogaster	AGGUGCAUUGUAGUCGCAUUG	miRNA_v1	2010-10-21	2008	Affymetrix Proprietary Database	dme-mir-33	3L:19791061-19791159 (+)	21
dme-miR-280_st	4.45357	0.0547539	TRUE	3.85685	0.80931	FALSE	miRNA	Drosophila melanogaster	UGUAUUUACGUUGCAUAUGAAAUGAUA	miRNA_v1	2010-10-21	2008	Affymetrix Proprietary Database	dme-mir-280	2R:4185611-4185705 (+)	27
dme-miR-281_st	3.89562	0.86123	FALSE	4.14494	0.219974	FALSE	miRNA	Drosophila melanogaster	UGUCAUGGAAUUGCUCUCUUUGU	miRNA_v1	2010-10-21	2008	Affymetrix Proprietary Database	dme-mir-281-2 // dme-mir-281-1	2R:8057658-8057749 (-) // 2R:8057878-8057967 (-)	23
dme-miR-282_st	4.15971	0.48194	FALSE	3.87154	0.67464	FALSE	miRNA	Drosophila melanogaster	AAUCUAGCCUCUACUAGGCUUUGUCUGU	miRNA_v1	2010-10-21	2008	Affymetrix Proprietary Database	dme-mir-282	3L:3251022-3251118 (+)	28
dme-miR-283_st	3.89108	0.758852	FALSE	3.95328	0.745062	FALSE	miRNA	Drosophila melanogaster	UAAAUAUCAGCUGGUAAUUCU	miRNA_v1	2010-10-21	2008	Affymetrix Proprietary Database	dme-mir-283	X:15401989-15402088 (+)	21
dme-miR-284_st	4.59516	0.0261757	TRUE	4.34538	0.111954	FALSE	miRNA	Drosophila melanogaster	UGAAGUCAGCAACUUGAUUCCAGCAAUUG	miRNA_v1	2010-10-21	2008	Affymetrix Proprietary Database	dme-mir-284	3R:8377237-8377336 (-)	29
dme-miR-34_st	3.86481	0.843174	FALSE	4.3297	0.179905	FALSE	miRNA	Drosophila melanogaster	UGGCAGUGUGGUUAGCUGGUUGUG	miRNA_v1	2010-10-21	2008	Affymetrix Proprietary Database	dme-mir-34	3R:5926658-5926756 (+)	24
dme-miR-124_st	4.44442	0.00995998	TRUE	5.86542	3.06307e-05	TRUE	miRNA	Drosophila melanogaster	UAAGGCACGCGGUGAAUGCCAAG	miRNA_v1	2010-10-21	2008	Affymetrix Proprietary Database	dme-mir-124	2L:17566370-17566469 (+)	23
dme-miR-79_st	4.77906	0.0183959	TRUE	4.70346	0.00666773	TRUE	miRNA	Drosophila melanogaster	UAAAGCUAGAUUACCAAAGCAU	miRNA_v1	2010-10-21	2008	Affymetrix Proprietary Database	dme-mir-79	2L:16698554-16698650 (+)	22
dme-miR-276b_st	3.98873	0.267337	FALSE	3.75292	0.823874	FALSE	miRNA	Drosophila melanogaster	UAGGAACUUAAUACCGUGCUCU	miRNA_v1	2010-10-21	2008	Affymetrix Proprietary Database	dme-mir-276b	3L:10312885-10312983 (+)	22
dme-miR-210_st	5.65759	0.00034029	TRUE	5.56111	0.000418908	TRUE	miRNA	Drosophila melanogaster	UUGUGCGUGUGACAGCGGCUA	miRNA_v1	2010-10-21	2008	Affymetrix Proprietary Database	dme-mir-210	X:18022252-18022351 (+)	21
dme-miR-285_st	4.30575	0.0644489	FALSE	4.32339	0.0229295	TRUE	miRNA	Drosophila melanogaster	UAGCACCAUUCGAAAUCAGUGC	miRNA_v1	2010-10-21	2008	Affymetrix Proprietary Database	dme-mir-285	3L:11939193-11939291 (-)	22
dme-miR-100_st	4.7502	0.0315494	TRUE	4.70417	0.0124336	TRUE	miRNA	Drosophila melanogaster	AACCCGUAAAUCCGAACUUGUG	miRNA_v1	2010-10-21	2008	Affymetrix Proprietary Database	dme-mir-100	2L:18471434-18471533 (+)	22
dme-miR-92b_st	7.07467	1.72649e-06	TRUE	6.6862	1.72649e-06	TRUE	miRNA	Drosophila melanogaster	AAUUGCACUAGUCCCGGCCUGC	miRNA_v1	2010-10-21	2008	Affymetrix Proprietary Database	dme-mir-92b	3R:21477120-21477219 (+)	22
dme-miR-286_st	4.27252	0.26879	FALSE	4.14008	0.320232	FALSE	miRNA	Drosophila melanogaster	UGACUAGACCGAACACUCGUGCU	miRNA_v1	2010-10-21	2008	Affymetrix Proprietary Database	dme-mir-286	2R:15548927-15549026 (-)	23
dme-miR-287_st	4.24962	0.211099	FALSE	4.17689	0.475212	FALSE	miRNA	Drosophila melanogaster	UGUGUUGAAAAUCGUUUGCAC	miRNA_v1	2010-10-21	2008	Affymetrix Proprietary Database	dme-mir-287	2L:17574610-17574702 (+)	21
dme-miR-87_st	3.75811	0.233195	FALSE	3.97077	0.108387	FALSE	miRNA	Drosophila melanogaster	UUGAGCAAAAUUUCAGGUGUG	miRNA_v1	2010-10-21	2008	Affymetrix Proprietary Database	dme-mir-87	2L:9950418-9950516 (-)	21
dme-miR-263b_st	3.69509	0.90843	FALSE	3.85051	0.624148	FALSE	miRNA	Drosophila melanogaster	CUUGGCACUGGGAGAAUUCAC	miRNA_v1	2010-10-21	2008	Affymetrix Proprietary Database	dme-mir-263b	3L:15836506-15836595 (-)	21
dme-miR-288_st	4.09985	0.651419	FALSE	3.67765	0.958599	FALSE	miRNA	Drosophila melanogaster	UUUCAUGUCGAUUUCAUUUCAUG	miRNA_v1	2010-10-21	2008	Affymetrix Proprietary Database	dme-mir-288	2L:20618366-20618462 (-)	23
dme-miR-289_st	7.13559	7.14726e-08	TRUE	7.5217	5.52059e-08	TRUE	miRNA	Drosophila melanogaster	UAAAUAUUUAAGUGGAGCCUGCGACU	miRNA_v1	2010-10-21	2008	Affymetrix Proprietary Database	dme-mir-289	3L:13613922-13614020 (+)	26
dme-bantam_st	4.02498	0.485453	FALSE	3.87959	0.947853	FALSE	miRNA	Drosophila melanogaster	UGAGAUCAUUUUGAAAGCUGAUU	miRNA_v1	2010-10-21	2008	Affymetrix Proprietary Database	dme-bantam	3L:642208-642288 (+)	23
dme-miR-303_st	4.0667	0.598315	FALSE	4.06342	0.568586	FALSE	miRNA	Drosophila melanogaster	UUUAGGUUUCACAGGAAACUGGU	miRNA_v1	2010-10-21	2008	Affymetrix Proprietary Database	dme-mir-303	X:4260212-4260281 (-)	23
dme-miR-31b_st	4.05523	0.694009	FALSE	4.0519	0.330896	FALSE	miRNA	Drosophila melanogaster	UGGCAAGAUGUCGGAAUAGCUG	miRNA_v1	2010-10-21	2008	Affymetrix Proprietary Database	dme-mir-31b	X:8887338-8887464 (-)	22
dme-miR-304_st	3.92086	0.143943	FALSE	3.76889	0.239133	FALSE	miRNA	Drosophila melanogaster	UAAUCUCAAUUUGUAAAUGUGAG	miRNA_v1	2010-10-21	2008	Affymetrix Proprietary Database	dme-mir-304	X:15402992-15403079 (+)	23
dme-miR-305_st	3.61724	0.960126	FALSE	3.59945	0.929813	FALSE	miRNA	Drosophila melanogaster	AUUGUACUUCAUCAGGUGCUCUG	miRNA_v1	2010-10-21	2008	Affymetrix Proprietary Database	dme-mir-305	2L:7425972-7426044 (+)	23
dme-miR-9c_st	3.67178	0.785838	FALSE	3.64731	0.80495	FALSE	miRNA	Drosophila melanogaster	UCUUUGGUAUUCUAGCUGUAGA	miRNA_v1	2010-10-21	2008	Affymetrix Proprietary Database	dme-mir-9c	2L:16697924-16698015 (+)	22
dme-miR-306_st	3.99326	0.0731098	FALSE	3.88894	0.0454581	TRUE	miRNA	Drosophila melanogaster	UCAGGUACUUAGUGACUCUCAA	miRNA_v1	2010-10-21	2008	Affymetrix Proprietary Database	dme-mir-306	2L:16698404-16698488 (+)	22
dme-miR-9b_st	3.28633	0.995327	FALSE	3.71122	0.873391	FALSE	miRNA	Drosophila melanogaster	UCUUUGGUGAUUUUAGCUGUAUG	miRNA_v1	2010-10-21	2008	Affymetrix Proprietary Database	dme-mir-9b	2L:16698744-16698834 (+)	23
dme-let-7_st	4.75895	0.0127271	TRUE	4.68063	0.0227607	TRUE	miRNA	Drosophila melanogaster	UGAGGUAGUAGGUUGUAUAGU	miRNA_v1	2010-10-21	2008	Affymetrix Proprietary Database	dme-let-7	2L:18472034-18472111 (+)	21
dme-miR-125_st	9.37829	2.05282e-08	TRUE	9.49616	2.05282e-08	TRUE	miRNA	Drosophila melanogaster	UCCCUGAGACCCUAACUUGUGA	miRNA_v1	2010-10-21	2008	Affymetrix Proprietary Database	dme-mir-125	2L:18472315-18472424 (+)	22
dme-miR-307_st	3.68558	0.60899	FALSE	4.05857	0.432493	FALSE	miRNA	Drosophila melanogaster	UCACAACCUCCUUGAGUGAG	miRNA_v1	2010-10-21	2008	Affymetrix Proprietary Database	dme-mir-307	2R:5508756-5508843 (-)	20
dme-miR-308_st	3.72441	0.87246	FALSE	3.4886	0.975299	FALSE	miRNA	Drosophila melanogaster	AAUCACAGGAUUAUACUGUGAG	miRNA_v1	2010-10-21	2008	Affymetrix Proprietary Database	dme-mir-308	2R:10103307-10103369 (-)	22
dme-miR-31a_st	4.16702	0.493048	FALSE	4.50375	0.0779288	FALSE	miRNA	Drosophila melanogaster	UGGCAAGAUGUCGGCAUAGCUGA	miRNA_v1	2010-10-21	2008	Affymetrix Proprietary Database	dme-mir-31a	2R:13671300-13671391 (-)	23
dme-miR-309_st	4.52756	0.048012	TRUE	4.27418	0.2073	FALSE	miRNA	Drosophila melanogaster	GCACUGGGUAAAGUUUGUCCUA	miRNA_v1	2010-10-21	2008	Affymetrix Proprietary Database	dme-mir-309	2R:15549211-15549279 (-)	22
dme-miR-310_st	4.58641	0.0574711	TRUE	4.18975	0.44801	FALSE	miRNA	Drosophila melanogaster	UAUUGCACACUUCCCGGCCUUU	miRNA_v1	2010-10-21	2008	Affymetrix Proprietary Database	dme-mir-310	2R:16471257-16471345 (-)	22
dme-miR-311_st	5.36218	0.00261329	TRUE	4.96253	0.00207806	TRUE	miRNA	Drosophila melanogaster	UAUUGCACAUUCACCGGCCUGA	miRNA_v1	2010-10-21	2008	Affymetrix Proprietary Database	dme-mir-311	2R:16471382-16471465 (-)	22
dme-miR-312_st	3.46597	0.71731	FALSE	3.98007	0.534335	FALSE	miRNA	Drosophila melanogaster	UAUUGCACUUGAGACGGCCUGA	miRNA_v1	2010-10-21	2008	Affymetrix Proprietary Database	dme-mir-312	2R:16471561-16471626 (-)	22
dme-miR-313_st	4.4935	0.126966	FALSE	4.15226	0.29843	FALSE	miRNA	Drosophila melanogaster	UAUUGCACUUUUCACAGCCCGA	miRNA_v1	2010-10-21	2008	Affymetrix Proprietary Database	dme-mir-313	2R:16471695-16471765 (-)	22
dme-miR-314_st	3.85838	0.726082	FALSE	3.69529	0.811486	FALSE	miRNA	Drosophila melanogaster	UAUUCGAGCCAAUAAGUUCGG	miRNA_v1	2010-10-21	2008	Affymetrix Proprietary Database	dme-mir-314	3L:11766112-11766201 (+)	21
dme-miR-315_st	3.59873	0.916872	FALSE	3.58034	0.97905	FALSE	miRNA	Drosophila melanogaster	UUUUGAUUGUUGCUCAGAAAGC	miRNA_v1	2010-10-21	2008	Affymetrix Proprietary Database	dme-mir-315	3L:18854071-18854154 (+)	22
dme-miR-316_st	4.08504	0.104174	FALSE	4.38216	0.0337466	TRUE	miRNA	Drosophila melanogaster	UGUCUUUUUCCGCUUACUGGCG	miRNA_v1	2010-10-21	2008	Affymetrix Proprietary Database	dme-mir-316	3L:21661814-21661902 (-)	22
dme-miR-317_st	4.22575	0.0535321	TRUE	4.28254	0.0143621	TRUE	miRNA	Drosophila melanogaster	UGAACACAGCUGGUGGUAUCCAGU	miRNA_v1	2010-10-21	2008	Affymetrix Proprietary Database	dme-mir-317	3R:5916848-5916939 (+)	24
dme-miR-318_st	4.19855	0.203446	FALSE	3.68257	0.674474	FALSE	miRNA	Drosophila melanogaster	UCACUGGGCUUUGUUUAUCUCA	miRNA_v1	2010-10-21	2008	Affymetrix Proprietary Database	dme-mir-318	3R:6234024-6234091 (+)	22
dme-miR-2c_st	4.27785	0.26791	FALSE	4.20599	0.313059	FALSE	miRNA	Drosophila melanogaster	UAUCACAGCCAGCUUUGAUGGGC	miRNA_v1	2010-10-21	2008	Affymetrix Proprietary Database	dme-mir-2c	3R:11243466-11243567 (-)	23
dme-miR-iab-4-5p_st	4.36749	0.394102	FALSE	4.18406	0.18004	FALSE	miRNA	Drosophila melanogaster	ACGUAUACUGAAUGUAUCCUGA	miRNA_v1	2010-10-21	2008	Affymetrix Proprietary Database	dme-mir-iab-4	3R:12681997-12682064 (+)	22
dme-miR-iab-4-3p_st	4.8714	0.0235068	TRUE	4.71541	0.0175344	TRUE	miRNA	Drosophila melanogaster	CGGUAUACCUUCAGUAUACGUAAC	miRNA_v1	2010-10-21	2008	Affymetrix Proprietary Database	dme-mir-iab-4	3R:12681997-12682064 (+)	24
dme-miR-iab-4as-5p_st	4.41284	0.0348756	TRUE	4.4263	0.0223575	TRUE	miRNA	Drosophila melanogaster	UUACGUAUACUGAAGGUAUACCG	miRNA_v1	2010-10-21	2008	Affymetrix Proprietary Database	dme-mir-iab-4as	3R:12681997-12682064 (-)	23
dme-miR-iab-4as-3p_st	3.44072	0.897778	FALSE	4.01236	0.574476	FALSE	miRNA	Drosophila melanogaster	GGAUACAUUCAGUAUACGUUUA	miRNA_v1	2010-10-21	2008	Affymetrix Proprietary Database	dme-mir-iab-4as	3R:12681997-12682064 (-)	22
dme-miR-954_st	3.50179	0.993508	FALSE	3.84472	0.751207	FALSE	miRNA	Drosophila melanogaster	UCUGGGUGUUGCGUUGUGUGU	miRNA_v1	2010-10-21	2008	Affymetrix Proprietary Database	dme-mir-954	4:646752-646838 (+)	21
dme-miR-955_st	3.69431	0.87182	FALSE	4.02231	0.548704	FALSE	miRNA	Drosophila melanogaster	CAUCGUGCAGAGGUUUGAGUGUC	miRNA_v1	2010-10-21	2008	Affymetrix Proprietary Database	dme-mir-955	3L:3299055-3299151 (+)	23
dme-miR-190_st	4.06476	0.781979	FALSE	4.33672	0.0980509	FALSE	miRNA	Drosophila melanogaster	AGAUAUGUUUGAUAUUCUUGGUUG	miRNA_v1	2010-10-21	2008	Affymetrix Proprietary Database	dme-mir-190	3L:8564899-8564998 (+)	24
dme-miR-193_st	3.56179	0.85851	FALSE	4.12907	0.517569	FALSE	miRNA	Drosophila melanogaster	UACUGGCCUACUAAGUCCCAAC	miRNA_v1	2010-10-21	2008	Affymetrix Proprietary Database	dme-mir-193	3L:21567114-21567221 (+)	22
dme-miR-956_st	4.28594	0.372816	FALSE	4.11559	0.263068	FALSE	miRNA	Drosophila melanogaster	UUUCGAGACCACUCUAAUCCAUU	miRNA_v1	2010-10-21	2008	Affymetrix Proprietary Database	dme-mir-956	3L:11766831-11766978 (-)	23
dme-miR-957_st	3.79477	0.646159	FALSE	4.44396	0.151616	FALSE	miRNA	Drosophila melanogaster	UGAAACCGUCCAAAACUGAGGC	miRNA_v1	2010-10-21	2008	Affymetrix Proprietary Database	dme-mir-957	3L:22511296-22511391 (-)	22
dme-miR-958_st	3.78684	0.788659	FALSE	3.82762	0.63969	FALSE	miRNA	Drosophila melanogaster	UGAGAUUCUUCUAUUCUACUUU	miRNA_v1	2010-10-21	2008	Affymetrix Proprietary Database	dme-mir-958	3L:22662389-22662480 (-)	22
dme-miR-375_st	4.0947	0.714195	FALSE	4.12853	0.287649	FALSE	miRNA	Drosophila melanogaster	UUUGUUCGUUUGGCUUAAGUUA	miRNA_v1	2010-10-21	2008	Affymetrix Proprietary Database	dme-mir-375	2L:857542-857632 (+)	22
dme-miR-959_st	3.87816	0.438668	FALSE	3.80561	0.459443	FALSE	miRNA	Drosophila melanogaster	UUGUCAUCGGGGGUAUUAUGAA	miRNA_v1	2010-10-21	2008	Affymetrix Proprietary Database	dme-mir-959	2L:5640940-5641037 (+)	22
dme-miR-960_st	3.97817	0.661644	FALSE	4.16743	0.259398	FALSE	miRNA	Drosophila melanogaster	UGAGUAUUCCAGAUUGCAUAGC	miRNA_v1	2010-10-21	2008	Affymetrix Proprietary Database	dme-mir-960	2L:5641063-5641155 (+)	22
dme-miR-961_st	4.06761	0.464786	FALSE	3.92221	0.504033	FALSE	miRNA	Drosophila melanogaster	UUUGAUCACCAGUAACUGAGAU	miRNA_v1	2010-10-21	2008	Affymetrix Proprietary Database	dme-mir-961	2L:5641191-5641279 (+)	22
dme-miR-962_st	4.35654	0.151482	FALSE	4.54734	0.0200872	TRUE	miRNA	Drosophila melanogaster	AUAAGGUAGAGAAAUUGAUGCUGUC	miRNA_v1	2010-10-21	2008	Affymetrix Proprietary Database	dme-mir-962	2L:5641298-5641389 (+)	25
dme-miR-963_st	3.99242	0.293658	FALSE	4.01718	0.32919	FALSE	miRNA	Drosophila melanogaster	ACAAGGUAAAUAUCAGGUUGUUUC	miRNA_v1	2010-10-21	2008	Affymetrix Proprietary Database	dme-mir-963	2L:5641990-5642078 (+)	24
dme-miR-964_st	4.1936	0.341703	FALSE	4.18891	0.456462	FALSE	miRNA	Drosophila melanogaster	UUAGAAUAGGGGAGCUUAACUU	miRNA_v1	2010-10-21	2008	Affymetrix Proprietary Database	dme-mir-964	2L:5642102-5642201 (+)	22
dme-miR-932_st	3.76483	0.929727	FALSE	3.78125	0.878922	FALSE	miRNA	Drosophila melanogaster	UCAAUUCCGUAGUGCAUUGCAG	miRNA_v1	2010-10-21	2008	Affymetrix Proprietary Database	dme-mir-932	2L:6902062-6902152 (+)	22
dme-miR-965_st	4.15447	0.264542	FALSE	3.09552	0.999561	FALSE	miRNA	Drosophila melanogaster	UAAGCGUAUAGCUUUUCCCCUU	miRNA_v1	2010-10-21	2008	Affymetrix Proprietary Database	dme-mir-965	2L:243035-243141 (-)	22
dme-miR-966_st	3.92129	0.611207	FALSE	4.40239	0.1229	FALSE	miRNA	Drosophila melanogaster	UGUGGGUUGUGGGCUGUGUGG	miRNA_v1	2010-10-21	2008	Affymetrix Proprietary Database	dme-mir-966	2L:6045627-6045713 (-)	21
dme-miR-967_st	3.69101	0.917842	FALSE	3.66691	0.897684	FALSE	miRNA	Drosophila melanogaster	AGAGAUACCUCUGGAGAAGCG	miRNA_v1	2010-10-21	2008	Affymetrix Proprietary Database	dme-mir-967	2L:12460004-12460100 (-)	21
dme-miR-1002_st	4.1302	0.326874	FALSE	4.11307	0.170197	FALSE	miRNA	Drosophila melanogaster	UUAAGUAGUGGAUACAAAGGGCGA	miRNA_v1	2010-10-21	2008	Affymetrix Proprietary Database	dme-mir-1002	2L:13747609-13747697 (-)	24
dme-miR-968_st	4.08649	0.332835	FALSE	4.02925	0.218921	FALSE	miRNA	Drosophila melanogaster	UAAGUAGUAUCCAUUAAAGGGUUG	miRNA_v1	2010-10-21	2008	Affymetrix Proprietary Database	dme-mir-968	2L:13747748-13747839 (-)	24
dme-miR-969_st	3.86289	0.65396	FALSE	3.92411	0.656144	FALSE	miRNA	Drosophila melanogaster	GAGUUCCACUAAGCAAGUUUU	miRNA_v1	2010-10-21	2008	Affymetrix Proprietary Database	dme-mir-969	X:18018390-18018483 (+)	21
dme-miR-970_st	3.7499	0.319156	FALSE	4.09749	0.192839	FALSE	miRNA	Drosophila melanogaster	UCAUAAGACACACGCGGCUAU	miRNA_v1	2010-10-21	2008	Affymetrix Proprietary Database	dme-mir-970	X:12530369-12530463 (+)	21
dme-miR-971_st	4.2437	0.384189	FALSE	3.95185	0.513477	FALSE	miRNA	Drosophila melanogaster	UUGGUGUUACUUCUUACAGUGA	miRNA_v1	2010-10-21	2008	Affymetrix Proprietary Database	dme-mir-971	X:12956105-12956200 (+)	22
dme-miR-972_st	4.22231	0.0529083	TRUE	4.00456	0.0577978	TRUE	miRNA	Drosophila melanogaster	UGUACAAUACGAAUAUUUAGGC	miRNA_v1	2010-10-21	2008	Affymetrix Proprietary Database	dme-mir-972	X:19445185-19445275 (+)	22
dme-miR-973_st	3.85639	0.718824	FALSE	3.93735	0.460469	FALSE	miRNA	Drosophila melanogaster	UGGUUGGUGGUUGAACUUCGAUUUU	miRNA_v1	2010-10-21	2008	Affymetrix Proprietary Database	dme-mir-973	X:19445561-19445661 (+)	25
dme-miR-974_st	4.94777	0.00182708	TRUE	4.81917	0.00525166	TRUE	miRNA	Drosophila melanogaster	AAGCGAGCAAAGAAGUAGUAUU	miRNA_v1	2010-10-21	2008	Affymetrix Proprietary Database	dme-mir-974	X:19445711-19445811 (+)	22
dme-miR-975_st	4.21685	0.302593	FALSE	3.89495	0.663758	FALSE	miRNA	Drosophila melanogaster	UAAACACUUCCUACAUCCUGUAU	miRNA_v1	2010-10-21	2008	Affymetrix Proprietary Database	dme-mir-975	X:19452786-19452876 (+)	23
dme-miR-976_st	3.98381	0.689038	FALSE	3.82456	0.88894	FALSE	miRNA	Drosophila melanogaster	UUGGAUUAGUUAUCAUCAAUGC	miRNA_v1	2010-10-21	2008	Affymetrix Proprietary Database	dme-mir-976	X:19452928-19453024 (+)	22
dme-miR-977_st	4.32214	0.282227	FALSE	3.8643	0.934543	FALSE	miRNA	Drosophila melanogaster	UGAGAUAUUCACGUUGUCUAA	miRNA_v1	2010-10-21	2008	Affymetrix Proprietary Database	dme-mir-977	X:19453055-19453153 (+)	21
dme-miR-978_st	4.23734	0.281642	FALSE	3.80662	0.340333	FALSE	miRNA	Drosophila melanogaster	UGUCCAGUGCCGUAAAUUGCAG	miRNA_v1	2010-10-21	2008	Affymetrix Proprietary Database	dme-mir-978	X:19455269-19455360 (+)	22
dme-miR-979_st	4.51485	0.0783324	FALSE	4.47277	0.0719774	FALSE	miRNA	Drosophila melanogaster	UUCUUCCCGAACUCAGGCUAA	miRNA_v1	2010-10-21	2008	Affymetrix Proprietary Database	dme-mir-979	X:19455870-19455964 (+)	21
dme-miR-980_st	3.97669	0.711398	FALSE	4.61528	0.119307	FALSE	miRNA	Drosophila melanogaster	UAGCUGCCUUGUGAAGGGCUUA	miRNA_v1	2010-10-21	2008	Affymetrix Proprietary Database	dme-mir-980	X:174205-174302 (-)	22
dme-miR-981_st	4.53216	0.0704011	FALSE	4.3705	0.14337	FALSE	miRNA	Drosophila melanogaster	UUCGUUGUCGACGAAACCUGCA	miRNA_v1	2010-10-21	2008	Affymetrix Proprietary Database	dme-mir-981	X:1682894-1682990 (-)	22
dme-miR-982_st	4.50674	0.0172453	TRUE	3.76919	0.22271	FALSE	miRNA	Drosophila melanogaster	UCCUGGACAAAUAUGAAGUAAAU	miRNA_v1	2010-10-21	2008	Affymetrix Proprietary Database	dme-mir-982	X:4259839-4259931 (-)	23
dme-miR-983_st	3.89014	0.0963723	FALSE	3.51781	0.175379	FALSE	miRNA	Drosophila melanogaster	AUAAUACGUUUCGAACUAAUGA	miRNA_v1	2010-10-21	2008	Affymetrix Proprietary Database	dme-mir-983-2 // dme-mir-983-1 // dme-mir-983-2 // dme-mir-983-1	X:4262337-4262435 (-) // X:4262342-4262432 (-) // X:4262516-4262614 (-) // X:4262521-4262611 (-)	22
dme-miR-984_st	4.01629	0.12002	FALSE	3.96544	0.112569	FALSE	miRNA	Drosophila melanogaster	UGAGGUAAAUACGGUUGGAAUUU	miRNA_v1	2010-10-21	2008	Affymetrix Proprietary Database	dme-mir-984	X:4262679-4262768 (-)	23
dme-miR-927_st	4.38189	0.104125	FALSE	4.5403	0.09327	FALSE	miRNA	Drosophila melanogaster	UUUAGAAUUCCUACGCUUUACC	miRNA_v1	2010-10-21	2008	Affymetrix Proprietary Database	dme-mir-927	X:15859980-15860071 (-)	22
dme-miR-985_st	4.1171	0.428142	FALSE	3.9374	0.820474	FALSE	miRNA	Drosophila melanogaster	CAAAUGUUCCAAUGGUCGGGCA	miRNA_v1	2010-10-21	2008	Affymetrix Proprietary Database	dme-mir-985	X:16085287-16085372 (-)	22
dme-miR-986_st	3.94894	0.691225	FALSE	3.56108	0.85353	FALSE	miRNA	Drosophila melanogaster	UCUCGAAUAGCGUUGUGACUGA	miRNA_v1	2010-10-21	2008	Affymetrix Proprietary Database	dme-mir-986	2R:4332487-4332586 (+)	22
dme-miR-987_st	3.94713	0.556244	FALSE	4.04128	0.606744	FALSE	miRNA	Drosophila melanogaster	UAAAGUAAAUAGUCUGGAUUGAUG	miRNA_v1	2010-10-21	2008	Affymetrix Proprietary Database	dme-mir-987	2R:5200528-5200621 (-)	24
dme-miR-988_st	4.0036	0.263064	FALSE	3.82819	0.591144	FALSE	miRNA	Drosophila melanogaster	CCCCUUGUUGCAAACCUCACGC	miRNA_v1	2010-10-21	2008	Affymetrix Proprietary Database	dme-mir-988	2R:8046377-8046475 (-)	22
dme-miR-989_st	3.82686	0.786	FALSE	4.12594	0.333739	FALSE	miRNA	Drosophila melanogaster	UGUGAUGUGACGUAGUGGAAC	miRNA_v1	2010-10-21	2008	Affymetrix Proprietary Database	dme-mir-989	2R:10032856-10033029 (-)	21
dme-miR-137_st	3.70302	0.954069	FALSE	3.68963	0.838348	FALSE	miRNA	Drosophila melanogaster	UAUUGCUUGAGAAUACACGUAG	miRNA_v1	2010-10-21	2008	Affymetrix Proprietary Database	dme-mir-137	2R:11952759-11952849 (-)	22
dme-miR-990_st	3.78103	0.257258	FALSE	3.95209	0.122549	FALSE	miRNA	Drosophila melanogaster	AUUCACCGUUCUGAGUUGGCC	miRNA_v1	2010-10-21	2008	Affymetrix Proprietary Database	dme-mir-990	2R:12782728-12782813 (-)	21
dme-miR-991_st	3.78631	0.868358	FALSE	3.56257	0.954657	FALSE	miRNA	Drosophila melanogaster	UUAAAGUUGUAGUUUGGAAAGU	miRNA_v1	2010-10-21	2008	Affymetrix Proprietary Database	dme-mir-991	2R:16472705-16472800 (-)	22
dme-miR-992_st	3.58218	0.15472	FALSE	3.76071	0.0446338	TRUE	miRNA	Drosophila melanogaster	AGUACACGUUUCUGGUACUAAG	miRNA_v1	2010-10-21	2008	Affymetrix Proprietary Database	dme-mir-992	2R:16472819-16472910 (-)	22
dme-miR-929_st	4.77928	0.0152603	TRUE	4.58405	0.0517093	TRUE	miRNA	Drosophila melanogaster	CUCCCUAACGGAGUCAGAUUG	miRNA_v1	2010-10-21	2008	Affymetrix Proprietary Database	dme-mir-929	3R:121091-121178 (+)	21
dme-miR-993_st	4.04199	0.554072	FALSE	4.04905	0.585951	FALSE	miRNA	Drosophila melanogaster	GAAGCUCGUCUCUACAGGUAUCU	miRNA_v1	2010-10-21	2008	Affymetrix Proprietary Database	dme-mir-993	3R:2602055-2602173 (+)	23
dme-miR-994_st	4.26971	0.200418	FALSE	4.07437	0.528713	FALSE	miRNA	Drosophila melanogaster	CUAAGGAAAUAGUAGCCGUGAU	miRNA_v1	2010-10-21	2008	Affymetrix Proprietary Database	dme-mir-994	3R:6233859-6233949 (+)	22
dme-miR-995_st	4.21387	0.302734	FALSE	3.89961	0.770921	FALSE	miRNA	Drosophila melanogaster	UAGCACCACAUGAUUCGGCUU	miRNA_v1	2010-10-21	2008	Affymetrix Proprietary Database	dme-mir-995	3R:16561645-16561734 (+)	21
dme-miR-996_st	3.97355	0.411402	FALSE	4.02636	0.498445	FALSE	miRNA	Drosophila melanogaster	UGACUAGAUUUCAUGCUCGUCU	miRNA_v1	2010-10-21	2008	Affymetrix Proprietary Database	dme-mir-996	3R:25042906-25043002 (+)	22
dme-miR-252_st	3.83982	0.725388	FALSE	3.93236	0.714569	FALSE	miRNA	Drosophila melanogaster	CUAAGUACUAGUGCCGCAGGAG	miRNA_v1	2010-10-21	2008	Affymetrix Proprietary Database	dme-mir-252	3R:9289941-9290033 (-)	22
dme-miR-997_st	4.30315	0.121565	FALSE	4.01363	0.586961	FALSE	miRNA	Drosophila melanogaster	CCCAAACUCGAAGGAGUUUCA	miRNA_v1	2010-10-21	2008	Affymetrix Proprietary Database	dme-mir-997	3R:15152676-15152890 (-)	21
dme-miR-998_st	3.81632	0.853304	FALSE	3.83807	0.557224	FALSE	miRNA	Drosophila melanogaster	UAGCACCAUGAGAUUCAGCUC	miRNA_v1	2010-10-21	2008	Affymetrix Proprietary Database	dme-mir-998	3R:17447601-17447743 (-)	21
dme-miR-999_st	3.8616	0.737765	FALSE	3.71735	0.643265	FALSE	miRNA	Drosophila melanogaster	UGUUAACUGUAAGACUGUGUCU	miRNA_v1	2010-10-21	2008	Affymetrix Proprietary Database	dme-mir-999	3R:17623949-17624053 (-)	22
dme-miR-1000_st	4.37316	0.190338	FALSE	3.72246	0.753005	FALSE	miRNA	Drosophila melanogaster	AUAUUGUCCUGUCACAGCAGU	miRNA_v1	2010-10-21	2008	Affymetrix Proprietary Database	dme-mir-1000	3R:21414581-21414680 (-)	21
dme-miR-1001_st	3.85095	0.606921	FALSE	3.94901	0.439544	FALSE	miRNA	Drosophila melanogaster	UGGGUAAACUCCCAAGGAUCA	miRNA_v1	2010-10-21	2008	Affymetrix Proprietary Database	dme-mir-1001	3R:23468188-23468277 (-)	21
dme-miR-1003_st	4.1794	0.330967	FALSE	4.50889	0.121529	FALSE	miRNA	Drosophila melanogaster	UCUCACAUUUACAUAUUCACAG	miRNA_v1	2010-10-21	2008	Affymetrix Proprietary Database	dme-mir-1003	3R:20484327-20484382 (+)	22
dme-miR-1004_st	3.61015	0.454353	FALSE	4.27824	0.0957481	FALSE	miRNA	Drosophila melanogaster	UCUCACAUCACUUCCCUCACAG	miRNA_v1	2010-10-21	2008	Affymetrix Proprietary Database	dme-mir-1004	2L:3767621-3767688 (+)	22
dme-miR-1005_st	3.24953	0.94902	FALSE	3.80049	0.628091	FALSE	miRNA	Drosophila melanogaster	UCUGGAAUCUUUAAUUCGCAG	miRNA_v1	2010-10-21	2008	Affymetrix Proprietary Database	dme-mir-1005	2L:4343696-4343756 (+)	21
dme-miR-1006_st	4.16075	0.408422	FALSE	3.87657	0.636803	FALSE	miRNA	Drosophila melanogaster	UAAAUUCGAUUUCUUAUUCAUAG	miRNA_v1	2010-10-21	2008	Affymetrix Proprietary Database	dme-mir-1006	2L:16724795-16724858 (-)	23
dme-miR-1007_st	3.86261	0.81886	FALSE	3.92223	0.506612	FALSE	miRNA	Drosophila melanogaster	UAAGCUCAAUUAACUGUUUGCA	miRNA_v1	2010-10-21	2008	Affymetrix Proprietary Database	dme-mir-1007	X:21167412-21167476 (-)	22
dme-miR-1008_st	4.24865	0.0997691	FALSE	4.65776	0.0207236	TRUE	miRNA	Drosophila melanogaster	UCACAGCUUUUUGUGUUUACA	miRNA_v1	2010-10-21	2008	Affymetrix Proprietary Database	dme-mir-1008	2R:6773038-6773094 (+)	21
dme-miR-1009_st	4.39718	0.25569	FALSE	4.08714	0.672573	FALSE	miRNA	Drosophila melanogaster	UCUCAAAAAUUGUUACAUUUCAG	miRNA_v1	2010-10-21	2008	Affymetrix Proprietary Database	dme-mir-1009	2R:19880577-19880637 (-)	23
dme-miR-1010_st	4.36502	0.276181	FALSE	4.11675	0.386106	FALSE	miRNA	Drosophila melanogaster	UUUCACCUAUCGUUCCAUUUGCAG	miRNA_v1	2010-10-21	2008	Affymetrix Proprietary Database	dme-mir-1010	3R:18118601-18118671 (+)	24
dme-miR-1011_st	4.11798	0.521266	FALSE	4.334	0.1403	FALSE	miRNA	Drosophila melanogaster	UUAUUGGUUCAAAUCGCUCGCAG	miRNA_v1	2010-10-21	2008	Affymetrix Proprietary Database	dme-mir-1011	3R:16679027-16679080 (-)	23
dme-miR-1012_st	4.27841	0.0602989	FALSE	4.08821	0.0385321	TRUE	miRNA	Drosophila melanogaster	UUAGUCAAAGAUUUUCCCCAUAG	miRNA_v1	2010-10-21	2008	Affymetrix Proprietary Database	dme-mir-1012	3R:22687071-22687129 (-)	23
dme-miR-1013_st	3.68273	0.807334	FALSE	4.25473	0.16977	FALSE	miRNA	Drosophila melanogaster	AUAAAAGUAUGCCGAACUCG	miRNA_v1	2010-10-21	2008	Affymetrix Proprietary Database	dme-mir-1013	3R:26617358-26617418 (-)	20
dme-miR-1014_st	4.42103	0.0518082	TRUE	4.15175	0.103078	FALSE	miRNA	Drosophila melanogaster	AAAAUUCAUUUUCAUUUGCAG	miRNA_v1	2010-10-21	2008	Affymetrix Proprietary Database	dme-mir-1014	3R:27579246-27579313 (-)	21
dme-miR-1015_st	3.47132	0.934835	FALSE	3.54351	0.891577	FALSE	miRNA	Drosophila melanogaster	UCCUGGGACAUCUCUCUUGCAG	miRNA_v1	2010-10-21	2008	Affymetrix Proprietary Database	dme-mir-1015	3R:20164954-20165017 (+)	22
dme-miR-1016_st	4.45325	0.296686	FALSE	4.0909	0.134911	FALSE	miRNA	Drosophila melanogaster	UUCACCUCUCUCCAUACUUAG	miRNA_v1	2010-10-21	2008	Affymetrix Proprietary Database	dme-mir-1016	2R:10120635-10120692 (-)	21
dme-miR-1017_st	4.44316	0.152374	FALSE	4.44254	0.127673	FALSE	miRNA	Drosophila melanogaster	GAAAGCUCUACCCAAACUCAUCC	miRNA_v1	2010-10-21	2008	Affymetrix Proprietary Database	dme-mir-1017	3R:20314334-20314502 (+)	23
dme-miR-184-star_st	4.44617	0.228209	FALSE	4.30923	0.253936	FALSE	miRNA	Drosophila melanogaster	CCUUAUCAUUCUCUCGCCCCG	miRNA_v1	2010-10-21	2008	Affymetrix Proprietary Database	dme-mir-184	2R:9216907-9217006 (-)	21
dme-miR-276-star_st	3.92873	0.513359	FALSE	3.90071	0.513114	FALSE	miRNA	Drosophila melanogaster	CAGCGAGGUAUAGAGUUCCUACG	miRNA_v1	2010-10-21	2008	Affymetrix Proprietary Database	dme-mir-276		23
dme-miR-281-1-star_st	3.85917	0.863822	FALSE	3.53132	0.984528	FALSE	miRNA	Drosophila melanogaster	AAGAGAGCUGUCCGUCGACAGU	miRNA_v1	2010-10-21	2008	Affymetrix Proprietary Database	dme-mir-281-2 // dme-mir-281-1	2R:8057658-8057749 (-) // 2R:8057878-8057967 (-)	22
dme-miR-281-2-star_st	4.01752	0.614577	FALSE	3.77957	0.784847	FALSE	miRNA	Drosophila melanogaster	AAGAGAGCUAUCCGUCGACAGU	miRNA_v1	2010-10-21	2008	Affymetrix Proprietary Database	dme-mir-281-2 // dme-mir-281-1	2R:8057658-8057749 (-) // 2R:8057878-8057967 (-)	22
dme-miR-306-star_st	3.93678	0.221341	FALSE	3.92557	0.187632	FALSE	miRNA	Drosophila melanogaster	GGGGGUCACUCUGUGCCUGUGC	miRNA_v1	2010-10-21	2008	Affymetrix Proprietary Database	dme-mir-306	2L:16698404-16698488 (+)	22
dps-bantam_st	4.00249	0.682117	FALSE	4.43885	0.168168	FALSE	miRNA	Drosophila pseudoobscura	UGAGAUCAUUUUGAAAGCUGAUU	miRNA_v1	2010-10-21	2008	Affymetrix Proprietary Database	dps-bantam	XR_group8:4603910-4603990 (-)	23
dps-let-7_st	4.71126	0.0154449	TRUE	4.70297	0.0174086	TRUE	miRNA	Drosophila pseudoobscura	UGAGGUAGUAGGUUGUAUAGU	miRNA_v1	2010-10-21	2008	Affymetrix Proprietary Database	dps-let-7	4_group3:3635655-3635731 (+)	21
dps-miR-1_st	4.09603	0.659503	FALSE	3.56114	0.71253	FALSE	miRNA	Drosophila pseudoobscura	UGGAAUGUAAAGAAGUAUGGAG	miRNA_v1	2010-10-21	2008	Affymetrix Proprietary Database	dps-mir-1	4_group3:7845323-7845410 (-)	22
dps-miR-2a_st	4.1883	0.174258	FALSE	4.0421	0.168894	FALSE	miRNA	Drosophila pseudoobscura	UAUCACAGCCAGCUUUGAUGAGC	miRNA_v1	2010-10-21	2008	Affymetrix Proprietary Database	dps-mir-2a-1 // dps-mir-2a-2	4_group5:1152501-1152574 (+) // 4_group5:1153087-1153158 (+)	23
dps-miR-2b_st	4.25407	0.438636	FALSE	3.61021	0.934619	FALSE	miRNA	Drosophila pseudoobscura	UAUCACAGCCAGCUUUGAGGAGC	miRNA_v1	2010-10-21	2008	Affymetrix Proprietary Database	dps-mir-2b-1 // dps-mir-2b-2	4_group3:3919049-3919125 (+) // 4_group5:1152201-1152283 (+)	23
dps-miR-2c_st	3.97504	0.714967	FALSE	4.20473	0.3022	FALSE	miRNA	Drosophila pseudoobscura	UAUCACAGCCAGCUUUGAUGGGC	miRNA_v1	2010-10-21	2008	Affymetrix Proprietary Database	dps-mir-2c	2:9824690-9824792 (+)	23
dps-miR-3_st	3.99447	0.534157	FALSE	3.9326	0.639983	FALSE	miRNA	Drosophila pseudoobscura	UCACUGGGCAAAGUGUGUCUCA	miRNA_v1	2010-10-21	2008	Affymetrix Proprietary Database	dps-mir-3	3:12677755-12677827 (-)	22
dps-miR-4_st	4.42392	0.0713793	FALSE	3.67649	0.718479	FALSE	miRNA	Drosophila pseudoobscura	AUAAAGCUAGACAACCAUUGA	miRNA_v1	2010-10-21	2008	Affymetrix Proprietary Database	dps-mir-4	3:12677418-12677498 (-)	21
dps-miR-iab-4-5p_st	3.99674	0.305517	FALSE	3.83818	0.334836	FALSE	miRNA	Drosophila pseudoobscura	ACGUAUACUGAAUGUAUCCUGA	miRNA_v1	2010-10-21	2008	Affymetrix Proprietary Database	dps-mir-iab-4	2:17671767-17671834 (+)	22
dps-miR-iab-4-3p_st	3.92133	0.233582	FALSE	3.85573	0.155801	FALSE	miRNA	Drosophila pseudoobscura	CGGUAUACCUUCAGUAUACGUAAC	miRNA_v1	2010-10-21	2008	Affymetrix Proprietary Database	dps-mir-iab-4	2:17671767-17671834 (+)	24
dps-miR-5_st	3.89938	0.159838	FALSE	4.04128	0.104158	FALSE	miRNA	Drosophila pseudoobscura	AAAGGAACGAUCGUUGUGAUAUG	miRNA_v1	2010-10-21	2008	Affymetrix Proprietary Database	dps-mir-5	3:12677240-12677311 (-)	23
dps-miR-6_st	4.15332	0.421671	FALSE	3.90695	0.714864	FALSE	miRNA	Drosophila pseudoobscura	UAUCACAGUGGCUGUUCUUUUU	miRNA_v1	2010-10-21	2008	Affymetrix Proprietary Database	dps-mir-6-3 // dps-mir-6-2 // dps-mir-6-1	3:12676804-12676883 (-) // 3:12676947-12677029 (-) // 3:12677098-12677177 (-)	22
dps-miR-7_st	4.28185	0.181572	FALSE	3.89957	0.803212	FALSE	miRNA	Drosophila pseudoobscura	UGGAAGACUAGUGAUUUUGUUGU	miRNA_v1	2010-10-21	2008	Affymetrix Proprietary Database	dps-mir-7	3:8655659-8655746 (-)	23
dps-miR-8_st	4.26304	0.261853	FALSE	3.88915	0.67888	FALSE	miRNA	Drosophila pseudoobscura	UAAUACUGUCAGGUAAAGAUGUC	miRNA_v1	2010-10-21	2008	Affymetrix Proprietary Database	dps-mir-8	Unknown_singleton_1898:47552-47638 (-)	23
dps-miR-9a_st	3.5625	0.977765	FALSE	3.78546	0.897539	FALSE	miRNA	Drosophila pseudoobscura	UCUUUGGUUAUCUAGCUGUAUGA	miRNA_v1	2010-10-21	2008	Affymetrix Proprietary Database	dps-mir-9a	XR_group8:7634827-7634904 (+)	23
dps-miR-9b_st	3.55215	0.989342	FALSE	3.79336	0.835422	FALSE	miRNA	Drosophila pseudoobscura	UCUUUGGUGAUUUUAGCUGUAUG	miRNA_v1	2010-10-21	2008	Affymetrix Proprietary Database	dps-mir-9b	4_group3:8444194-8444284 (+)	23
dps-miR-9c_st	3.30839	0.998795	FALSE	4.04444	0.594506	FALSE	miRNA	Drosophila pseudoobscura	UCUUUGGUAUUCUAGCUGUAGA	miRNA_v1	2010-10-21	2008	Affymetrix Proprietary Database	dps-mir-9c	4_group3:8443195-8443286 (+)	22
dps-miR-10_st	4.28246	0.123846	FALSE	3.67841	0.72483	FALSE	miRNA	Drosophila pseudoobscura	ACCCUGUAGAUCCGAAUUUGU	miRNA_v1	2010-10-21	2008	Affymetrix Proprietary Database	dps-mir-10	2:19739501-19739577 (+)	21
dps-miR-11_st	3.64166	0.750158	FALSE	4.1631	0.470751	FALSE	miRNA	Drosophila pseudoobscura	CAUCACAGUCUGAGUUCUUGC	miRNA_v1	2010-10-21	2008	Affymetrix Proprietary Database	dps-mir-11	2:23857563-23857633 (-)	21
dps-miR-12_st	3.68178	0.933569	FALSE	4.32116	0.202787	FALSE	miRNA	Drosophila pseudoobscura	UGAGUAUUACAUCAGGUACUGGU	miRNA_v1	2010-10-21	2008	Affymetrix Proprietary Database	dps-mir-12	XL_group1a:978010-978083 (+)	23
dps-miR-13a_st	3.53295	0.978774	FALSE	3.62697	0.836127	FALSE	miRNA	Drosophila pseudoobscura	UAUCACAGCCAUUUUGAUGAGU	miRNA_v1	2010-10-21	2008	Affymetrix Proprietary Database	dps-mir-13a	2:9824939-9825012 (+)	22
dps-miR-13b_st	4.41932	0.136508	FALSE	3.72397	0.873044	FALSE	miRNA	Drosophila pseudoobscura	UAUCACAGCCAUUUUGACGAGU	miRNA_v1	2010-10-21	2008	Affymetrix Proprietary Database	dps-mir-13b-1 // dps-mir-13b-2	2:9825091-9825159 (+) // XL_group1e:7000801-7000869 (-)	22
dps-miR-14_st	3.88219	0.739556	FALSE	3.39153	0.989116	FALSE	miRNA	Drosophila pseudoobscura	UCAGUCUUUUUCUCUCUCCUA	miRNA_v1	2010-10-21	2008	Affymetrix Proprietary Database	dps-mir-14	3:15883126-15883188 (+)	21
dps-miR-31a_st	4.08259	0.30054	FALSE	4.16758	0.286416	FALSE	miRNA	Drosophila pseudoobscura	UGGCAAGAUGUCGGCAUAGCUGA	miRNA_v1	2010-10-21	2008	Affymetrix Proprietary Database	dps-mir-31a	3:16483218-16483309 (-)	23
dps-miR-31b_st	4.28237	0.191989	FALSE	4.02562	0.57843	FALSE	miRNA	Drosophila pseudoobscura	UGGCAAGAUGUCGGAAUAGCUGA	miRNA_v1	2010-10-21	2008	Affymetrix Proprietary Database	dps-mir-31b	XL_group1e:8162339-8162427 (-)	23
dps-miR-33_st	3.56072	0.982018	FALSE	4.00802	0.479376	FALSE	miRNA	Drosophila pseudoobscura	AGGUGCAUUGUAGUCGCAUUG	miRNA_v1	2010-10-21	2008	Affymetrix Proprietary Database	dps-mir-33	XR_group6:5913829-5913919 (+)	21
dps-miR-34_st	3.69474	0.723043	FALSE	3.8693	0.495329	FALSE	miRNA	Drosophila pseudoobscura	UGGCAGUGUGGUUAGCUGGUUG	miRNA_v1	2010-10-21	2008	Affymetrix Proprietary Database	dps-mir-34	2:5019569-5019668 (-)	22
dps-miR-79_st	4.7214	0.0160228	TRUE	4.74651	0.00660078	TRUE	miRNA	Drosophila pseudoobscura	UAAAGCUAGAUUACCAAAGCAU	miRNA_v1	2010-10-21	2008	Affymetrix Proprietary Database	dps-mir-79	4_group3:8443999-8444082 (+)	22
dps-miR-87_st	4.10695	0.387427	FALSE	4.26057	0.244539	FALSE	miRNA	Drosophila pseudoobscura	UUGAGCAAAAUUUCAGGUGUG	miRNA_v1	2010-10-21	2008	Affymetrix Proprietary Database	dps-mir-87	4_group3:220121-220218 (+)	21
dps-miR-92a_st	10.1286	2.05282e-08	TRUE	10.0478	2.05282e-08	TRUE	miRNA	Drosophila pseudoobscura	CAUUGCACUUGUCCCGGCCUAU	miRNA_v1	2010-10-21	2008	Affymetrix Proprietary Database	dps-mir-92a	2:23635276-23635369 (-)	22
dps-miR-92b_st	6.99558	8.4465e-07	TRUE	6.45704	1.19286e-05	TRUE	miRNA	Drosophila pseudoobscura	AAUUGCACUAGUCCCGGCCUGC	miRNA_v1	2010-10-21	2008	Affymetrix Proprietary Database	dps-mir-92b	2:23630760-23630859 (-)	22
dps-miR-100_st	4.45914	0.114172	FALSE	4.36517	0.107061	FALSE	miRNA	Drosophila pseudoobscura	AACCCGUAAUUCCGAACUUGUG	miRNA_v1	2010-10-21	2008	Affymetrix Proprietary Database	dps-mir-100	4_group3:3634753-3634852 (+)	22
dps-miR-124_st	4.37529	0.197313	FALSE	5.61694	0.000557285	TRUE	miRNA	Drosophila pseudoobscura	UAAGGCACGCGGUGAAUGCCAAG	miRNA_v1	2010-10-21	2008	Affymetrix Proprietary Database	dps-mir-124	4_group3:10867628-10867725 (-)	23
dps-miR-125_st	9.0818	2.05282e-08	TRUE	9.43133	2.05282e-08	TRUE	miRNA	Drosophila pseudoobscura	UCCCUGAGACCCUAACUUGUGA	miRNA_v1	2010-10-21	2008	Affymetrix Proprietary Database	dps-mir-125	4_group3:3636011-3636120 (+)	22
dps-miR-133_st	3.74409	0.820742	FALSE	5.12203	0.00390201	TRUE	miRNA	Drosophila pseudoobscura	UUGGUCCCCUUCAACCAGCUGU	miRNA_v1	2010-10-21	2008	Affymetrix Proprietary Database	dps-mir-133	4_group3:7700008-7700103 (-)	22
dps-miR-184_st	4.25232	0.019306	TRUE	4.03479	0.028395	TRUE	miRNA	Drosophila pseudoobscura	UGGACGGAGAACUGAUAAGGGC	miRNA_v1	2010-10-21	2008	Affymetrix Proprietary Database	dps-mir-184	3:696716-696815 (+)	22
dps-miR-210_st	5.75442	2.01941e-05	TRUE	5.42644	7.44715e-05	TRUE	miRNA	Drosophila pseudoobscura	UUGUGCGUGUGACAGCGGCUA	miRNA_v1	2010-10-21	2008	Affymetrix Proprietary Database	dps-mir-210	XL_group3a:1970510-1970603 (-)	21
dps-miR-219_st	3.92389	0.843939	FALSE	3.85451	0.821393	FALSE	miRNA	Drosophila pseudoobscura	UGAUUGUCCAAACGCAAUUCUUG	miRNA_v1	2010-10-21	2008	Affymetrix Proprietary Database	dps-mir-219	XR_group6:9338113-9338212 (-)	23
dps-miR-263a_st	4.41719	0.133835	FALSE	4.09898	0.385431	FALSE	miRNA	Drosophila pseudoobscura	GUUAAUGGCACUGGAAGAAUUCAC	miRNA_v1	2010-10-21	2008	Affymetrix Proprietary Database	dps-mir-263a	4_group3:7322804-7322895 (+)	24
dps-miR-263b_st	4.14037	0.364493	FALSE	3.90193	0.820474	FALSE	miRNA	Drosophila pseudoobscura	CUUGGCACUGGGAGAAUUCAC	miRNA_v1	2010-10-21	2008	Affymetrix Proprietary Database	dps-mir-263b	XR_group6:3598049-3598139 (-)	21
dps-miR-274_st	4.18835	0.230697	FALSE	4.27278	0.388	FALSE	miRNA	Drosophila pseudoobscura	UUUUGUGACCGACACUAACGGGUAAU	miRNA_v1	2010-10-21	2008	Affymetrix Proprietary Database	dps-mir-274	XR_group6:10040194-10040290 (-)	26
dps-miR-275_st	3.84102	0.821317	FALSE	3.97437	0.62093	FALSE	miRNA	Drosophila pseudoobscura	UCAGGUACCUGAAGUAGCGCGCG	miRNA_v1	2010-10-21	2008	Affymetrix Proprietary Database	dps-mir-275	4_group1:4175738-4175827 (+)	23
dps-miR-276a_st	3.90564	0.410165	FALSE	4.08612	0.341462	FALSE	miRNA	Drosophila pseudoobscura	UAGGAACUUCAUACCGUGCUCU	miRNA_v1	2010-10-21	2008	Affymetrix Proprietary Database	dps-mir-276a	XR_group6:8756408-8756506 (+)	22
dps-miR-276b_st	3.87279	0.620026	FALSE	4.12003	0.316495	FALSE	miRNA	Drosophila pseudoobscura	UAGGAACUUAAUACCGUGCUCU	miRNA_v1	2010-10-21	2008	Affymetrix Proprietary Database	dps-mir-276b	XR_group6:8706034-8706132 (+)	22
dps-miR-277_st	4.02114	0.231779	FALSE	4.07909	0.120061	FALSE	miRNA	Drosophila pseudoobscura	UAAAUGCACUAUCUGGUACGACA	miRNA_v1	2010-10-21	2008	Affymetrix Proprietary Database	dps-mir-277	2:5020595-5020694 (-)	23
dps-miR-278_st	4.19492	0.434765	FALSE	3.98007	0.515898	FALSE	miRNA	Drosophila pseudoobscura	UCGGUGGGACUUUCGUCCGUUU	miRNA_v1	2010-10-21	2008	Affymetrix Proprietary Database	dps-mir-278	3:19640914-19641011 (-)	22
dps-miR-279_st	3.63982	0.868287	FALSE	3.81274	0.670324	FALSE	miRNA	Drosophila pseudoobscura	UGACUAGAUCCACACUCAUUAA	miRNA_v1	2010-10-21	2008	Affymetrix Proprietary Database	dps-mir-279	2:1881919-1882013 (+)	22
dps-miR-280_st	3.97837	0.223209	FALSE	4.28039	0.294424	FALSE	miRNA	Drosophila pseudoobscura	UGUAUUUACGUUGCAUAUGAAAUGAUA	miRNA_v1	2010-10-21	2008	Affymetrix Proprietary Database	dps-mir-280	3:2170094-2170187 (+)	27
dps-miR-281_st	3.90546	0.695487	FALSE	3.13431	0.985587	FALSE	miRNA	Drosophila pseudoobscura	UGUCAUGGAAUUGCUCUCUUUGU	miRNA_v1	2010-10-21	2008	Affymetrix Proprietary Database	dps-mir-281-2 // dps-mir-281-1	3:418220-418310 (-) // 3:418424-418511 (-)	23
dps-miR-282_st	4.04642	0.583399	FALSE	4.03236	0.444656	FALSE	miRNA	Drosophila pseudoobscura	AAUCUAGCCUCUACUAGGCUUUGUCUGU	miRNA_v1	2010-10-21	2008	Affymetrix Proprietary Database	dps-mir-282	XR_group8:3299990-3300083 (-)	28
dps-miR-283_st	3.88299	0.771783	FALSE	3.91196	0.75359	FALSE	miRNA	Drosophila pseudoobscura	UAAAUAUCAGCUGGUAAUUCU	miRNA_v1	2010-10-21	2008	Affymetrix Proprietary Database	dps-mir-283	XL_group1a:976037-976133 (+)	21
dps-miR-284_st	4.34407	0.0666361	FALSE	4.25496	0.0719388	FALSE	miRNA	Drosophila pseudoobscura	UGAAGUCAGCAACUUGAUUCCAGCAAUUG	miRNA_v1	2010-10-21	2008	Affymetrix Proprietary Database	dps-mir-284	2:2484986-2485085 (-)	29
dps-miR-285_st	4.21537	0.0219892	TRUE	4.07282	0.0422361	TRUE	miRNA	Drosophila pseudoobscura	UAGCACCAUUCGAAAUCAGUGC	miRNA_v1	2010-10-21	2008	Affymetrix Proprietary Database	dps-mir-285	XR_group6:1929789-1929888 (-)	22
dps-miR-286_st	4.6329	0.0504635	TRUE	4.60571	0.00951182	TRUE	miRNA	Drosophila pseudoobscura	UGACUAGACCGAACACUCGUGCU	miRNA_v1	2010-10-21	2008	Affymetrix Proprietary Database	dps-mir-286	3:12677589-12677685 (-)	23
dps-miR-287_st	3.57352	0.628873	FALSE	3.4858	0.884809	FALSE	miRNA	Drosophila pseudoobscura	UGUGUUGAAAAUCGUUUGCAC	miRNA_v1	2010-10-21	2008	Affymetrix Proprietary Database	dps-mir-287	4_group3:10858875-10858954 (-)	21
dps-miR-288_st	3.75611	0.898019	FALSE	4.05302	0.576826	FALSE	miRNA	Drosophila pseudoobscura	UUUCAUGUCGAUUUCAUUUCAUG	miRNA_v1	2010-10-21	2008	Affymetrix Proprietary Database	dps-mir-288	4_group3:7696620-7696715 (+)	23
dps-miR-289_st	7.24817	1.32964e-07	TRUE	7.33882	5.52059e-08	TRUE	miRNA	Drosophila pseudoobscura	UAAAUAUUUAAGUGGAGCCUGCGACU	miRNA_v1	2010-10-21	2008	Affymetrix Proprietary Database	dps-mir-289	XR_group8:6818904-6819003 (-)	26
dps-miR-304_st	3.99538	0.466762	FALSE	4.02933	0.238192	FALSE	miRNA	Drosophila pseudoobscura	UAAUCUCAAUUUGUAAAUGUGAG	miRNA_v1	2010-10-21	2008	Affymetrix Proprietary Database	dps-mir-304	XL_group1a:977393-977480 (+)	23
dps-miR-305_st	3.39025	0.99161	FALSE	3.94776	0.392101	FALSE	miRNA	Drosophila pseudoobscura	AUUGUACUUCAUCAGGUGCUCUG	miRNA_v1	2010-10-21	2008	Affymetrix Proprietary Database	dps-mir-305	4_group1:4175887-4175959 (+)	23
dps-miR-306_st	4.31049	0.104431	FALSE	3.85507	0.231578	FALSE	miRNA	Drosophila pseudoobscura	UCAGGUACUUAGUGACUCUCAA	miRNA_v1	2010-10-21	2008	Affymetrix Proprietary Database	dps-mir-306	4_group3:8443820-8443899 (+)	22
dps-miR-307_st	4.19506	0.174298	FALSE	4.2801	0.480687	FALSE	miRNA	Drosophila pseudoobscura	UCACAACCUCCUUGAGUGAG	miRNA_v1	2010-10-21	2008	Affymetrix Proprietary Database	dps-mir-307	3:14135702-14135789 (-)	20
dps-miR-308_st	3.73914	0.920228	FALSE	3.59228	0.975511	FALSE	miRNA	Drosophila pseudoobscura	AAUCACAGGAUUAUACUGUGAG	miRNA_v1	2010-10-21	2008	Affymetrix Proprietary Database	dps-mir-308	3:16337007-16337068 (-)	22
dps-miR-309_st	4.4365	0.0442719	TRUE	4.48758	0.0550136	TRUE	miRNA	Drosophila pseudoobscura	GCACUGGGUGAAGUUUGUCUUA	miRNA_v1	2010-10-21	2008	Affymetrix Proprietary Database	dps-mir-309	3:12677889-12677956 (-)	22
dps-miR-314_st	4.37522	0.360047	FALSE	3.70204	0.854723	FALSE	miRNA	Drosophila pseudoobscura	UAUUCGAGCCAAUAAGUUCGG	miRNA_v1	2010-10-21	2008	Affymetrix Proprietary Database	dps-mir-314	XR_group8:4342132-4342220 (-)	21
dps-miR-315_st	3.67612	0.854883	FALSE	3.42781	0.980194	FALSE	miRNA	Drosophila pseudoobscura	UUUUGAUUGUUGCUCAGAAAGC	miRNA_v1	2010-10-21	2008	Affymetrix Proprietary Database	dps-mir-315	XR_group6:4103854-4103937 (-)	22
dps-miR-316_st	4.04016	0.0760537	FALSE	4.20843	0.025302	TRUE	miRNA	Drosophila pseudoobscura	UGUCUUUUUCCGCUUACUGGCG	miRNA_v1	2010-10-21	2008	Affymetrix Proprietary Database	dps-mir-316	XR_group6:4548577-4548665 (+)	22
dps-miR-317_st	4.11134	0.199297	FALSE	4.27539	0.069956	FALSE	miRNA	Drosophila pseudoobscura	UGAACACAGCUGGUGGUAUCCAAU	miRNA_v1	2010-10-21	2008	Affymetrix Proprietary Database	dps-mir-317	2:5030001-5030090 (-)	24
dps-miR-318_st	3.84788	0.536353	FALSE	3.9091	0.431	FALSE	miRNA	Drosophila pseudoobscura	UCACUGGGCUUUGUUUAUCUCA	miRNA_v1	2010-10-21	2008	Affymetrix Proprietary Database	dps-mir-318	2:7233349-7233416 (-)	22
ebv-miR-BHRF1-1_st	4.24734	0.195754	FALSE	4.35834	0.183607	FALSE	miRNA	Epstein Barr	UAACCUGAUCAGCCCCGGAGUU	miRNA_v1	2010-10-21	2008	Affymetrix Proprietary Database	ebv-mir-BHRF1-1	HHV507799:41471-41536 (+)	22
ebv-miR-BHRF1-2_st	3.90327	0.861302	FALSE	4.19786	0.268767	FALSE	miRNA	Epstein Barr	UAUCUUUUGCGGCAGAAAUUGA	miRNA_v1	2010-10-21	2008	Affymetrix Proprietary Database	ebv-mir-BHRF1-2	HHV507799:42848-42912 (+)	22
ebv-miR-BHRF1-3_st	4.20438	0.121642	FALSE	4.28039	0.0748275	FALSE	miRNA	Epstein Barr	UAACGGGAAGUGUGUAAGCACA	miRNA_v1	2010-10-21	2008	Affymetrix Proprietary Database	ebv-mir-BHRF1-3	HHV507799:42966-43030 (+)	22
ebv-miR-BART1-5p_st	3.79327	0.300798	FALSE	3.81595	0.271075	FALSE	miRNA	Epstein Barr	UCUUAGUGGAAGUGACGUGCUGUG	miRNA_v1	2010-10-21	2008	Affymetrix Proprietary Database	ebv-mir-BART1	HHV507799:139346-139415 (+)	24
ebv-miR-BART1-3p_st	4.00903	0.776426	FALSE	4.02794	0.312932	FALSE	miRNA	Epstein Barr	UAGCACCGCUAUCCACUAUGUC	miRNA_v1	2010-10-21	2008	Affymetrix Proprietary Database	ebv-mir-BART1	HHV507799:139346-139415 (+)	22
ebv-miR-BART2-5p_st	4.12911	0.189758	FALSE	3.99379	0.514178	FALSE	miRNA	Epstein Barr	UAUUUUCUGCAUUCGCCCUUGC	miRNA_v1	2010-10-21	2008	Affymetrix Proprietary Database	ebv-mir-BART2	HHV507799:152745-152806 (+)	22
ebv-miR-BART2-3p_st	4.92443	0.0022242	TRUE	4.65466	0.00728862	TRUE	miRNA	Epstein Barr	AAGGAGCGAUUUGGAGAAAAUAAA	miRNA_v1	2010-10-21	2008	Affymetrix Proprietary Database	ebv-mir-BART2	HHV507799:152745-152806 (+)	24
ebv-miR-BART3_st	3.73328	0.61366	FALSE	4.1034	0.349137	FALSE	miRNA	Epstein Barr	CGCACCACUAGUCACCAGGUGU	miRNA_v1	2010-10-21	2008	Affymetrix Proprietary Database	ebv-mir-BART3	HHV507799:139076-139154 (+)	22
ebv-miR-BART4_st	4.0961	0.384665	FALSE	3.35075	0.996832	FALSE	miRNA	Epstein Barr	GACCUGAUGCUGCUGGUGUGCU	miRNA_v1	2010-10-21	2008	Affymetrix Proprietary Database	ebv-mir-BART4	HHV507799:139220-139295 (+)	22
ebv-miR-BART5_st	4.22577	0.0235855	TRUE	3.85746	0.0482659	TRUE	miRNA	Epstein Barr	CAAGGUGAAUAUAGCUGCCCAUCG	miRNA_v1	2010-10-21	2008	Affymetrix Proprietary Database	ebv-mir-BART5	HHV507799:139661-139749 (+)	24
ebv-miR-BART6-5p_st	4.17161	0.204531	FALSE	4.17898	0.168083	FALSE	miRNA	Epstein Barr	UAAGGUUGGUCCAAUCCAUAGG	miRNA_v1	2010-10-21	2008	Affymetrix Proprietary Database	ebv-mir-BART6	HHV507799:140016-140107 (+)	22
ebv-miR-BART6-3p_st	4.19488	0.102807	FALSE	4.24593	0.231604	FALSE	miRNA	Epstein Barr	CGGGGAUCGGACUAGCCUUAGA	miRNA_v1	2010-10-21	2008	Affymetrix Proprietary Database	ebv-mir-BART6	HHV507799:140016-140107 (+)	22
ebv-miR-BART7_st	3.81636	0.730343	FALSE	3.65106	0.801902	FALSE	miRNA	Epstein Barr	CAUCAUAGUCCAGUGUCCAGGG	miRNA_v1	2010-10-21	2008	Affymetrix Proprietary Database	ebv-mir-BART7	HHV507799:146425-146510 (+)	22
ebv-miR-BART8_st	5.26274	0.00195699	TRUE	5.18673	0.00134805	TRUE	miRNA	Epstein Barr	UACGGUUUCCUAGAUUGUACAG	miRNA_v1	2010-10-21	2008	Affymetrix Proprietary Database	ebv-mir-BART8	HHV507799:146759-146840 (+)	22
ebv-miR-BART9_st	4.05047	0.222995	FALSE	4.04786	0.178592	FALSE	miRNA	Epstein Barr	UAACACUUCAUGGGUCCCGUAGU	miRNA_v1	2010-10-21	2008	Affymetrix Proprietary Database	ebv-mir-BART9	HHV507799:146946-147032 (+)	23
ebv-miR-BART10_st	3.79661	0.645951	FALSE	3.77135	0.544248	FALSE	miRNA	Epstein Barr	UACAUAACCAUGGAGUUGGCUGU	miRNA_v1	2010-10-21	2008	Affymetrix Proprietary Database	ebv-mir-BART10	HHV507799:147304-147393 (+)	23
ebv-miR-BART11-5p_st	4.48811	0.173915	FALSE	4.37331	0.120714	FALSE	miRNA	Epstein Barr	UCAGACAGUUUGGUGCGCUAGUUG	miRNA_v1	2010-10-21	2008	Affymetrix Proprietary Database	ebv-mir-BART11	HHV507799:147524-147609 (+)	24
ebv-miR-BART11-3p_st	3.98628	0.634661	FALSE	3.68774	0.955539	FALSE	miRNA	Epstein Barr	ACGCACACCAGGCUGACUGCC	miRNA_v1	2010-10-21	2008	Affymetrix Proprietary Database	ebv-mir-BART11	HHV507799:147524-147609 (+)	21
ebv-miR-BART12_st	4.10937	0.477325	FALSE	3.85145	0.916592	FALSE	miRNA	Epstein Barr	UCCUGUGGUGUUUGGUGUGGUU	miRNA_v1	2010-10-21	2008	Affymetrix Proprietary Database	ebv-mir-BART12	HHV507799:147888-147970 (+)	22
ebv-miR-BART13_st	4.09767	0.275693	FALSE	4.08946	0.48485	FALSE	miRNA	Epstein Barr	UGUAACUUGCCAGGGACGGCUGA	miRNA_v1	2010-10-21	2008	Affymetrix Proprietary Database	ebv-mir-BART13	HHV507799:148512-148597 (+)	23
ebv-miR-BART14_st	4.82952	0.00310081	TRUE	4.5369	0.0198063	TRUE	miRNA	Epstein Barr	UAAAUGCUGCAGUAGUAGGGAU	miRNA_v1	2010-10-21	2008	Affymetrix Proprietary Database	ebv-mir-BART14	HHV507799:148731-148815 (+)	22
ebv-miR-BART15_st	4.42103	0.0567175	TRUE	4.26012	0.0396396	TRUE	miRNA	Epstein Barr	GUCAGUGGUUUUGUUUCCUUGA	miRNA_v1	2010-10-21	2008	Affymetrix Proprietary Database	ebv-mir-BART15	HHV507799:139507-139584 (+)	22
ebv-miR-BART16_st	4.08855	0.4835	FALSE	4.16529	0.436052	FALSE	miRNA	Epstein Barr	UUAGAUAGAGUGGGUGUGUGCUCU	miRNA_v1	2010-10-21	2008	Affymetrix Proprietary Database	ebv-mir-BART16	HHV507799:139776-139874 (+)	24
ebv-miR-BART17-5p_st	4.90276	0.0169771	TRUE	4.40477	0.160148	FALSE	miRNA	Epstein Barr	UAAGAGGACGCAGGCAUACAAG	miRNA_v1	2010-10-21	2008	Affymetrix Proprietary Database	ebv-mir-BART17	HHV507799:139894-139995 (+)	22
ebv-miR-BART17-3p_st	4.28318	0.403479	FALSE	3.86911	0.568342	FALSE	miRNA	Epstein Barr	UGUAUGCCUGGUGUCCCCUUAGU	miRNA_v1	2010-10-21	2008	Affymetrix Proprietary Database	ebv-mir-BART17	HHV507799:139894-139995 (+)	23
ebv-miR-BART18-5p_st	3.95452	0.0359884	TRUE	4.41431	0.0121987	TRUE	miRNA	Epstein Barr	UCAAGUUCGCACUUCCUAUACA	miRNA_v1	2010-10-21	2008	Affymetrix Proprietary Database	ebv-mir-BART18	HHV507799:145932-146050 (+)	22
ebv-miR-BART18-3p_st	3.89949	0.677416	FALSE	4.09983	0.573506	FALSE	miRNA	Epstein Barr	UAUCGGAAGUUUGGGCUUCGUC	miRNA_v1	2010-10-21	2008	Affymetrix Proprietary Database	ebv-mir-BART18	HHV507799:145932-146050 (+)	22
ebv-miR-BART19-5p_st	4.73201	0.0365812	TRUE	3.76771	0.853171	FALSE	miRNA	Epstein Barr	ACAUUCCCCGCAAACAUGACAUG	miRNA_v1	2010-10-21	2008	Affymetrix Proprietary Database	ebv-mir-BART19	HHV507799:148198-148290 (+)	23
ebv-miR-BART19-3p_st	4.04016	0.435954	FALSE	3.96118	0.706352	FALSE	miRNA	Epstein Barr	UUUUGUUUGCUUGGGAAUGCU	miRNA_v1	2010-10-21	2008	Affymetrix Proprietary Database	ebv-mir-BART19	HHV507799:148198-148290 (+)	21
ebv-miR-BART20-5p_st	3.65777	0.223021	FALSE	4.03205	0.0480571	TRUE	miRNA	Epstein Barr	UAGCAGGCAUGUCUUCAUUCC	miRNA_v1	2010-10-21	2008	Affymetrix Proprietary Database	ebv-mir-BART20	HHV507799:148319-148417 (+)	21
ebv-miR-BART20-3p_st	4.11873	0.141571	FALSE	4.08454	0.152073	FALSE	miRNA	Epstein Barr	CAUGAAGGCACAGCCUGUUACC	miRNA_v1	2010-10-21	2008	Affymetrix Proprietary Database	ebv-mir-BART20	HHV507799:148319-148417 (+)	22
ebv-miR-BHRF1-2-star_st	4.04272	0.655706	FALSE	3.84447	0.776153	FALSE	miRNA	Epstein Barr	AAAUUCUGUUGCAGCAGAUAGC	miRNA_v1	2010-10-21	2008	Affymetrix Proprietary Database	ebv-mir-bhrf1		22
ebv-miR-BART3-star_st	4.30812	0.259962	FALSE	3.9357	0.533931	FALSE	miRNA	Epstein Barr	ACCUAGUGUUAGUGUUGUGCU	miRNA_v1	2010-10-21	2008	Affymetrix Proprietary Database	ebv-mir-BART3	HHV507799:139076-139154 (+)	21
ebv-miR-BART7-star_st	3.88811	0.268951	FALSE	3.8466	0.174887	FALSE	miRNA	Epstein Barr	CCUGGACCUUGACUAUGAAACA	miRNA_v1	2010-10-21	2008	Affymetrix Proprietary Database	ebv-mir-BART7	HHV507799:146425-146510 (+)	22
ebv-miR-BART8-star_st	3.74394	0.401102	FALSE	3.79958	0.41994	FALSE	miRNA	Epstein Barr	GUCACAAUCUAUGGGGUCGUAGA	miRNA_v1	2010-10-21	2008	Affymetrix Proprietary Database	ebv-mir-BART8	HHV507799:146759-146840 (+)	23
ebv-miR-BART9-star_st	4.34377	0.153723	FALSE	4.08705	0.416672	FALSE	miRNA	Epstein Barr	UACUGGACCCUGAAUUGGAAAC	miRNA_v1	2010-10-21	2008	Affymetrix Proprietary Database	ebv-mir-BART9	HHV507799:146946-147032 (+)	22
ebv-miR-BART10-star_st	4.14691	0.512358	FALSE	3.94527	0.680323	FALSE	miRNA	Epstein Barr	GCCACCUCUUUGGUUCUGUACA	miRNA_v1	2010-10-21	2008	Affymetrix Proprietary Database	ebv-mir-BART10	HHV507799:147304-147393 (+)	22
ebv-miR-BART13-star_st	4.11958	0.324728	FALSE	3.88849	0.797437	FALSE	miRNA	Epstein Barr	AACCGGCUCGUGGCUCGUACAG	miRNA_v1	2010-10-21	2008	Affymetrix Proprietary Database	ebv-mir-BART13	HHV507799:148512-148597 (+)	22
ebv-miR-BART14-star_st	3.92662	0.288491	FALSE	4.5016	0.0292844	TRUE	miRNA	Epstein Barr	UACCCUACGCUGCCGAUUUACA	miRNA_v1	2010-10-21	2008	Affymetrix Proprietary Database	ebv-mir-BART14	HHV507799:148731-148815 (+)	22
fru-let-7h_st	3.70184	0.772659	FALSE	3.74864	0.672616	FALSE	miRNA	Fugu rubripes	UGAGGUAGUAAGUUGUGUUGUU	miRNA_v1	2010-10-21	2008	Affymetrix Proprietary Database	fru-let-7h	scaffold_66:778738-778821 (-)	22
fru-miR-223_st	5.15408	0.00406287	TRUE	4.29115	0.02293	TRUE	miRNA	Fugu rubripes	UGUCAGUUUGUCAAAUACCCC	miRNA_v1	2010-10-21	2008	Affymetrix Proprietary Database	fru-mir-223	scaffold_6:1249743-1249831 (+)	21
fru-miR-124_st	5.4455	0.000197317	TRUE	5.47863	5.86922e-05	TRUE	miRNA	Fugu rubripes	UAAGGCACGCGGUGAAUGCCAA	miRNA_v1	2010-10-21	2008	Affymetrix Proprietary Database	fru-mir-124-3 // fru-mir-124-2 // fru-mir-124-1 // fru-mir-124-1	scaffold_10:985047-985129 (+) // scaffold_120:114030-114107 (-) // scaffold_3560:3627-3703 (+) // scaffold_95:336112-336188 (+)	22
fru-let-7e_st	4.12788	0.478567	FALSE	3.91264	0.738089	FALSE	miRNA	Fugu rubripes	UGAGGUAGUAGAUUGAAUAGUU	miRNA_v1	2010-10-21	2008	Affymetrix Proprietary Database	fru-let-7e	scaffold_93:746540-746639 (-)	22
fru-miR-219_st	4.14528	0.50664	FALSE	3.847	0.851467	FALSE	miRNA	Fugu rubripes	UGAUUGUCCAAACGCAAUUCUU	miRNA_v1	2010-10-21	2008	Affymetrix Proprietary Database	fru-mir-219-2 // fru-mir-219-1	scaffold_523:87833-87912 (-) // scaffold_7:592866-592938 (-)	22
fru-miR-101a_st	3.87114	0.638983	FALSE	3.93208	0.712157	FALSE	miRNA	Fugu rubripes	UACAGUACUGUGAUAACUGAAG	miRNA_v1	2010-10-21	2008	Affymetrix Proprietary Database	fru-mir-101a	scaffold_55:1231315-1231388 (-)	22
fru-miR-222_st	5.18262	0.00211726	TRUE	5.72307	0.00182577	TRUE	miRNA	Fugu rubripes	AGCUACAUCUGGCUACUGGGUCUC	miRNA_v1	2010-10-21	2008	Affymetrix Proprietary Database	fru-mir-222	scaffold_81:979895-979963 (+)	24
fru-miR-221_st	5.16389	0.00325909	TRUE	5.43846	0.000537887	TRUE	miRNA	Fugu rubripes	AGCUACAUUGUCUGCUGGGUUUC	miRNA_v1	2010-10-21	2008	Affymetrix Proprietary Database	fru-mir-221	scaffold_81:980178-980254 (+)	23
fru-miR-142a_st	3.87172	0.842041	FALSE	4.13149	0.54179	FALSE	miRNA	Fugu rubripes	CAUAAAGUAGAAAGCACUACU	miRNA_v1	2010-10-21	2008	Affymetrix Proprietary Database	fru-mir-142a	scaffold_29:256624-256709 (-)	21
fru-miR-9_st	3.62814	0.944413	FALSE	3.95082	0.593531	FALSE	miRNA	Fugu rubripes	UCUUUGGUUAUCUAGCUGUAUGA	miRNA_v1	2010-10-21	2008	Affymetrix Proprietary Database	fru-mir-9-4 // fru-mir-9-3 // fru-mir-9-1 // fru-mir-9-2	scaffold_25:1360049-1360133 (-) // scaffold_302:60367-60448 (+) // scaffold_37:979843-979929 (-) // scaffold_4:166105-166176 (+)	23
fru-miR-23a_st	8.15645	2.05282e-08	TRUE	7.87883	2.05282e-08	TRUE	miRNA	Fugu rubripes	AUCACAUUGCCAGGGAUUUCCA	miRNA_v1	2010-10-21	2008	Affymetrix Proprietary Database	fru-mir-23a-1 // fru-mir-23a-3 // fru-mir-23a-2	scaffold_122:518677-518764 (+) // scaffold_141:715438-715517 (-) // scaffold_80:1083107-1083183 (+)	22
fru-miR-25_st	7.63857	5.52059e-08	TRUE	7.34826	8.73028e-08	TRUE	miRNA	Fugu rubripes	CAUUGCACUUGUCUCGGUCUGA	miRNA_v1	2010-10-21	2008	Affymetrix Proprietary Database	fru-mir-25	scaffold_5:2013139-2013220 (-)	22
fru-miR-17_st	11.0634	2.05282e-08	TRUE	11.0749	2.05282e-08	TRUE	miRNA	Fugu rubripes	CAAAGUGCUUACAGUGCAGGUA	miRNA_v1	2010-10-21	2008	Affymetrix Proprietary Database	fru-mir-17-2 // fru-mir-17-1	scaffold_103:232663-232744 (-) // scaffold_1:5701023-5701108 (+)	22
fru-miR-18_st	9.32393	2.05282e-08	TRUE	8.0103	2.05282e-08	TRUE	miRNA	Fugu rubripes	UAAGGUGCAUCUAGUGCAGAUA	miRNA_v1	2010-10-21	2008	Affymetrix Proprietary Database	fru-mir-18	scaffold_1:5701157-5701232 (+)	22
fru-miR-19a_st	5.65357	0.000442318	TRUE	3.69195	0.454909	FALSE	miRNA	Fugu rubripes	UGUGCAAAUCUAUGCAAAACUGA	miRNA_v1	2010-10-21	2008	Affymetrix Proprietary Database	fru-mir-19a	scaffold_1:5701295-5701375 (+)	23
fru-miR-19b_st	9.46467	2.05282e-08	TRUE	8.88207	2.05282e-08	TRUE	miRNA	Fugu rubripes	UGUGCAAAUCCAUGCAAAACUGA	miRNA_v1	2010-10-21	2008	Affymetrix Proprietary Database	fru-mir-19b	scaffold_1:5701650-5701712 (+)	23
fru-miR-92_st	11.4552	2.05282e-08	TRUE	11.3649	2.05282e-08	TRUE	miRNA	Fugu rubripes	UAUUGCACUUGUCCCGGCCUGU	miRNA_v1	2010-10-21	2008	Affymetrix Proprietary Database	fru-mir-92-1 // fru-mir-92-2	scaffold_103:231911-231989 (-) // scaffold_1:5701804-5701866 (+)	22
fru-miR-184_st	4.65744	0.0494309	TRUE	4.99155	0.00937068	TRUE	miRNA	Fugu rubripes	UGGACGGAGAACUGAUAAGGG	miRNA_v1	2010-10-21	2008	Affymetrix Proprietary Database	fru-mir-184	scaffold_159:97271-97343 (-)	21
fru-let-7a_st	5.17676	0.00186634	TRUE	5.33194	0.00297446	TRUE	miRNA	Fugu rubripes	UGAGGUAGUAGGUUGUAUAGUU	miRNA_v1	2010-10-21	2008	Affymetrix Proprietary Database	fru-let-7a-2 // fru-let-7a-1 // fru-let-7a-3	scaffold_2:2566819-2566894 (+) // scaffold_6:2072541-2072614 (+) // scaffold_7484:4886-4981 (+)	22
fru-miR-187_st	3.84492	0.907133	FALSE	4.18806	0.37798	FALSE	miRNA	Fugu rubripes	UCGUGUCUUGUGUUGCAGCC	miRNA_v1	2010-10-21	2008	Affymetrix Proprietary Database	fru-mir-187	scaffold_45:756097-756188 (-)	20
fru-miR-137_st	3.98334	0.573387	FALSE	4.04128	0.280812	FALSE	miRNA	Fugu rubripes	UUAUUGCUUAAGAAUACGCGUA	miRNA_v1	2010-10-21	2008	Affymetrix Proprietary Database	fru-mir-137	scaffold_9069:2216-2288 (-)	22
fru-miR-458_st	4.07792	0.43833	FALSE	4.05393	0.478223	FALSE	miRNA	Fugu rubripes	AUAGCUCUUUAAAUGGUACUGC	miRNA_v1	2010-10-21	2008	Affymetrix Proprietary Database	fru-mir-458	scaffold_3295:7522-7596 (+)	22
fru-miR-489_st	4.06814	0.633444	FALSE	3.75746	0.949042	FALSE	miRNA	Fugu rubripes	AGUGACAUCAUAUGUACGGCUGC	miRNA_v1	2010-10-21	2008	Affymetrix Proprietary Database	fru-mir-489	scaffold_37:1520143-1520244 (-)	23
fru-miR-192_st	4.1392	0.289789	FALSE	3.92042	0.492074	FALSE	miRNA	Fugu rubripes	AUGACCUAUGAAUUGACAGCC	miRNA_v1	2010-10-21	2008	Affymetrix Proprietary Database	fru-mir-192	scaffold_242:411937-412018 (-)	21
fru-miR-194_st	4.49793	0.0353283	TRUE	4.60172	0.0258996	TRUE	miRNA	Fugu rubripes	UGUAACAGCAACUCCAUGUGG	miRNA_v1	2010-10-21	2008	Affymetrix Proprietary Database	fru-mir-194	scaffold_242:412093-412164 (-)	21
fru-miR-142b_st	4.08777	0.6544	FALSE	3.96556	0.63354	FALSE	miRNA	Fugu rubripes	CAUAAAGUAGAAAGCACUACUA	miRNA_v1	2010-10-21	2008	Affymetrix Proprietary Database	fru-mir-142b	scaffold_271:308495-308580 (+)	22
fru-miR-30b_st	5.03074	0.00317858	TRUE	4.57273	0.0397128	TRUE	miRNA	Fugu rubripes	UGUAAACAUCCUACACUCAGCU	miRNA_v1	2010-10-21	2008	Affymetrix Proprietary Database	fru-mir-30b	scaffold_61:1182288-1182377 (-)	22
fru-miR-30d_st	5.94305	6.03858e-05	TRUE	5.09813	0.00137387	TRUE	miRNA	Fugu rubripes	UGUAAACAUCCCCGACUGGAAG	miRNA_v1	2010-10-21	2008	Affymetrix Proprietary Database	fru-mir-30d	scaffold_61:1182459-1182556 (-)	22
fru-miR-27b_st	5.30118	0.00294416	TRUE	5.45404	0.000126014	TRUE	miRNA	Fugu rubripes	UUCACAGUGGCUAAGUUCUGCA	miRNA_v1	2010-10-21	2008	Affymetrix Proprietary Database	fru-mir-27b	scaffold_11:1588727-1588800 (+)	22
fru-miR-23b_st	8.30253	2.05282e-08	TRUE	9.31946	2.05282e-08	TRUE	miRNA	Fugu rubripes	AUCACAUUGCCAGGGAUUACCA	miRNA_v1	2010-10-21	2008	Affymetrix Proprietary Database	fru-mir-23b	scaffold_11:1588457-1588529 (+)	22
fru-miR-196a_st	3.98453	0.685375	FALSE	4.04405	0.54461	FALSE	miRNA	Fugu rubripes	UAGGUAGUUUCAUGUUGUUGGG	miRNA_v1	2010-10-21	2008	Affymetrix Proprietary Database	fru-mir-196a-2 // fru-mir-196a-1	scaffold_12:2363674-2363749 (-) // scaffold_66:161433-161517 (-)	22
fru-miR-126_st	4.78018	0.0362439	TRUE	5.19581	0.000297225	TRUE	miRNA	Fugu rubripes	UCGUACCGUGAGUAAUAAUGC	miRNA_v1	2010-10-21	2008	Affymetrix Proprietary Database	fru-mir-126	scaffold_49:988579-988641 (+)	21
fru-miR-199_st	9.45074	2.05282e-08	TRUE	8.20943	2.05282e-08	TRUE	miRNA	Fugu rubripes	CCCAGUGUUCAGACUACCUGUUC	miRNA_v1	2010-10-21	2008	Affymetrix Proprietary Database	fru-mir-199-3 // fru-mir-199-1 // fru-mir-199-2	scaffold_139:491456-491554 (-) // scaffold_13:2236040-2236126 (+) // scaffold_27:1718125-1718197 (+)	23
fru-miR-148_st	4.30982	0.0824262	FALSE	4.28772	0.125317	FALSE	miRNA	Fugu rubripes	UCAGUGCAUUACAGAACUUUGU	miRNA_v1	2010-10-21	2008	Affymetrix Proprietary Database	fru-mir-148	scaffold_100:254537-254615 (-)	22
fru-miR-10b_st	4.98852	0.00553632	TRUE	4.49638	0.0547565	TRUE	miRNA	Fugu rubripes	UACCCUGUAGAACCGAAUUUGUG	miRNA_v1	2010-10-21	2008	Affymetrix Proprietary Database	fru-mir-10b-1 // fru-mir-10b-2	scaffold_100:350405-350474 (-) // scaffold_66:130465-130548 (-)	23
fru-miR-205_st	4.3174	0.334163	FALSE	8.03614	2.05282e-08	TRUE	miRNA	Fugu rubripes	UCCUUCAUUCCACCGGAGUCUG	miRNA_v1	2010-10-21	2008	Affymetrix Proprietary Database	fru-mir-205	scaffold_325:6878-6956 (-)	22
fru-miR-365_st	4.26951	0.024306	TRUE	4.28915	0.0754752	FALSE	miRNA	Fugu rubripes	UAAUGCCCCUAAAAAUCCUUAU	miRNA_v1	2010-10-21	2008	Affymetrix Proprietary Database	fru-mir-365	scaffold_26:667380-667474 (-)	22
fru-miR-193_st	3.90726	0.782955	FALSE	4.15587	0.467762	FALSE	miRNA	Fugu rubripes	AACUGGCCUACAAAGUCCCAGU	miRNA_v1	2010-10-21	2008	Affymetrix Proprietary Database	fru-mir-193	scaffold_26:669402-669489 (-)	22
fru-miR-217_st	3.9575	0.525131	FALSE	3.62766	0.820551	FALSE	miRNA	Fugu rubripes	UACUGCAUCAGGAACUGAUUGG	miRNA_v1	2010-10-21	2008	Affymetrix Proprietary Database	fru-mir-217	scaffold_86:820227-820326 (-)	22
fru-miR-216a_st	4.00852	0.264665	FALSE	4.09363	0.353465	FALSE	miRNA	Fugu rubripes	AAAUCUCAGCUGGCAACUGUGA	miRNA_v1	2010-10-21	2008	Affymetrix Proprietary Database	fru-mir-216a	scaffold_86:820785-820857 (-)	22
fru-miR-216b_st	4.67451	0.0699788	FALSE	3.87679	0.86606	FALSE	miRNA	Fugu rubripes	UAAUCUCUGCAGGCAACUGUGA	miRNA_v1	2010-10-21	2008	Affymetrix Proprietary Database	fru-mir-216b	scaffold_86:821469-821545 (-)	22
fru-let-7i_st	3.90158	0.616649	FALSE	3.90539	0.852292	FALSE	miRNA	Fugu rubripes	UGAGGUAGUAGUUUGUGCUGUU	miRNA_v1	2010-10-21	2008	Affymetrix Proprietary Database	fru-let-7i	scaffold_2:2379879-2379962 (-)	22
fru-miR-429_st	4.19923	0.0697339	FALSE	5.15585	9.108e-05	TRUE	miRNA	Fugu rubripes	UAAUACUGUCUGGUAAUGCCGU	miRNA_v1	2010-10-21	2008	Affymetrix Proprietary Database	fru-mir-429	scaffold_147:354659-354734 (-)	22
fru-miR-200a_st	3.86338	0.828273	FALSE	4.35482	0.0832382	FALSE	miRNA	Fugu rubripes	UAACACUGUCUGGUAACGAUGU	miRNA_v1	2010-10-21	2008	Affymetrix Proprietary Database	fru-mir-200a	scaffold_147:355844-355926 (-)	22
fru-miR-200b_st	3.74177	0.954204	FALSE	4.08609	0.101965	FALSE	miRNA	Fugu rubripes	UAAUACUGCCUGGUAAUGAUGA	miRNA_v1	2010-10-21	2008	Affymetrix Proprietary Database	fru-mir-200b	scaffold_147:356018-356094 (-)	22
fru-miR-218b_st	3.82632	0.552289	FALSE	3.83719	0.446856	FALSE	miRNA	Fugu rubripes	UUGUGCUUGAUCUAACCAUGCA	miRNA_v1	2010-10-21	2008	Affymetrix Proprietary Database	fru-mir-218b	scaffold_243:388998-389073 (+)	22
fru-miR-301_st	4.33934	0.230853	FALSE	3.84436	0.801801	FALSE	miRNA	Fugu rubripes	CAGUGCAAUAGUAUUGUCAUAG	miRNA_v1	2010-10-21	2008	Affymetrix Proprietary Database	fru-mir-301	scaffold_243:346405-346472 (+)	22
fru-miR-130_st	6.22084	1.09844e-05	TRUE	5.17775	0.00310828	TRUE	miRNA	Fugu rubripes	CAGUGCAAUAUUAAAAGGGCAU	miRNA_v1	2010-10-21	2008	Affymetrix Proprietary Database	fru-mir-130	scaffold_243:346155-346233 (+)	22
fru-miR-122_st	3.60614	0.90867	FALSE	4.16408	0.325447	FALSE	miRNA	Fugu rubripes	UGGAGUGUGACAAUGGUGUUUG	miRNA_v1	2010-10-21	2008	Affymetrix Proprietary Database	fru-mir-122	scaffold_44:1155538-1155603 (+)	22
fru-miR-218a_st	4.70784	0.0220967	TRUE	3.93987	0.813593	FALSE	miRNA	Fugu rubripes	UUGUGCUUGAUCUAACCAUGUG	miRNA_v1	2010-10-21	2008	Affymetrix Proprietary Database	fru-mir-218a-2 // fru-mir-218a-1	scaffold_261:162269-162352 (-) // scaffold_5:2155902-2155984 (-)	22
fru-let-7d_st	3.5725	0.901886	FALSE	4.05796	0.384241	FALSE	miRNA	Fugu rubripes	UGAGGUAGUUGGUUGUAUGGUU	miRNA_v1	2010-10-21	2008	Affymetrix Proprietary Database	fru-let-7d	scaffold_22:1954361-1954456 (-)	22
fru-miR-460_st	3.70365	0.884047	FALSE	3.77985	0.843391	FALSE	miRNA	Fugu rubripes	CACAGCGCAUACAAUGUGGAUG	miRNA_v1	2010-10-21	2008	Affymetrix Proprietary Database	fru-mir-460	scaffold_68:1043549-1043617 (+)	22
fru-miR-21_st	4.41216	0.078465	FALSE	4.09937	0.200887	FALSE	miRNA	Fugu rubripes	UAGCUUAUCAGACUGGUGUUGGC	miRNA_v1	2010-10-21	2008	Affymetrix Proprietary Database	fru-mir-21	scaffold_99:697297-697369 (+)	23
fru-miR-153b_st	4.12381	0.126166	FALSE	4.21502	0.0655622	FALSE	miRNA	Fugu rubripes	UUGCAUAGUCACAAAAAUGAGC	miRNA_v1	2010-10-21	2008	Affymetrix Proprietary Database	fru-mir-153b	scaffold_46:1305594-1305679 (+)	22
fru-miR-181b_st	9.18683	2.05282e-08	TRUE	9.17801	2.05282e-08	TRUE	miRNA	Fugu rubripes	AACAUUCAUUGCUGUCGGUGGG	miRNA_v1	2010-10-21	2008	Affymetrix Proprietary Database	fru-mir-181b-2 // fru-mir-181b-1	scaffold_264:301302-301376 (+) // scaffold_43:1123743-1123829 (-)	22
fru-miR-181a_st	9.63901	2.05282e-08	TRUE	9.4562	2.05282e-08	TRUE	miRNA	Fugu rubripes	AACAUUCAACGCUGUCGGUGAGU	miRNA_v1	2010-10-21	2008	Affymetrix Proprietary Database	fru-mir-181a-2 // fru-mir-181a-1	scaffold_41:1140061-1140157 (+) // scaffold_43:1123969-1124051 (-)	23
fru-miR-338_st	4.16113	0.581574	FALSE	3.70804	0.856384	FALSE	miRNA	Fugu rubripes	UCCAGCAUCAGUGAUUUUGUUG	miRNA_v1	2010-10-21	2008	Affymetrix Proprietary Database	fru-mir-338	scaffold_139:10886-10965 (+)	22
fru-miR-7_st	4.11082	0.31506	FALSE	3.82996	0.898727	FALSE	miRNA	Fugu rubripes	UGGAAGACUAGUGAUUUUGUU	miRNA_v1	2010-10-21	2008	Affymetrix Proprietary Database	fru-mir-7	scaffold_11:607880-607970 (+)	21
fru-miR-153a_st	4.19056	0.242292	FALSE	3.41518	0.916515	FALSE	miRNA	Fugu rubripes	UUGCAUAGUCACAAAAGUGAUC	miRNA_v1	2010-10-21	2008	Affymetrix Proprietary Database	fru-mir-153a	scaffold_260:284139-284209 (+)	22
fru-let-7j_st	3.63544	0.986776	FALSE	3.95384	0.739824	FALSE	miRNA	Fugu rubripes	UGAGGUAGUUUUUUGUACAGUU	miRNA_v1	2010-10-21	2008	Affymetrix Proprietary Database	fru-let-7j	scaffold_56:837841-837922 (-)	22
fru-let-7b_st	3.80986	0.670658	FALSE	3.46511	0.95152	FALSE	miRNA	Fugu rubripes	UGAGGUAGUAGGUUGUGUGGUU	miRNA_v1	2010-10-21	2008	Affymetrix Proprietary Database	fru-let-7b	scaffold_177:460829-460912 (+)	22
fru-miR-128_st	4.08324	0.101814	FALSE	4.24318	0.0254621	TRUE	miRNA	Fugu rubripes	UCACAGUGAACCGGUCUCUUUU	miRNA_v1	2010-10-21	2008	Affymetrix Proprietary Database	fru-mir-128-2 // fru-mir-128-1	scaffold_45:1006073-1006144 (-) // scaffold_64:511507-511591 (-)	22
fru-miR-144_st	3.67131	0.78333	FALSE	4.00225	0.774724	FALSE	miRNA	Fugu rubripes	UACAGUAUAGAUGAUGUACU	miRNA_v1	2010-10-21	2008	Affymetrix Proprietary Database	fru-mir-144	scaffold_511:35509-35581 (+)	20
fru-miR-30c_st	3.90367	0.515786	FALSE	3.82097	0.641255	FALSE	miRNA	Fugu rubripes	UGUAAACAUCCUACACUCUCGG	miRNA_v1	2010-10-21	2008	Affymetrix Proprietary Database	fru-mir-30c	scaffold_113:576744-576821 (+)	22
fru-miR-140_st	5.45881	0.00462296	TRUE	5.00298	0.00329213	TRUE	miRNA	Fugu rubripes	CAGUGGUUUUACCCUAUGGUAG	miRNA_v1	2010-10-21	2008	Affymetrix Proprietary Database	fru-mir-140	scaffold_30:61331-61397 (-)	22
fru-miR-214_st	9.89402	2.05282e-08	TRUE	9.52836	2.05282e-08	TRUE	miRNA	Fugu rubripes	ACAGCAGGCACAGACAGGCAG	miRNA_v1	2010-10-21	2008	Affymetrix Proprietary Database	fru-mir-214	scaffold_13:2238140-2238238 (+)	21
fru-miR-455_st	4.36207	0.130318	FALSE	4.18144	0.249648	FALSE	miRNA	Fugu rubripes	UAUGUGCCCUUGGACUACAUCG	miRNA_v1	2010-10-21	2008	Affymetrix Proprietary Database	fru-mir-455	scaffold_49:278273-278356 (+)	22
fru-miR-135b_st	3.96788	0.603014	FALSE	3.40542	0.938471	FALSE	miRNA	Fugu rubripes	UAUGGCUUUUUAUUCCUAUCUG	miRNA_v1	2010-10-21	2008	Affymetrix Proprietary Database	fru-mir-135b	scaffold_54:499969-500051 (-)	22
fru-miR-196b_st	3.87141	0.84897	FALSE	3.64626	0.791543	FALSE	miRNA	Fugu rubripes	UAGGUAGUUUCAAGUUGUUGGG	miRNA_v1	2010-10-21	2008	Affymetrix Proprietary Database	fru-mir-196b	scaffold_41:523704-523772 (+)	22
fru-miR-129_st	4.07151	0.386275	FALSE	3.7415	0.827433	FALSE	miRNA	Fugu rubripes	CUUUUUGCGGUCUGGGCUUGCU	miRNA_v1	2010-10-21	2008	Affymetrix Proprietary Database	fru-mir-129-1 // fru-mir-129-2	scaffold_104:237313-237401 (+) // scaffold_8:569930-570002 (-)	22
fru-miR-26_st	9.39914	2.05282e-08	TRUE	9.84162	2.05282e-08	TRUE	miRNA	Fugu rubripes	UUCAAGUAAUCCAGGAUAGGCU	miRNA_v1	2010-10-21	2008	Affymetrix Proprietary Database	fru-mir-26	scaffold_311:87335-87422 (+)	22
fru-miR-101b_st	3.89149	0.251553	FALSE	3.94926	0.5807	FALSE	miRNA	Fugu rubripes	UACAGUACUAUGAUAACUGAAG	miRNA_v1	2010-10-21	2008	Affymetrix Proprietary Database	fru-mir-101b	scaffold_413:142282-142369 (-)	22
fru-miR-103_st	10.1807	2.05282e-08	TRUE	10.2226	2.05282e-08	TRUE	miRNA	Fugu rubripes	AGCAGCAUUGUACAGGGCUAUGA	miRNA_v1	2010-10-21	2008	Affymetrix Proprietary Database	fru-mir-103	scaffold_5:1799230-1799311 (-)	23
fru-miR-107_st	9.69041	2.05282e-08	TRUE	9.89751	2.05282e-08	TRUE	miRNA	Fugu rubripes	AGCAGCAUUGUACAGGGCUAUCA	miRNA_v1	2010-10-21	2008	Affymetrix Proprietary Database	fru-mir-107	scaffold_124:65201-65287 (+)	23
fru-miR-22b_st	4.24619	0.454357	FALSE	4.28753	0.25944	FALSE	miRNA	Fugu rubripes	AAGCUGCCAGUUGAAGAGCUGU	miRNA_v1	2010-10-21	2008	Affymetrix Proprietary Database	fru-mir-22b	scaffold_50:997438-997523 (-)	22
fru-miR-212_st	4.24987	0.189596	FALSE	3.8654	0.516322	FALSE	miRNA	Fugu rubripes	UAACAGUCUACAGUCAUGGCU	miRNA_v1	2010-10-21	2008	Affymetrix Proprietary Database	fru-mir-212	scaffold_156:196702-196796 (-)	21
fru-miR-135a_st	3.71177	0.97582	FALSE	3.93071	0.573069	FALSE	miRNA	Fugu rubripes	UAUGGCUUUCUAUUCCUAUGUG	miRNA_v1	2010-10-21	2008	Affymetrix Proprietary Database	fru-mir-135a	scaffold_150:149548-149626 (+)	22
fru-miR-29a_st	3.93437	0.658154	FALSE	3.9426	0.65875	FALSE	miRNA	Fugu rubripes	UAGCACCAUUUGAAAUCGGUUA	miRNA_v1	2010-10-21	2008	Affymetrix Proprietary Database	fru-mir-29a-1 // fru-mir-29a-2	scaffold_325:252677-252747 (+) // scaffold_371:89490-89615 (-)	22
fru-miR-29b_st	3.86238	0.792379	FALSE	3.56782	0.950112	FALSE	miRNA	Fugu rubripes	UAGCACCAUUUGAAAUCAGUGU	miRNA_v1	2010-10-21	2008	Affymetrix Proprietary Database	fru-mir-29b-2 // fru-mir-29b-1	scaffold_325:252473-252546 (+) // scaffold_371:89646-89722 (-)	22
fru-miR-133_st	4.42175	0.195045	FALSE	4.40522	0.0862273	FALSE	miRNA	Fugu rubripes	UUUGGUCCCCUUCAACCAGCUG	miRNA_v1	2010-10-21	2008	Affymetrix Proprietary Database	fru-mir-133	scaffold_2477:11701-11788 (-)	22
fru-miR-132_st	4.45336	0.0888981	FALSE	4.8053	0.0245353	TRUE	miRNA	Fugu rubripes	UAACAGUCUACAGCCAUGGUCG	miRNA_v1	2010-10-21	2008	Affymetrix Proprietary Database	fru-mir-132	scaffold_156:196466-196550 (-)	22
fru-miR-125b_st	9.37911	2.05282e-08	TRUE	9.4575	2.05282e-08	TRUE	miRNA	Fugu rubripes	UCCCUGAGACCCUAACUUGUGA	miRNA_v1	2010-10-21	2008	Affymetrix Proprietary Database	fru-mir-125b	scaffold_6:2078442-2078511 (+)	22
fru-miR-100_st	6.01576	6.22805e-05	TRUE	6.10687	2.73287e-05	TRUE	miRNA	Fugu rubripes	AACCCGUAGAUCCGAACUUGUG	miRNA_v1	2010-10-21	2008	Affymetrix Proprietary Database	fru-mir-100	scaffold_6:2072097-2072159 (+)	22
fru-miR-189_st	3.75718	0.297272	FALSE	4.31247	0.175497	FALSE	miRNA	Fugu rubripes	GUGCCUACUGAACUGGUAUCAGU	miRNA_v1	2010-10-21	2008	Affymetrix Proprietary Database	fru-mir-189		23
fru-miR-24_st	8.49701	2.05282e-08	TRUE	9.17562	2.05282e-08	TRUE	miRNA	Fugu rubripes	UGGCUCAGUUCAGCAGGAACAG	miRNA_v1	2010-10-21	2008	Affymetrix Proprietary Database	fru-mir-24-1 // fru-mir-24-2	scaffold_122:520267-520345 (+) // scaffold_141:714268-714349 (-)	22
fru-miR-27e_st	4.51077	0.101329	FALSE	4.21358	0.154509	FALSE	miRNA	Fugu rubripes	UUCACAGUGGCUAAGUUCAGUG	miRNA_v1	2010-10-21	2008	Affymetrix Proprietary Database	fru-mir-27e	scaffold_122:519071-519170 (+)	22
fru-miR-375_st	4.11124	0.459659	FALSE	3.68159	0.741372	FALSE	miRNA	Fugu rubripes	UUUGUUCGUUCGGCUCGCGUUA	miRNA_v1	2010-10-21	2008	Affymetrix Proprietary Database	fru-mir-375 // fru-mir-375	scaffold_3113:9349-9425 (+) // scaffold_83:92347-92423 (+)	22
fru-miR-1_st	3.74763	0.953869	FALSE	3.73477	0.952899	FALSE	miRNA	Fugu rubripes	UGGAAUGUAAAGAAGUAUGUAU	miRNA_v1	2010-10-21	2008	Affymetrix Proprietary Database	fru-mir-1	scaffold_68:826942-827017 (+)	22
fru-miR-202_st	4.45908	0.156447	FALSE	4.97712	0.0275212	TRUE	miRNA	Fugu rubripes	AGAGGCAUAGGGCAUGGGAAAA	miRNA_v1	2010-10-21	2008	Affymetrix Proprietary Database	fru-mir-202	scaffold_52:1213142-1213210 (-)	22
fru-miR-203_st	3.69952	0.943933	FALSE	3.90668	0.803458	FALSE	miRNA	Fugu rubripes	GUGAAAUGUUUAGGACCACUUG	miRNA_v1	2010-10-21	2008	Affymetrix Proprietary Database	fru-mir-203	scaffold_88:11861-11934 (+)	22
fru-miR-27c_st	3.4991	0.978347	FALSE	4.02553	0.663202	FALSE	miRNA	Fugu rubripes	UUCACAGUGGUUAAGUUCUGC	miRNA_v1	2010-10-21	2008	Affymetrix Proprietary Database	fru-mir-27c	scaffold_141:715228-715305 (-)	21
fru-miR-138_st	5.45612	0.00562798	TRUE	5.30908	0.00446039	TRUE	miRNA	Fugu rubripes	AGCUGGUGUUGUGAAUCAGGCC	miRNA_v1	2010-10-21	2008	Affymetrix Proprietary Database	fru-mir-138	scaffold_241:338564-338642 (+)	22
fru-miR-125a_st	6.03084	8.33755e-05	TRUE	5.37962	0.0029096	TRUE	miRNA	Fugu rubripes	UCCCUGAGACCCUUAACCUGUG	miRNA_v1	2010-10-21	2008	Affymetrix Proprietary Database	fru-mir-125a	scaffold_37:1018297-1018362 (-)	22
fru-miR-20_st	11.0629	2.05282e-08	TRUE	10.6125	2.05282e-08	TRUE	miRNA	Fugu rubripes	UAAAGUGCUUAUAGUGCAGGUAG	miRNA_v1	2010-10-21	2008	Affymetrix Proprietary Database	fru-mir-20	scaffold_103:232138-232217 (-)	23
fru-miR-15b_st	3.83855	0.653348	FALSE	3.90677	0.572556	FALSE	miRNA	Fugu rubripes	UAGCAGCGCAUCAUGGUUUGUA	miRNA_v1	2010-10-21	2008	Affymetrix Proprietary Database	fru-mir-15b	scaffold_9:497283-497377 (-)	22
fru-miR-10c_st	4.08276	0.434829	FALSE	4.15449	0.324056	FALSE	miRNA	Fugu rubripes	UACCCUGUAGAUCCGGAUUUGU	miRNA_v1	2010-10-21	2008	Affymetrix Proprietary Database	fru-mir-10c	scaffold_41:599559-599660 (+)	22
fru-miR-183_st	3.56179	0.923238	FALSE	7.77481	2.05282e-08	TRUE	miRNA	Fugu rubripes	UAUGGCACUGGUAGAAUUCACUG	miRNA_v1	2010-10-21	2008	Affymetrix Proprietary Database	fru-mir-183	scaffold_8:1590773-1590842 (-)	23
fru-miR-96_st	4.4157	0.166917	FALSE	3.56903	0.975222	FALSE	miRNA	Fugu rubripes	UUUGGCACUAGCACAUUUUUGCU	miRNA_v1	2010-10-21	2008	Affymetrix Proprietary Database	fru-mir-96	scaffold_8:1590530-1590631 (-)	23
fru-miR-182_st	4.27992	0.301301	FALSE	3.82501	0.763516	FALSE	miRNA	Fugu rubripes	UGGUUCUAGACUUGCCAACUA	miRNA_v1	2010-10-21	2008	Affymetrix Proprietary Database	fru-mir-182	scaffold_8:1590290-1590361 (-)	21
fru-miR-210_st	5.89692	0.000310272	TRUE	5.29887	0.0014581	TRUE	miRNA	Fugu rubripes	CUGUGCGUGUGACAGCGGCUAA	miRNA_v1	2010-10-21	2008	Affymetrix Proprietary Database	fru-mir-210	scaffold_119:784663-784760 (-)	22
fru-let-7g_st	3.63567	0.959886	FALSE	3.94894	0.852307	FALSE	miRNA	Fugu rubripes	UGAGGUAGUAGUUUGUAUAGUU	miRNA_v1	2010-10-21	2008	Affymetrix Proprietary Database	fru-let-7g	scaffold_66:779014-779092 (-)	22
fru-miR-22a_st	4.13363	0.419005	FALSE	3.83328	0.788449	FALSE	miRNA	Fugu rubripes	AAGCUGCCAGCUGAAGAACUGU	miRNA_v1	2010-10-21	2008	Affymetrix Proprietary Database	fru-mir-22a	scaffold_9:2572423-2572508 (-)	22
fru-miR-204_st	4.79583	0.0257384	TRUE	4.59975	0.0848896	FALSE	miRNA	Fugu rubripes	UUCCCUUUGUCAUCCUAUGCCU	miRNA_v1	2010-10-21	2008	Affymetrix Proprietary Database	fru-mir-204	scaffold_2:900624-900715 (+)	22
fru-miR-152_st	3.8972	0.558071	FALSE	3.81437	0.929366	FALSE	miRNA	Fugu rubripes	UCAGUGCAUAACAGAACUUUGU	miRNA_v1	2010-10-21	2008	Affymetrix Proprietary Database	fru-mir-152	scaffold_41:760447-760517 (+)	22
fru-miR-15a_st	4.22337	0.0602196	FALSE	4.34319	0.0921484	FALSE	miRNA	Fugu rubripes	UAGCAGCACGGAAUGGUUUGUG	miRNA_v1	2010-10-21	2008	Affymetrix Proprietary Database	fru-mir-15a	scaffold_42:1183810-1183880 (-)	22
fru-miR-16_st	4.62036	0.0166427	TRUE	4.54734	0.0227641	TRUE	miRNA	Fugu rubripes	UAGCAGCACGUAAAUAUUGGAG	miRNA_v1	2010-10-21	2008	Affymetrix Proprietary Database	fru-mir-16	scaffold_42:1183638-1183726 (-)	22
fru-miR-190_st	3.669	0.878594	FALSE	3.98494	0.456025	FALSE	miRNA	Fugu rubripes	UGAUAUGUUUGAUAUAUUAGGU	miRNA_v1	2010-10-21	2008	Affymetrix Proprietary Database	fru-mir-190	scaffold_2:509159-509225 (-)	22
fru-miR-10d_st	4.98257	0.0173146	TRUE	4.86033	0.00896947	TRUE	miRNA	Fugu rubripes	UACCCUGUAGAACCGAAUGUGUGUG	miRNA_v1	2010-10-21	2008	Affymetrix Proprietary Database	fru-mir-10d	scaffold_39:595208-595319 (+)	25
fru-miR-181a-star_st	4.83597	0.0247339	TRUE	4.47674	0.101483	FALSE	miRNA	Fugu rubripes	ACCAUCGACCGUUGAUUGUACC	miRNA_v1	2010-10-21	2008	Affymetrix Proprietary Database	fru-mir-181a-2 // fru-mir-181a-1	scaffold_41:1140061-1140157 (+) // scaffold_43:1123969-1124051 (-)	22
gga-miR-29a_st	3.69326	0.876591	FALSE	3.82499	0.864896	FALSE	miRNA	Gallus gallus	UAGCACCAUUUGAAAUCGGUU	miRNA_v1	2010-10-21	2008	Affymetrix Proprietary Database	gga-mir-29a	1:3236329-3236417 (+)	21
gga-miR-29b_st	3.36486	0.993564	FALSE	4.08822	0.411677	FALSE	miRNA	Gallus gallus	UAGCACCAUUUGAAAUCAGUGUU	miRNA_v1	2010-10-21	2008	Affymetrix Proprietary Database	gga-mir-29b-1 // gga-mir-29b-2	1:3235312-3235392 (+) // 26:2512569-2512648 (-)	23
gga-let-7i_st	4.06587	0.625693	FALSE	3.98495	0.53574	FALSE	miRNA	Gallus gallus	UGAGGUAGUAGUUUGUGCUGU	miRNA_v1	2010-10-21	2008	Affymetrix Proprietary Database	gga-let-7i	1:34895687-34895770 (+)	21
gga-miR-135a_st	3.69432	0.807077	FALSE	3.89084	0.736869	FALSE	miRNA	Gallus gallus	UAUGGCUUUUUAUUCCUAUGUGA	miRNA_v1	2010-10-21	2008	Affymetrix Proprietary Database	gga-mir-135a-1 // gga-mir-135a-2 // gga-mir-135a-3	12:2830742-2830829 (-) // 1:48192659-48192758 (+) // 26:1925942-1926037 (-)	23
gga-miR-33_st	3.85862	0.648257	FALSE	3.48795	0.951612	FALSE	miRNA	Gallus gallus	GUGCAUUGUAGUUGCAUUG	miRNA_v1	2010-10-21	2008	Affymetrix Proprietary Database	gga-mir-33	1:51372282-51372350 (-)	19
gga-let-7a_st	5.98798	6.79626e-06	TRUE	5.71167	4.27567e-05	TRUE	miRNA	Gallus gallus	UGAGGUAGUAGGUUGUAUAGUU	miRNA_v1	2010-10-21	2008	Affymetrix Proprietary Database	gga-let-7a-1 // gga-let-7a-3 // gga-let-7a-2	12:6302911-6303000 (-) // 1:73421272-73421347 (+) // 24:3380993-3381064 (+)	22
gga-let-7b_st	4.05363	0.58395	FALSE	4.3524	0.230955	FALSE	miRNA	Gallus gallus	UGAGGUAGUAGGUUGUGUGGUU	miRNA_v1	2010-10-21	2008	Affymetrix Proprietary Database	gga-let-7b	1:73422101-73422185 (+)	22
gga-miR-99a_st	7.44282	3.83409e-08	TRUE	7.5188	2.05282e-08	TRUE	miRNA	Gallus gallus	AACCCGUAGAUCCGAUCUUGUG	miRNA_v1	2010-10-21	2008	Affymetrix Proprietary Database	gga-mir-99a	1:102424333-102424413 (+)	22
gga-let-7c_st	7.32671	1.47725e-07	TRUE	7.14734	2.05282e-08	TRUE	miRNA	Gallus gallus	UGAGGUAGUAGGUUGUAUGGUU	miRNA_v1	2010-10-21	2008	Affymetrix Proprietary Database	gga-let-7c	1:102425086-102425169 (+)	22
gga-miR-125b_st	9.28674	2.05282e-08	TRUE	9.53595	2.05282e-08	TRUE	miRNA	Gallus gallus	UCCCUGAGACCCUAACUUGUGA	miRNA_v1	2010-10-21	2008	Affymetrix Proprietary Database	gga-mir-125b	1:102457647-102457736 (+)	22
gga-miR-155_st	4.23622	0.290102	FALSE	3.95431	0.518637	FALSE	miRNA	Gallus gallus	UUAAUGCUAAUCGUGAUAGGGG	miRNA_v1	2010-10-21	2008	Affymetrix Proprietary Database	gga-mir-155	1:105930213-105930275 (+)	22
gga-miR-222_st	4.90886	0.00491977	TRUE	4.63424	0.0121074	TRUE	miRNA	Gallus gallus	AGCUACAUCUGGCUACUGGGUCUC	miRNA_v1	2010-10-21	2008	Affymetrix Proprietary Database	gga-mir-222 // gga-mir-222	1:114216027-114216124 (+) // 1:114218422-114218519 (+)	24
gga-miR-221_st	4.23705	0.139629	FALSE	4.86756	0.0170557	TRUE	miRNA	Gallus gallus	AGCUACAUUGUCUGCUGGGUUUC	miRNA_v1	2010-10-21	2008	Affymetrix Proprietary Database	gga-mir-221	1:114218926-114219024 (+)	23
gga-miR-92_st	10.762	2.05282e-08	TRUE	10.6051	2.05282e-08	TRUE	miRNA	Gallus gallus	UAUUGCACUUGUCCCGGCCUG	miRNA_v1	2010-10-21	2008	Affymetrix Proprietary Database	gga-mir-92	1:152248070-152248147 (-)	21
gga-miR-19b_st	9.44186	2.05282e-08	TRUE	8.61313	2.05282e-08	TRUE	miRNA	Gallus gallus	UGUGCAAAUCCAUGCAAAACUGA	miRNA_v1	2010-10-21	2008	Affymetrix Proprietary Database	gga-mir-19b	1:152248183-152248269 (-)	23
gga-miR-20a_st	11.1858	2.05282e-08	TRUE	10.5022	2.05282e-08	TRUE	miRNA	Gallus gallus	UAAAGUGCUUAUAGUGCAGGUAG	miRNA_v1	2010-10-21	2008	Affymetrix Proprietary Database	gga-mir-20a	1:152248306-152248403 (-)	23
gga-miR-19a_st	5.83632	5.40576e-05	TRUE	4.08822	0.428546	FALSE	miRNA	Gallus gallus	UGUGCAAAUCUAUGCAAAACUGA	miRNA_v1	2010-10-21	2008	Affymetrix Proprietary Database	gga-mir-19a	1:152248492-152248572 (-)	23
gga-miR-18a_st	9.27453	2.05282e-08	TRUE	8.1093	2.05282e-08	TRUE	miRNA	Gallus gallus	UAAGGUGCAUCUAGUGCAGAUA	miRNA_v1	2010-10-21	2008	Affymetrix Proprietary Database	gga-mir-18a	1:152248626-152248718 (-)	22
gga-miR-17-5p_st	12.0693	2.05282e-08	TRUE	11.9085	2.05282e-08	TRUE	miRNA	Gallus gallus	CAAAGUGCUUACAGUGCAGGUAGU	miRNA_v1	2010-10-21	2008	Affymetrix Proprietary Database	gga-mir-17	1:152248781-152248865 (-)	24
gga-miR-17-3p_st	4.18776	0.219438	FALSE	3.8071	0.727316	FALSE	miRNA	Gallus gallus	ACUGCAGUGAAGGCACUUGU	miRNA_v1	2010-10-21	2008	Affymetrix Proprietary Database	gga-mir-17	1:152248781-152248865 (-)	20
gga-miR-16_st	4.8804	0.00351292	TRUE	4.49745	0.0390777	TRUE	miRNA	Gallus gallus	UAGCAGCACGUAAAUAUUGGUG	miRNA_v1	2010-10-21	2008	Affymetrix Proprietary Database	gga-mir-16-1 // gga-mir-16-2	1:173700351-173700434 (-) // 9:23742791-23742884 (-)	22
gga-miR-15a_st	4.02966	0.487698	FALSE	3.76675	0.829835	FALSE	miRNA	Gallus gallus	UAGCAGCACAUAAUGGUUUGU	miRNA_v1	2010-10-21	2008	Affymetrix Proprietary Database	gga-mir-15a	1:173700493-173700575 (-)	21
gga-miR-26a_st	8.74579	2.05282e-08	TRUE	9.11073	2.05282e-08	TRUE	miRNA	Gallus gallus	UUCAAGUAAUCCAGGAUAGGC	miRNA_v1	2010-10-21	2008	Affymetrix Proprietary Database	gga-mir-26a	2:4467516-4467592 (+)	21
gga-miR-153_st	4.20939	0.371861	FALSE	3.89513	0.750337	FALSE	miRNA	Gallus gallus	UUGCAUAGUCACAAAAGUGA	miRNA_v1	2010-10-21	2008	Affymetrix Proprietary Database	gga-mir-153	2:8765687-8765773 (-)	20
gga-miR-148a_st	4.64438	0.0576862	TRUE	4.00426	0.500232	FALSE	miRNA	Gallus gallus	UCAGUGCACUACAGAACUUUGU	miRNA_v1	2010-10-21	2008	Affymetrix Proprietary Database	gga-mir-148a	2:32053543-32053610 (-)	22
gga-miR-196_st	4.56221	0.0845077	FALSE	3.74612	0.946669	FALSE	miRNA	Gallus gallus	UAGGUAGUUUCAUGUUGUUGG	miRNA_v1	2010-10-21	2008	Affymetrix Proprietary Database	gga-mir-196-1 // gga-mir-196-2 // gga-mir-196-3	27:3553097-3553191 (+) // 2:32586149-32586242 (-) // Un_random:27776456-27776563 (-)	21
gga-miR-138_st	3.53595	0.94808	FALSE	3.34386	0.75911	FALSE	miRNA	Gallus gallus	AGCUGGUGUUGUGAAUC	miRNA_v1	2010-10-21	2008	Affymetrix Proprietary Database	gga-mir-138-2 // gga-mir-138-1	11:2023954-2024036 (-) // 2:40745148-40745243 (-)	17
gga-miR-128_st	4.35563	0.13562	FALSE	4.96858	0.00381409	TRUE	miRNA	Gallus gallus	UCACAGUGAACCGGUCUCUUU	miRNA_v1	2010-10-21	2008	Affymetrix Proprietary Database	gga-mir-128-2 // gga-mir-128-1	2:45549176-45549259 (+) // 7:32228150-32228231 (+)	21
gga-miR-187_st	3.35137	0.898518	FALSE	3.76457	0.758558	FALSE	miRNA	Gallus gallus	UCGUGUCUUGUGUUGCAGCC	miRNA_v1	2010-10-21	2008	Affymetrix Proprietary Database	gga-mir-187	2:85892470-85892555 (+)	20
gga-miR-32_st	4.3174	0.104586	FALSE	4.19655	0.296559	FALSE	miRNA	Gallus gallus	UAUUGCACAUUACUAAGUUGC	miRNA_v1	2010-10-21	2008	Affymetrix Proprietary Database	gga-mir-32	2:86506451-86506520 (-)	21
gga-miR-133a_st	4.00523	0.538322	FALSE	5.42697	0.000904931	TRUE	miRNA	Gallus gallus	UUGGUCCCCUUCAACCAGCUGU	miRNA_v1	2010-10-21	2008	Affymetrix Proprietary Database	gga-mir-133a-2 // gga-mir-133a-1	20:8119054-8119149 (+) // 2:105670357-105670443 (-)	22
gga-miR-1a_st	4.07124	0.419938	FALSE	4.05271	0.214155	FALSE	miRNA	Gallus gallus	UGGAAUGUAAAGAAGUAUGUA	miRNA_v1	2010-10-21	2008	Affymetrix Proprietary Database	gga-mir-1a-1 // gga-mir-1a-2	20:8107831-8107901 (+) // 2:105673483-105673567 (-)	21
gga-miR-124a_st	5.09913	0.0147461	TRUE	5.73817	2.36485e-05	TRUE	miRNA	Gallus gallus	UUAAGGCACGCGGUGAAUGCCA	miRNA_v1	2010-10-21	2008	Affymetrix Proprietary Database	gga-mir-124a	2:118524157-118524252 (+)	22
gga-miR-30d_st	5.83995	0.000212194	TRUE	5.83799	0.000113453	TRUE	miRNA	Gallus gallus	UGUAAACAUCCCCGACUGGAAG	miRNA_v1	2010-10-21	2008	Affymetrix Proprietary Database	gga-mir-30d	2:148337263-148337326 (-)	22
gga-miR-30b_st	5.6467	0.000132682	TRUE	4.65291	0.00846612	TRUE	miRNA	Gallus gallus	UGUAAACAUCCUACACUCAGCU	miRNA_v1	2010-10-21	2008	Affymetrix Proprietary Database	gga-mir-30b	2:148331598-148331684 (-)	22
gga-miR-216_st	3.62365	0.946209	FALSE	4.01021	0.530695	FALSE	miRNA	Gallus gallus	UAAUCUCAGCUGGCAACUGUG	miRNA_v1	2010-10-21	2008	Affymetrix Proprietary Database	gga-mir-216	3:282807-282912 (-)	21
gga-miR-217_st	4.22823	0.155105	FALSE	3.88035	0.726799	FALSE	miRNA	Gallus gallus	UACUGCAUCAGGAACUGAUUGGAU	miRNA_v1	2010-10-21	2008	Affymetrix Proprietary Database	gga-mir-217	3:280139-280245 (-)	24
gga-miR-194_st	4.15909	0.207399	FALSE	4.76077	0.0111908	TRUE	miRNA	Gallus gallus	UGUAACAGCAACUCCAUGUGGA	miRNA_v1	2010-10-21	2008	Affymetrix Proprietary Database	gga-mir-194	3:19924487-19924561 (+)	22
gga-miR-215_st	3.81416	0.841983	FALSE	4.10371	0.629531	FALSE	miRNA	Gallus gallus	AUGACCUAUGAAUUGACAGAC	miRNA_v1	2010-10-21	2008	Affymetrix Proprietary Database	gga-mir-215	3:19924793-19924897 (+)	21
gga-miR-30a-5p_st	5.59754	0.000450159	TRUE	4.53936	0.0412521	TRUE	miRNA	Gallus gallus	UGUAAACAUCCUCGACUGGAAG	miRNA_v1	2010-10-21	2008	Affymetrix Proprietary Database	gga-mir-30a	3:85102239-85102310 (+)	22
gga-miR-30a-3p_st	4.42435	0.146707	FALSE	4.12936	0.288005	FALSE	miRNA	Gallus gallus	CUUUCAGUCGGAUGUUUGCAGC	miRNA_v1	2010-10-21	2008	Affymetrix Proprietary Database	gga-mir-30a	3:85102239-85102310 (+)	22
gga-miR-30c_st	8.11892	2.05282e-08	TRUE	8.24657	2.05282e-08	TRUE	miRNA	Gallus gallus	UGUAAACAUCCUACACUCUCAGCU	miRNA_v1	2010-10-21	2008	Affymetrix Proprietary Database	gga-mir-30c-1 // gga-mir-30c-2	23:5249637-5249725 (+) // 3:85126853-85126924 (+)	24
gga-miR-133b_st	4.50442	0.0702111	FALSE	4.3529	0.0892121	FALSE	miRNA	Gallus gallus	UUGGUCCCCUUCAACCAGCUA	miRNA_v1	2010-10-21	2008	Affymetrix Proprietary Database	gga-mir-133b	3:110384933-110385016 (-)	21
gga-miR-206_st	3.5363	0.985102	FALSE	4.24262	0.0849036	FALSE	miRNA	Gallus gallus	UGGAAUGUAAGGAAGUGUGUGG	miRNA_v1	2010-10-21	2008	Affymetrix Proprietary Database	gga-mir-206	3:110390439-110390514 (-)	22
gga-miR-223_st	5.02333	0.00253796	TRUE	4.96404	0.00197785	TRUE	miRNA	Gallus gallus	UGUCAGUUUGUCAAAUACCCC	miRNA_v1	2010-10-21	2008	Affymetrix Proprietary Database	gga-mir-223	4:232949-233048 (+)	21
gga-miR-18b_st	6.55731	1.3403e-06	TRUE	5.29059	0.000486993	TRUE	miRNA	Gallus gallus	UAAGGUGCAUCUAGUGCAGUUA	miRNA_v1	2010-10-21	2008	Affymetrix Proprietary Database	gga-mir-18b	4:3970228-3970311 (-)	22
gga-miR-106_st	10.3276	2.05282e-08	TRUE	10.2133	2.05282e-08	TRUE	miRNA	Gallus gallus	AAAAGUGCUUACAGUGCAGGUA	miRNA_v1	2010-10-21	2008	Affymetrix Proprietary Database	gga-mir-106	4:3970359-3970439 (-)	22
gga-miR-302a_st	3.89542	0.861302	FALSE	3.74733	0.902682	FALSE	miRNA	Gallus gallus	AAGUGCUUCCAUGUUUUAGUGA	miRNA_v1	2010-10-21	2008	Affymetrix Proprietary Database	gga-mir-302a	4:58651879-58651945 (+)	22
gga-miR-218_st	3.71108	0.8935	FALSE	3.88703	0.626134	FALSE	miRNA	Gallus gallus	UUGUGCUUGAUCUAACCAUGU	miRNA_v1	2010-10-21	2008	Affymetrix Proprietary Database	gga-mir-218-2 // gga-mir-218-1	13:4322860-4322954 (+) // 4:77774698-77774806 (-)	21
gga-miR-103_st	10.0721	2.05282e-08	TRUE	10.2098	2.05282e-08	TRUE	miRNA	Gallus gallus	AGCAGCAUUGUACAGGGCUAUGA	miRNA_v1	2010-10-21	2008	Affymetrix Proprietary Database	gga-mir-103-1 // gga-mir-103-2	13:4449242-4449319 (+) // 4:91906889-91906971 (-)	23
gga-miR-203_st	3.6401	0.960589	FALSE	3.73526	0.822258	FALSE	miRNA	Gallus gallus	GUGAAAUGUUUAGGACCACUUG	miRNA_v1	2010-10-21	2008	Affymetrix Proprietary Database	gga-mir-203	5:53206814-53206911 (+)	22
gga-miR-107_st	9.86619	2.05282e-08	TRUE	9.92712	2.05282e-08	TRUE	miRNA	Gallus gallus	AGCAGCAUUGUACAGGGCUAUCA	miRNA_v1	2010-10-21	2008	Affymetrix Proprietary Database	gga-mir-107	6:20487964-20488044 (-)	23
gga-miR-10b_st	4.20186	0.41818	FALSE	4.30133	0.145559	FALSE	miRNA	Gallus gallus	UACCCUGUAGAACCGAAUUUGU	miRNA_v1	2010-10-21	2008	Affymetrix Proprietary Database	gga-mir-10b	7:17389048-17389157 (-)	22
gga-miR-181a_st	9.67139	2.05282e-08	TRUE	9.30671	2.05282e-08	TRUE	miRNA	Gallus gallus	AACAUUCAACGCUGUCGGUGAGU	miRNA_v1	2010-10-21	2008	Affymetrix Proprietary Database	gga-mir-181a-2 // gga-mir-181a-1	17:10218497-10218587 (+) // 8:2001561-2001664 (+)	23
gga-miR-181b_st	9.11751	2.05282e-08	TRUE	9.24967	2.05282e-08	TRUE	miRNA	Gallus gallus	AACAUUCAUUGCUGUCGGUGGG	miRNA_v1	2010-10-21	2008	Affymetrix Proprietary Database	gga-mir-181b-2 // gga-mir-181b-1	17:10220137-10220221 (+) // 8:2001750-2001838 (+)	22
gga-miR-199_st	9.42512	2.05282e-08	TRUE	7.93509	2.05282e-08	TRUE	miRNA	Gallus gallus	CCCAGUGUUCAGACUACCUGUUC	miRNA_v1	2010-10-21	2008	Affymetrix Proprietary Database	gga-mir-199-1 // gga-mir-199-2	17:5667150-5667243 (+) // 8:4732773-4732880 (+)	23
gga-miR-137_st	3.83276	0.775669	FALSE	3.99039	0.510089	FALSE	miRNA	Gallus gallus	UAUUGCUUAAGAAUACGCGUAG	miRNA_v1	2010-10-21	2008	Affymetrix Proprietary Database	gga-mir-137	8:13210193-13210288 (+)	22
gga-miR-15b_st	4.44724	0.0617202	FALSE	4.28586	0.128237	FALSE	miRNA	Gallus gallus	UAGCAGCACAUCAUGGUUUGCA	miRNA_v1	2010-10-21	2008	Affymetrix Proprietary Database	gga-mir-15b	9:23742966-23743056 (-)	22
gga-miR-190_st	3.94713	0.646281	FALSE	3.99294	0.466716	FALSE	miRNA	Gallus gallus	UGAUAUGUUUGAUAUAUUAGGU	miRNA_v1	2010-10-21	2008	Affymetrix Proprietary Database	gga-mir-190	10:5209724-5209808 (-)	22
gga-miR-204_st	4.31713	0.130187	FALSE	4.19108	0.222813	FALSE	miRNA	Gallus gallus	UUCCCUUUGUCAUCCUAUGCCU	miRNA_v1	2010-10-21	2008	Affymetrix Proprietary Database	gga-mir-204-2	10:6651274-6651374 (+)	22
gga-miR-7_st	4.07771	0.472382	FALSE	3.7532	0.833196	FALSE	miRNA	Gallus gallus	UGGAAGACUAGUGAUUUUGUUG	miRNA_v1	2010-10-21	2008	Affymetrix Proprietary Database	gga-mir-7-2 // gga-mir-7-3 // gga-mir-7-1	10:14823525-14823623 (-) // 28:4436025-4436119 (-) // Z:39554766-39554874 (-)	22
gga-miR-184_st	4.21041	0.330809	FALSE	4.15778	0.416689	FALSE	miRNA	Gallus gallus	UGGACGGAGAACUGAUAAGGGU	miRNA_v1	2010-10-21	2008	Affymetrix Proprietary Database	gga-mir-184	10:22146245-22146318 (+)	22
gga-miR-140_st	3.96996	0.310772	FALSE	3.93461	0.442864	FALSE	miRNA	Gallus gallus	AGUGGUUUUACCCUAUGGUAG	miRNA_v1	2010-10-21	2008	Affymetrix Proprietary Database	gga-mir-140	11:21030641-21030735 (+)	21
gga-let-7g_st	3.52478	0.512273	FALSE	3.50854	0.790119	FALSE	miRNA	Gallus gallus	UGAGGUAGUAGUUUGUACAGU	miRNA_v1	2010-10-21	2008	Affymetrix Proprietary Database	gga-let-7g	12:2809078-2809160 (-)	21
gga-let-7d_st	3.80514	0.271839	FALSE	3.94869	0.118629	FALSE	miRNA	Gallus gallus	AGAGGUAGUGGGUUGCAUAGU	miRNA_v1	2010-10-21	2008	Affymetrix Proprietary Database	gga-let-7d	12:6301452-6301554 (-)	21
gga-let-7f_st	4.12173	0.371414	FALSE	3.80173	0.754699	FALSE	miRNA	Gallus gallus	UGAGGUAGUAGAUUGUAUAGUU	miRNA_v1	2010-10-21	2008	Affymetrix Proprietary Database	gga-let-7f	12:6302497-6302583 (-)	22
gga-miR-146a_st	3.74023	0.75628	FALSE	4.1543	0.360852	FALSE	miRNA	Gallus gallus	UGAGAACUGAAUUCCAUGGGUU	miRNA_v1	2010-10-21	2008	Affymetrix Proprietary Database	gga-mir-146a	13:7555593-7555691 (-)	22
gga-miR-205b_st	4.1703	0.387105	FALSE	4.1617	0.450035	FALSE	miRNA	Gallus gallus	CCCUUCAUUCCACCGGAAUCUG	miRNA_v1	2010-10-21	2008	Affymetrix Proprietary Database	gga-mir-205b	1:1147520-1147617 (-)	22
gga-miR-130b_st	5.48183	0.00503882	TRUE	4.84895	0.013798	TRUE	miRNA	Gallus gallus	CAGUGCAAUAAUGAAAGGGCGU	miRNA_v1	2010-10-21	2008	Affymetrix Proprietary Database	gga-mir-130b	15:398720-398796 (-)	22
gga-miR-301_st	3.74982	0.923033	FALSE	4.20039	0.451521	FALSE	miRNA	Gallus gallus	CAGUGCAAUAAUAUUGUCAAAGCAU	miRNA_v1	2010-10-21	2008	Affymetrix Proprietary Database	gga-mir-301	15:406313-406405 (-)	25
gga-miR-130a_st	5.81871	1.46922e-05	TRUE	5.29976	0.000195941	TRUE	miRNA	Gallus gallus	CAGUGCAAUAUUAAAAGGGCAU	miRNA_v1	2010-10-21	2008	Affymetrix Proprietary Database	gga-mir-130a	15:408399-408481 (-)	22
gga-miR-126_st	4.47321	0.0440524	TRUE	6.93873	1.32964e-07	TRUE	miRNA	Gallus gallus	UCGUACCGUGAGUAAUAAUGCGC	miRNA_v1	2010-10-21	2008	Affymetrix Proprietary Database	gga-mir-126	17:8431742-8431825 (-)	23
gga-miR-219_st	3.96536	0.412357	FALSE	3.87146	0.718	FALSE	miRNA	Gallus gallus	UGAUUGUCCAAACGCAAUUCU	miRNA_v1	2010-10-21	2008	Affymetrix Proprietary Database	gga-mir-219	17:5577817-5577901 (+)	21
gga-miR-200a_st	3.88384	0.827911	FALSE	4.71998	0.024029	TRUE	miRNA	Gallus gallus	UAACACUGUCUGGUAACGAUGU	miRNA_v1	2010-10-21	2008	Affymetrix Proprietary Database	gga-mir-200a	21:2583317-2583403 (-)	22
gga-miR-200b_st	4.41396	0.0772649	FALSE	5.18029	0.000712293	TRUE	miRNA	Gallus gallus	UAAUACUGCCUGGUAAUGAUGAU	miRNA_v1	2010-10-21	2008	Affymetrix Proprietary Database	gga-mir-200b	21:2585642-2585726 (-)	23
gga-miR-34a_st	4.09087	0.409778	FALSE	3.60416	0.710045	FALSE	miRNA	Gallus gallus	UGGCAGUGUCUUAGCUGGUUGUU	miRNA_v1	2010-10-21	2008	Affymetrix Proprietary Database	gga-mir-34a	21:3251514-3251622 (-)	23
gga-miR-124b_st	3.47994	0.906582	FALSE	4.56366	0.0468434	TRUE	miRNA	Gallus gallus	UUAAGGCACGCAGUGAAUGCCA	miRNA_v1	2010-10-21	2008	Affymetrix Proprietary Database	gga-mir-124b-1	23:2510331-2510423 (+)	22
gga-miR-1b_st	4.56211	0.0950197	FALSE	4.44118	0.167341	FALSE	miRNA	Gallus gallus	UGGAAUGUUAAGAAGUAUGUA	miRNA_v1	2010-10-21	2008	Affymetrix Proprietary Database	gga-mir-1b	23:4663912-4663975 (+)	21
gga-miR-133c_st	4.39874	0.134591	FALSE	5.06753	0.00433715	TRUE	miRNA	Gallus gallus	UUGGUCCCCUUCAACCAGCUGC	miRNA_v1	2010-10-21	2008	Affymetrix Proprietary Database	gga-mir-133c	23:4664051-4664129 (+)	22
gga-miR-30e_st	3.97793	0.396963	FALSE	4.00426	0.597042	FALSE	miRNA	Gallus gallus	UGUAAACAUCCUUGACUGG	miRNA_v1	2010-10-21	2008	Affymetrix Proprietary Database	gga-mir-30e	23:5248414-5248509 (+)	19
gga-miR-100_st	6.26261	5.10594e-05	TRUE	6.67138	3.51556e-06	TRUE	miRNA	Gallus gallus	AACCCGUAGAUCCGAACUUGUG	miRNA_v1	2010-10-21	2008	Affymetrix Proprietary Database	gga-mir-100	24:3372894-3372973 (+)	22
gga-miR-34b_st	4.23976	0.181345	FALSE	4.01527	0.474071	FALSE	miRNA	Gallus gallus	CAGGCAGUGUAGUUAGCUGAUUG	miRNA_v1	2010-10-21	2008	Affymetrix Proprietary Database	gga-mir-34b	24:5684900-5684983 (+)	23
gga-miR-34c_st	4.51909	0.104029	FALSE	4.48149	0.0893777	FALSE	miRNA	Gallus gallus	AGGCAGUGUAGUUAGCUGAUUGC	miRNA_v1	2010-10-21	2008	Affymetrix Proprietary Database	gga-mir-34c	24:5685637-5685710 (+)	23
gga-let-7j_st	5.27216	0.000569363	TRUE	5.7292	4.67761e-05	TRUE	miRNA	Gallus gallus	UGAGGUAGUAGGUUGUAUAGUU	miRNA_v1	2010-10-21	2008	Affymetrix Proprietary Database	gga-let-7j	26:1442697-1442779 (-)	22
gga-let-7k_st	4.07076	0.468639	FALSE	3.86479	0.803671	FALSE	miRNA	Gallus gallus	UGAGGUAGUAGAUUGAAUAGUU	miRNA_v1	2010-10-21	2008	Affymetrix Proprietary Database	gga-let-7k	26:1442897-1442979 (-)	22
gga-miR-29c_st	4.39068	0.19035	FALSE	4.13617	0.264748	FALSE	miRNA	Gallus gallus	UAGCACCAUUUGAAAUCGGU	miRNA_v1	2010-10-21	2008	Affymetrix Proprietary Database	gga-mir-29c	26:2511658-2511746 (-)	20
gga-miR-205a_st	3.7593	0.881769	FALSE	8.19382	2.05282e-08	TRUE	miRNA	Gallus gallus	UCCUUCAUUCCACCGGAGUCUG	miRNA_v1	2010-10-21	2008	Affymetrix Proprietary Database	gga-mir-205a	26:2896047-2896142 (+)	22
gga-miR-101_st	4.08452	0.440657	FALSE	4.15895	0.324073	FALSE	miRNA	Gallus gallus	UACAGUACUGUGAUAACUGAAG	miRNA_v1	2010-10-21	2008	Affymetrix Proprietary Database	gga-mir-101	Z:28037874-28037952 (+)	22
gga-miR-23b_st	8.12744	2.05282e-08	TRUE	9.57493	2.05282e-08	TRUE	miRNA	Gallus gallus	AUCACAUUGCCAGGGAUUACC	miRNA_v1	2010-10-21	2008	Affymetrix Proprietary Database	gga-mir-23b	Z:41157406-41157491 (+)	21
gga-miR-27b_st	5.67052	0.000187435	TRUE	6.2976	6.01818e-06	TRUE	miRNA	Gallus gallus	UUCACAGUGGCUAAGUUCUGC	miRNA_v1	2010-10-21	2008	Affymetrix Proprietary Database	gga-mir-27b	Z:41157642-41157738 (+)	21
gga-miR-24_st	8.62163	2.05282e-08	TRUE	9.28147	2.05282e-08	TRUE	miRNA	Gallus gallus	UGGCUCAGUUCAGCAGGAACAG	miRNA_v1	2010-10-21	2008	Affymetrix Proprietary Database	gga-mir-24	Z:41158175-41158242 (+)	22
gga-miR-31_st	3.53225	0.911389	FALSE	4.32743	0.207043	FALSE	miRNA	Gallus gallus	AGGCAAGAUGUUGGCAUAGCUG	miRNA_v1	2010-10-21	2008	Affymetrix Proprietary Database	gga-mir-31	Z:71882171-71882264 (-)	22
gga-miR-122_st	3.61026	0.67385	FALSE	3.55905	0.68853	FALSE	miRNA	Gallus gallus	UGGAGUGUGACAAUGGUGUUUGU	miRNA_v1	2010-10-21	2008	Affymetrix Proprietary Database	gga-mir-122-2 // gga-mir-122-1	Un_random:12066796-12066872 (-) // Z:649337-649413 (+)	23
gga-miR-183_st	3.62717	0.97456	FALSE	7.58338	2.05282e-08	TRUE	miRNA	Gallus gallus	UAUGGCACUGGUAGAAUUCACUG	miRNA_v1	2010-10-21	2008	Affymetrix Proprietary Database	gga-mir-183		23
gga-miR-7b_st	4.3886	0.0844285	FALSE	4.12182	0.381477	FALSE	miRNA	Gallus gallus	UGGAAGACUAGUGAUUUUUGUU	miRNA_v1	2010-10-21	2008	Affymetrix Proprietary Database	gga-mir-7b	Un_random:38163821-38163930 (+)	22
gga-miR-142-5p_st	5.28034	0.00124571	TRUE	4.99487	0.0018596	TRUE	miRNA	Gallus gallus	CCCAUAAAGUAGAAAGCACUAC	miRNA_v1	2010-10-21	2008	Affymetrix Proprietary Database	gga-mir-142	19:496983-497070 (-)	22
gga-miR-142-3p_st	3.82212	0.334665	FALSE	3.92646	0.160296	FALSE	miRNA	Gallus gallus	UGUAGUGUUUCCUACUUUAUGG	miRNA_v1	2010-10-21	2008	Affymetrix Proprietary Database	gga-mir-142	19:496983-497070 (-)	22
gga-miR-9_st	3.71447	0.712061	FALSE	3.54009	0.667399	FALSE	miRNA	Gallus gallus	UCUUUGGUUAUCUAGCUGUAUGA	miRNA_v1	2010-10-21	2008	Affymetrix Proprietary Database	gga-mir-9-1 // gga-mir-9-2	28:2709362-2709449 (+) // Z:59286315-59286401 (+)	23
gga-miR-20b_st	9.86734	2.05282e-08	TRUE	8.20578	2.05282e-08	TRUE	miRNA	Gallus gallus	CAAAGUGCUCAUAGUGCAGGUAG	miRNA_v1	2010-10-21	2008	Affymetrix Proprietary Database	gga-mir-20b	4:3970047-3970131 (-)	23
gga-miR-146b_st	3.41501	0.993535	FALSE	3.71349	0.793067	FALSE	miRNA	Gallus gallus	UGAGAACUGAAUUCCAUAGGCG	miRNA_v1	2010-10-21	2008	Affymetrix Proprietary Database	gga-mir-146b	6:24570060-24570164 (+)	22
gga-miR-147_st	3.75666	0.874995	FALSE	3.68567	0.929119	FALSE	miRNA	Gallus gallus	GUGUGCGGAAAUGCUUCUGC	miRNA_v1	2010-10-21	2008	Affymetrix Proprietary Database	gga-mir-147-2 // gga-mir-147-1	10:12334922-12334991 (+) // 10_random:11894-11963 (-)	20
gga-miR-193b_st	4.34289	0.126956	FALSE	6.29625	2.78161e-05	TRUE	miRNA	Gallus gallus	AACUGGCCCACAAAGUCCCGCUUU	miRNA_v1	2010-10-21	2008	Affymetrix Proprietary Database	gga-mir-193b	14:759453-759535 (+)	24
gga-miR-202_st	4.7724	0.0479575	TRUE	4.42722	0.0769039	FALSE	miRNA	Gallus gallus	AGAGGCAUAGAGCAUGGGAAAA	miRNA_v1	2010-10-21	2008	Affymetrix Proprietary Database	gga-mir-202	6:22813068-22813156 (+)	22
gga-miR-302b_st	3.86359	0.710416	FALSE	3.86729	0.805269	FALSE	miRNA	Gallus gallus	UAAGUGCUUCCAUGUUUUAGUAG	miRNA_v1	2010-10-21	2008	Affymetrix Proprietary Database	gga-mir-302b	4:58651314-58651385 (+)	23
gga-miR-302c_st	4.04662	0.442635	FALSE	4.07551	0.549767	FALSE	miRNA	Gallus gallus	UAAGUGCUUCCAUGUUUCAGUGG	miRNA_v1	2010-10-21	2008	Affymetrix Proprietary Database	gga-mir-302c	4:58651576-58651640 (+)	23
gga-miR-302d_st	3.83275	0.746069	FALSE	3.64668	0.813154	FALSE	miRNA	Gallus gallus	UAAGUGCUUCCAUGUUUUAGUUG	miRNA_v1	2010-10-21	2008	Affymetrix Proprietary Database	gga-mir-302d	4:58652214-58652282 (+)	23
gga-miR-365_st	4.15242	0.0378688	TRUE	4.26478	0.0369385	TRUE	miRNA	Gallus gallus	UAAUGCCCCUAAAAAUCCUUAU	miRNA_v1	2010-10-21	2008	Affymetrix Proprietary Database	gga-mir-365-1 // gga-mir-365-2	14:764271-764355 (+) // 18:6437296-6437391 (+)	22
gga-miR-375_st	4.05983	0.685591	FALSE	3.88557	0.648089	FALSE	miRNA	Gallus gallus	UUUGUUCGUUCGGCUCGCGUUA	miRNA_v1	2010-10-21	2008	Affymetrix Proprietary Database	gga-mir-375	7:23901124-23901188 (+)	22
gga-miR-383_st	4.03968	0.383344	FALSE	3.72856	0.676902	FALSE	miRNA	Gallus gallus	AGAUCAGAAGGUGAUUGUGGCU	miRNA_v1	2010-10-21	2008	Affymetrix Proprietary Database	gga-mir-383	4:65844695-65844767 (+)	22
gga-miR-455_st	3.77887	0.435814	FALSE	4.10759	0.267205	FALSE	miRNA	Gallus gallus	UAUGUGCCCUUGGACUACAUCG	miRNA_v1	2010-10-21	2008	Affymetrix Proprietary Database	gga-mir-455	17:5339701-5339786 (+)	22
gga-miR-489_st	3.78103	0.933717	FALSE	3.85772	0.526954	FALSE	miRNA	Gallus gallus	AGUGACAUCAUAUGUACGGCUGC	miRNA_v1	2010-10-21	2008	Affymetrix Proprietary Database	gga-mir-489	2:23068877-23068960 (-)	23
gga-miR-490_st	4.22958	0.27052	FALSE	4.31989	0.227144	FALSE	miRNA	Gallus gallus	CAACCUGGAGGACUCCAUGCUG	miRNA_v1	2010-10-21	2008	Affymetrix Proprietary Database	gga-mir-490	1:59948701-59948793 (-)	22
gga-miR-499_st	4.05089	0.489134	FALSE	4.01895	0.459262	FALSE	miRNA	Gallus gallus	UUAAGACUUGUAGUGAUGUUUAG	miRNA_v1	2010-10-21	2008	Affymetrix Proprietary Database	gga-mir-499	20:2599334-2599424 (-)	23
gga-miR-211_st	4.5202	0.0641111	FALSE	4.16451	0.215888	FALSE	miRNA	Gallus gallus	UUCCCUUUGUCAUCCUAUGCCU	miRNA_v1	2010-10-21	2008	Affymetrix Proprietary Database	gga-mir-211	28:1784394-1784467 (+)	22
gga-miR-367_st	3.74177	0.939637	FALSE	3.98007	0.584748	FALSE	miRNA	Gallus gallus	AAUUGCACUUUAGCAAUGGUG	miRNA_v1	2010-10-21	2008	Affymetrix Proprietary Database	gga-mir-367	4:58652350-58652422 (+)	21
gga-miR-466_st	3.80483	0.662912	FALSE	4.00134	0.582494	FALSE	miRNA	Gallus gallus	AUAUAUACACACACACAUAAGAC	miRNA_v1	2010-10-21	2008	Affymetrix Proprietary Database	gga-mir-466	2:21671961-21672029 (+)	23
gga-miR-429_st	4.31011	0.185443	FALSE	4.61442	0.0138238	TRUE	miRNA	Gallus gallus	UAAUACUGUCUGGUAAUGCCGU	miRNA_v1	2010-10-21	2008	Affymetrix Proprietary Database	gga-mir-429	21:2580812-2580895 (-)	22
gga-miR-449_st	4.02583	0.494017	FALSE	3.86286	0.58397	FALSE	miRNA	Gallus gallus	UGGCAGUGUAUGUUAGCUGGU	miRNA_v1	2010-10-21	2008	Affymetrix Proprietary Database	gga-mir-449	Z:16040613-16040698 (-)	21
gga-miR-21_st	3.82529	0.821093	FALSE	3.93486	0.533936	FALSE	miRNA	Gallus gallus	UAGCUUAUCAGACUGAUGUUGA	miRNA_v1	2010-10-21	2008	Affymetrix Proprietary Database	gga-mir-21	19:7322072-7322168 (+)	22
gga-miR-451_st	4.814	0.0119494	TRUE	4.72525	0.00738317	TRUE	miRNA	Gallus gallus	AAACCGUUACCAUUACUGAGUUU	miRNA_v1	2010-10-21	2008	Affymetrix Proprietary Database	gga-mir-451	19:5823968-5824036 (-)	23
gga-miR-144_st	3.25217	0.998653	FALSE	3.85176	0.702274	FALSE	miRNA	Gallus gallus	CUACAGUAUAGAUGAUGUACUC	miRNA_v1	2010-10-21	2008	Affymetrix Proprietary Database	gga-mir-144	19:5824123-5824207 (-)	22
gga-miR-456_st	4.10173	0.426376	FALSE	3.96988	0.650598	FALSE	miRNA	Gallus gallus	CAGGCUGGUUAGAUGGUUGUCA	miRNA_v1	2010-10-21	2008	Affymetrix Proprietary Database	gga-mir-456	3:32679710-32679821 (-)	22
gga-miR-460_st	3.76965	0.82537	FALSE	3.77609	0.830251	FALSE	miRNA	Gallus gallus	CCUGCAUUGUACACACUGUGUG	miRNA_v1	2010-10-21	2008	Affymetrix Proprietary Database	gga-mir-460	2:3583690-3583779 (+)	22
gga-miR-757_st	3.93076	0.563244	FALSE	3.94146	0.449657	FALSE	miRNA	Gallus gallus	GCAGAGCUGCAGAUGGGAUUC	miRNA_v1	2010-10-21	2008	Affymetrix Proprietary Database	gga-mir-757-1 // gga-mir-757-2	2:78310844-78310925 (-) // Un_random:24327424-24327505 (-)	21
gga-miR-181a-star_st	4.97726	0.00472575	TRUE	4.45442	0.0781294	FALSE	miRNA	Gallus gallus	ACCAUCGACCGUUGAUUGUACC	miRNA_v1	2010-10-21	2008	Affymetrix Proprietary Database	gga-mir-181a-2 // gga-mir-181a-1	17:10218497-10218587 (+) // 8:2001561-2001664 (+)	22
gga-miR-199-star_st	6.06564	4.5199e-06	TRUE	5.25545	0.000392029	TRUE	miRNA	Gallus gallus	UACAGUAGUCUGCACAUUGG	miRNA_v1	2010-10-21	2008	Affymetrix Proprietary Database	gga-mir-199-1 // gga-mir-199-2	17:5667150-5667243 (+) // 8:4732773-4732880 (+)	20
gga-miR-140-star_st	8.14654	2.05282e-08	TRUE	7.42161	2.46828e-07	TRUE	miRNA	Gallus gallus	CCACAGGGUAGAACCACGGAC	miRNA_v1	2010-10-21	2008	Affymetrix Proprietary Database	gga-mir-140	11:21030641-21030735 (+)	21
gga-miR-126-star_st	3.82181	0.716056	FALSE	4.06496	0.490359	FALSE	miRNA	Gallus gallus	CAUUAUUACUUUUGGUACGCG	miRNA_v1	2010-10-21	2008	Affymetrix Proprietary Database	gga-mir-126	17:8431742-8431825 (-)	21
gga-miR-9-star_st	4.19611	0.129406	FALSE	4.13678	0.143209	FALSE	miRNA	Gallus gallus	UAAAGCUAGAGAACCGAAUGU	miRNA_v1	2010-10-21	2008	Affymetrix Proprietary Database	gga-mir-9-1 // gga-mir-9-2	28:2709362-2709449 (+) // Z:59286315-59286401 (+)	21
gga-miR-146b-star_st	4.09505	0.147712	FALSE	3.96705	0.275065	FALSE	miRNA	Gallus gallus	CCCUAUGGAUUCAGUUCUGC	miRNA_v1	2010-10-21	2008	Affymetrix Proprietary Database	gga-mir-146b	6:24570060-24570164 (+)	20
gga-miR-202-star_st	4.84314	0.0064725	TRUE	4.56334	0.0667356	FALSE	miRNA	Gallus gallus	UUUCCUAUGCAUAUACUUCUUU	miRNA_v1	2010-10-21	2008	Affymetrix Proprietary Database	gga-mir-202	6:22813068-22813156 (+)	22
gga-miR-302b-star_st	4.49328	0.0632434	FALSE	4.3817	0.158858	FALSE	miRNA	Gallus gallus	ACUUUAACAUGGAGGUGCUUUCU	miRNA_v1	2010-10-21	2008	Affymetrix Proprietary Database	gga-mir-302b	4:58651314-58651385 (+)	23
gga-miR-302c-star_st	4.09241	0.0737189	FALSE	4.10757	0.0470168	TRUE	miRNA	Gallus gallus	UUUAACAUGGAGGUACCUGCUG	miRNA_v1	2010-10-21	2008	Affymetrix Proprietary Database	gga-mir-302c	4:58651576-58651640 (+)	22
gma-miR156d_st	3.53943	0.920649	FALSE	4.05363	0.564307	FALSE	miRNA	Glycine max	UUGACAGAAGAUAGAGAGCAC	miRNA_v1	2010-10-21	2008	Affymetrix Proprietary Database	gma-mir156d		21
gma-miR156e_st	4.06184	0.349216	FALSE	3.60626	0.721311	FALSE	miRNA	Glycine max	UUGACAGAAGAUAGAGAGCAC	miRNA_v1	2010-10-21	2008	Affymetrix Proprietary Database	gma-mir156e		21
gma-miR156c_st	3.94091	0.842646	FALSE	3.81595	0.680313	FALSE	miRNA	Glycine max	UUGACAGAAGAUAGAGAGCAC	miRNA_v1	2010-10-21	2008	Affymetrix Proprietary Database	gma-mir156c		21
gma-miR159_st	4.11225	0.614736	FALSE	3.97307	0.709295	FALSE	miRNA	Glycine max	UUUGGAUUGAAGGGAGCUCUA	miRNA_v1	2010-10-21	2008	Affymetrix Proprietary Database	gma-mir159		21
gma-miR160_st	3.5264	0.98243	FALSE	4.08293	0.308051	FALSE	miRNA	Glycine max	UGCCUGGCUCCCUGUAUGCCA	miRNA_v1	2010-10-21	2008	Affymetrix Proprietary Database	gma-mir160		21
gma-miR166a_st	4.12207	0.44225	FALSE	4.06437	0.368358	FALSE	miRNA	Glycine max	UCGGACCAGGCUUCAUUCCCC	miRNA_v1	2010-10-21	2008	Affymetrix Proprietary Database	gma-mir166a		21
gma-miR166b_st	4.1608	0.201445	FALSE	4.61254	0.177428	FALSE	miRNA	Glycine max	UCGGACCAGGCUUCAUUCCCC	miRNA_v1	2010-10-21	2008	Affymetrix Proprietary Database	gma-mir166b		21
gma-miR167a_st	3.73181	0.471168	FALSE	3.65721	0.898883	FALSE	miRNA	Glycine max	UGAAGCUGCCAGCAUGAUCUA	miRNA_v1	2010-10-21	2008	Affymetrix Proprietary Database	gma-mir167a		21
gma-miR167b_st	3.4061	0.991935	FALSE	3.98736	0.511175	FALSE	miRNA	Glycine max	UGAAGCUGCCAGCAUGAUCUA	miRNA_v1	2010-10-21	2008	Affymetrix Proprietary Database	gma-mir167b		21
gma-miR168_st	3.83114	0.662954	FALSE	4.26988	0.244398	FALSE	miRNA	Glycine max	UCGCUUGGUGCAGGUCGGGAA	miRNA_v1	2010-10-21	2008	Affymetrix Proprietary Database	gma-mir168		21
gma-miR172a_st	4.04016	0.538393	FALSE	3.85772	0.646103	FALSE	miRNA	Glycine max	AGAAUCUUGAUGAUGCUGCAU	miRNA_v1	2010-10-21	2008	Affymetrix Proprietary Database	gma-mir172a		21
gma-miR172b_st	4.07399	0.354812	FALSE	3.54214	0.854072	FALSE	miRNA	Glycine max	AGAAUCUUGAUGAUGCUGCAU	miRNA_v1	2010-10-21	2008	Affymetrix Proprietary Database	gma-mir172b		21
gma-miR319a_st	4.21803	0.203788	FALSE	3.99946	0.314818	FALSE	miRNA	Glycine max	UUGGACUGAAGGGAGCUCCC	miRNA_v1	2010-10-21	2008	Affymetrix Proprietary Database	gma-mir319a		20
gma-miR319b_st	3.59535	0.936065	FALSE	3.88604	0.624671	FALSE	miRNA	Glycine max	UUGGACUGAAGGGAGCUCCC	miRNA_v1	2010-10-21	2008	Affymetrix Proprietary Database	gma-mir319b		20
gma-miR156a_st	3.76497	0.765382	FALSE	4.06177	0.378598	FALSE	miRNA	Glycine max	UGACAGAAGAGAGUGAGCAC	miRNA_v1	2010-10-21	2008	Affymetrix Proprietary Database	gma-mir156a		20
gma-miR396a_st	4.07937	0.477496	FALSE	3.86148	0.852292	FALSE	miRNA	Glycine max	UUCCACAGCUUUCUUGAACUG	miRNA_v1	2010-10-21	2008	Affymetrix Proprietary Database	gma-mir396a		21
gma-miR396b_st	3.71588	0.909482	FALSE	4.07661	0.355324	FALSE	miRNA	Glycine max	UUCCACAGCUUUCUUGAACUU	miRNA_v1	2010-10-21	2008	Affymetrix Proprietary Database	gma-mir396b		21
gma-miR398a_st	3.99242	0.619469	FALSE	4.19632	0.376323	FALSE	miRNA	Glycine max	UGUGUUCUCAGGUCACCCCUU	miRNA_v1	2010-10-21	2008	Affymetrix Proprietary Database	gma-mir398a		21
gma-miR398b_st	4.0549	0.412248	FALSE	4.36068	0.219453	FALSE	miRNA	Glycine max	UGUGUUCUCAGGUCACCCCUU	miRNA_v1	2010-10-21	2008	Affymetrix Proprietary Database	gma-mir398b		21
gma-miR319c_st	3.98632	0.691896	FALSE	3.67165	0.662867	FALSE	miRNA	Glycine max	UUGGACUGAAAGGAGCUCCU	miRNA_v1	2010-10-21	2008	Affymetrix Proprietary Database	gma-mir319c		20
gma-miR156b_st	4.02484	0.508104	FALSE	3.64233	0.939201	FALSE	miRNA	Glycine max	UGACAGAAGAGAGAGAGCACA	miRNA_v1	2010-10-21	2008	Affymetrix Proprietary Database	gma-mir156b		21
gma-miR169_st	3.199	0.999053	FALSE	3.40542	0.939323	FALSE	miRNA	Glycine max	CAGCCAAGGAUGACUUGCCGG	miRNA_v1	2010-10-21	2008	Affymetrix Proprietary Database	gma-mir169		21
ggo-miR-200c_st	3.93973	0.31945	FALSE	8.5606	2.05282e-08	TRUE	miRNA	Gorilla gorilla	AAUACUGCCGGGUAAUGAUGGA	miRNA_v1	2010-10-21	2008	Affymetrix Proprietary Database	ggo-mir-200c		22
[truncated: 5,927 more rows]
